# Supplementary material for: Retrospective Investigation of the Whole Genome of the Hypovirulent Listeria monocytogenes Strain of ST201, CC69, Lineage III, Isolated from a Piglet with Fatal Neurolisteriosis
Source: Microorganisms. 2022 Jul 17;10(7):1442. doi: 10.3390/microorganisms10071442 (PMC9324732; doi:10.3390/microorganisms10071442)
Supplement: Supplementary file 1 [file microorganisms-10-01442-s001.zip]

Archive with 4 entries (4 files):
- Feodorova_Supplemental Data 1.ods
- Feodorova_Supplemental Data 2.xlsx
- Feodorova_Supplemental Data 3.xlsx
- Feodorova_Supplementary.pdf
