# Supplementary material for: Retrospective Investigation of the Whole Genome of the Hypovirulent Listeria monocytogenes Strain of ST201, CC69, Lineage III, Isolated from a Piglet with Fatal Neurolisteriosis
Source: Microorganisms. 2022 Jul 17;10(7):1442. doi: 10.3390/microorganisms10071442 (PMC9324732; doi:10.3390/microorganisms10071442)
Supplement: Supplementary file 1 [file microorganisms-10-01442-s001.zip › Feodorova_Supplemental Data 1.ods]

## Sheet: Cluster_I_Phylogeny
Branch	Strain ID***	isolate	species	isolation_year	continent	country	source	accession_number*	abcZ	bglA	cat	dapE	dat	ldh	lhkA	ST (MLST)	CC (MLST)	Lineage (MLST)	Sublineage (SL)****	References
A	Unknown	WSLC 1020	L. monocytogenes	1931	North America	USA	Animal tissue	NZ_CP013287.1	18	11	21	24	17	35	13	71	CC131	III	131	Sumrall E, Klumpp J, Shen Y, Loessner MJ. Genome Sequences of Five Nonvirulent Listeria monocytogenes Serovar 4 Strains. Genome Announc. 2016 Mar 31;4(2):e00179-16. doi: 10.1128/genomeA.00179-16.
	Unknown	WSLC 1019	L. monocytogenes	1961	Europe	UK	Chicken	NZ_CP013286.1	18	11	21	24	17	35	13	71	CC131	III		Sumrall E, Klumpp J, Shen Y, Loessner MJ. Genome Sequences of Five Nonvirulent Listeria monocytogenes Serovar 4 Strains. Genome Announc. 2016 Mar 31;4(2):e00179-16. doi: 10.1128/genomeA.00179-16.
	13	SLCC2376	L. monocytogenes	Unknown	Unknown	Unknown	Strain SLCC2376 genomic DNA	NC_018590.1	18	11	21	24	17	35	13	71	CC131	III		Kuenne,C., Billion,A., Mraheil,M.A., Strittmatter,A., Daniel,R., Goesmann,A., Barbuddhe,S., Hain,T. and Chakraborty,T. Reassessment of the Listeria monocytogenes pan-genome reveals dynamic integration hotspots and mobile genetic elements as major components of the accessory genome. BMC genomics 2013 Jan 22;14:47. doi: 10.1186/1471-2164-14-47.
B	Unknown	FDAARGOS_554	L. monocytogenes	Unknown	North America	USA	Homo sapiens, clinical isolate	NZ_CP033738.1	32	58	72	24	25	123	55	1510	CC1510	III	-	Sumrall E, Klumpp J, Shen Y, Loessner MJ. Genome Sequences of Five Nonvirulent Listeria monocytogenes Serovar 4 Strains. Genome Announc. 2016 Mar 31;4(2):e00179-16. doi: 10.1128/genomeA.00179-16.
	Unknown	UKVDL9	L. monocytogenes	2014	North America	USA	Sheep brain isolate	NZ_CP065028.1	116	33	204	253	34	388	28	1194	ST1194	III	-	Sumrall E, Klumpp J, Shen Y, Loessner MJ. Genome Sequences of Five Nonvirulent Listeria monocytogenes Serovar 4 Strains. Genome Announc. 2016 Mar 31;4(2):e00179-16. doi: 10.1128/genomeA.00179-16.; Taylor M Albrecht, Zuzana Kucerova, Sarah E F D'Orazio. Genome Sequences of Neurotropic Lineage III Listeria monocytogenes Isolates UKVDL9 and 2010L-2198. Microbiol Resour Announc. 2021 May 6;10(18):e00…
	Unknown	UKVDL4	L. monocytogenes	2014	North America	USA	Cow liver	NZ_CP076644.1	204	105	194	24	151	145	161	1069	ST1069	III	-	Senay TE, Ferrell JL, Garrett FG, Albrecht TM, Cho J, Alexander KL, Myers-Morales T, Grothaus OF, D'Orazio SEF. Neurotropic Lineage III Strains of Listeria monocytogenes Disseminate to the Brain without Reaching High Titer in the Blood. mSphere. 2020 Sep 16;5(5):e00871-20. doi: 10.1128/mSphere.00871-20.
	Unknown	52873	L. monocytogenes	2006	North America	USA	Cattle abortion	NZ_CP032668.1	38	31	42	47	28	108	25	262	CC262	III	-
	Unknown	UKVDL7	L. monocytogenes	2014	North America	USA	Horse liver	NZ_CP076669.1	189	159	99	225	32	355	150	1140	CC1070	III	-	Senay TE, Ferrell JL, Garrett FG, Albrecht TM, Cho J, Alexander KL, Myers-Morales T, Grothaus OF, D'Orazio SEF. Neurotropic Lineage III Strains of Listeria monocytogenes Disseminate to the Brain without Reaching High Titer in the Blood. mSphere. 2020 Sep 16;5(5):e00871-20. doi: 10.1128/mSphere.00871-20.
	42216	2010L-2198	L. monocytogenes	2010	North America	USA	Human rhombencephalitis isolate	CP069380.1	58	60	68	48	41	349	44	1590	ST1590	III	-
C	Unknown	52860	L. monocytogenes	2014	North America	USA	Cattle placenta	NZ_CP032670.1	430	183	298	544	89	555	26	2638	ST2638	III	-
	Unknown	52330	L. monocytogenes	2014	North America	USA	Water in cattle outbreak	CP032673.1	430	183	298	544	89	555	26	2638	ST2638	III		Senay TE, Ferrell JL, Garrett FG, Albrecht TM, Cho J, Alexander KL, Myers-Morales T, Grothaus OF, D'Orazio SEF. Neurotropic Lineage III Strains of Listeria monocytogenes Disseminate to the Brain without Reaching High Titer in the Blood. mSphere. 2020 Sep 16;5(5):e00871-20. doi: 10.1128/mSphere.00871-20.
	Unknown	LM850658	L. monocytogenes	1985	Australia	Australia	Ovis aries	CP009242.1	19	17	22	25	15	73	12	202	CC69	III		Senay TE, Ferrell JL, Garrett FG, Albrecht TM, Cho J, Alexander KL, Myers-Morales T, Grothaus OF, D'Orazio SEF. Neurotropic Lineage III Strains of Listeria monocytogenes Disseminate to the Brain without Reaching High Titer in the Blood. mSphere. 2020 Sep 16;5(5):e00871-20. doi: 10.1128/mSphere.00871-20.
	23	HCC23	L. monocytogenes	2000**	North America	USA	Animal (healthy channel catfish)	NC_011660	19	17	22	25	15	79	12	201	CC69	III	69
	31	L99	L. monocytogenes	1950**	Europe	Netherlands**	Cheese	FM211688.1	19	17	22	25	15	79	12	201	CC69	III
	52	4/52-1953	L. monocytogenes	1953	Europe	Russia	Animal (piglet)	CP048401.1	19	17	22	25	15	79	12	201	CC69	III		This study
	96	M7	L. monocytogenes	2009	Asia	China	Cow's milk	NC_017537 ; CP002816	19	17	22	25	15	79	12	201	CC69	III		Chen J, Luo X, Jiang L, Jin P, Wei W, Liu D, Fang W. Molecular characteristics and virulence potential of Listeria monocytogenes isolates from Chinese food systems. Food Microbiol. 2009 Feb;26(1):103-11. doi: 10.1016/j.fm.2008.08.003.; Chen J, Xia Y, Cheng C, Fang C, Shan Y, Jin G, Fang W. Genome sequence of the nonpathogenic Listeria monocytogenes serovar 4a strain M7. J Bacteriol. 2011 Sep;193(…
																				****Alexandra Moura, Alexis Criscuolo, Hannes Pouseele, Mylène M. Maury, Alexandre Leclercq, Cheryl Tarr, Jonas T. Björkman, Timothy Dallman, Aleisha Reimer, Vincent Enouf, Elise Larsonneur, Heather Carleton, Hélène BracqDieye,2, Lee S. Katz, Louis Jones, Marie Touchon, Mathieu Tourdjman, Matthew Walker, Steven Stroika, Thomas Cantinelli, Viviane Chenal-Francisque, Zuzana Kucerova, Eduardo P. C. …
* - the relevant genome of the L. monocytogenes is deposited in the NCBI GenBank database (https://www.ncbi.nlm.nih.gov/, assessed on 01 June 2022)
** - the data presented in the relevant paper published
*** Strain ID - the data available in the the BIGSdb-Lm database (https://bigsdb.pasteur.fr/listeria/, accessed on 01 June 2022)

## Sheet: ST201
Strain ID***	isolate	species	date_entered	datestamp	isolation_year	continent	country	source	serotype	sublineage****	accession_number*	abcZ	bglA	cat	dapE	dat	ldh	lhkA	ST (MLST)	CC (MLST)	Lineage (MLST)	References
50316	SRR1609997	L. monocytogenes	2020-11-27	2021-10-05	1931	Unknown	Unknown	Animal			SAMN02769723	19	17	22	25	15	79	12	201	CC69	III	https://www.ncbi.nlm.nih.gov/biosample/?term=SAMN02769723
31	L99	L. monocytogenes	2011-08-29	2021-10-29	1950**	Europe	Netherlands**	Cheese**	unknown/4a**	SL69	NC_017529	19	17	22	25	15	79	12	201	CC69	III	Kuenne C., Billion A., Mraheil M.A., Strittmatter A., Daniel R., Goesmann A., Barbuddhe S., Hain T., Chakraborty T. Reassessment of the Listeria monocytogenes pan-genome reveals dynamic integration hotspots and mobile genetic elements as major components of the accessory genome. BMC Genomics, 2013, 14: 47. doi: 10.1186/1471-2164-14-47.
52	4/52-1953	L. monocytogenes	2020-01-20	2020-01-20	1953	Europe	Russia	Animal (piglet)	L		NZ_CP048401	19	17	22	25	15	79	12	201	CC69	III
4835	SLCC243	L. monocytogenes	2011-10-26	2021-10-29	1954**	Europe**	Switzerland**	Animal (pig)	4c/1/2a**			19	17	22	25	15	79	12	201/239**	CC69/СС155**	III/II**	Chenal-Francisque V., Lopez J., Cantinelli T., Caro V., Tran C., Leclercq A., Lecuit M., Brisse S. Worldwide distribution of major clones of Listeria monocytogenes. Emerging infectious diseases. 2011.17(6):1110-1112. doi:10.3201/eid/1706.101778.
4575	SLCC341	L. monocytogenes	2011-08-29	2021-10-29	1955	Europe	Germany	Human	4b			19	17	22	25	15	79	12	201	CC69	III
4785	SLCC1939	L. monocytogenes	2011-10-26	2021-10-29	1964	Europe	Germany	Unknown	4a			19	17	22	25	15	79	12	201	CC69	III
4787	SLCC1959	L. monocytogenes	2011-10-26	2021-10-29	1964	Europe	Germany	Human	4a			19	17	22	25	15	79	12	201	CC69	III
5004	SLCC1797	L. monocytogenes	2011-10-26	2021-10-29	1964	Oceania	Philippines	Human	4a			19	17	22	25	15	79	12	201	CC69	III
5314	SLCC2276	L. monocytogenes	2014-04-08	2021-10-21	1965	Europe	Germany	Human	4a			19	17	22	25	15	79	12	201	CC69	III
4791	SLCC2665	L. monocytogenes	2011-01-31	2021-10-29	1967	North America	USA	Unknown	4a			19	17	22	25	15	79	12	201	CC69	III
5137	SLCC2671	L. monocytogenes	2014-04-08	2021-10-21	1967	North America	USA	Unknown	4a			19	17	22	25	15	79	12	201	CC69	III	Clayton E.M., Daly K.M., Guinane C.M., Hill C., Cotter P.D., Ross P.R. Atypical Listeria innocua strains possess an intact LIPI-3. BMC Microbiol. 2014. 14: 58. doi:10.1186/1471-2180-14-58.
5006	SLCC2689	L. monocytogenes	2011-10-26	2021-10-29	1967	Unknown	Unknown	Unknown	4a			19	17	22	25	15	79	12	201	CC69	III
5037	SLCC2690	L. monocytogenes	2011-08-29	2021-10-29	1967	Unknown	Unknown	Unknown	4a			19	17	22	25	15	79	12	201	CC69	III
5072	SLCC2664	L. monocytogenes	2011-10-26	2021-10-29	1967	North America	USA	Unknown	4c			19	17	22	25	15	79	12	201	CC69	III
4296	SLCC2570	L. monocytogenes	2011-08-29	2021-10-29	1967	Europe	Switzerland	Animal	L			19	17	22	25	15	79	12	201	CC69	III	Chenal-Francisque V, Lopez J, Cantinelli T, et al. Worldwide distribution of major clones of Listeria monocytogenes. Emerging Infectious Diseases. 2011 Jun;17(6):1110-1112. DOI: 10.3201/eid/1706.101778. PMID: 21749783; PMCID: PMC3358213.
5021	SLCC3288	L. monocytogenes	2011-08-29	2021-10-29	1970	Europe	UK	Unknown	4a			19	17	22	25	15	79	12	201	CC69	III	Steele CL, Donaldson JR, Paul D, Banes MM, Arick T, Bridges SM, Lawrence ML. Genome sequence of lineage III Listeria monocytogenes strain HCC23. J Bacteriol. 2011 Jul;193(14):3679-80. doi: 10.1128/JB.05236-11. Epub 2011 May 20. PMID: 21602330; PMCID:
4800	SLCC5070	L. monocytogenes	2011-08-29	2021-10-29	1977	Europe	Germany	Unknown	4a			19	17	22	25	15	79	12	201	CC69	III	Erdenlig S., Ainsworth A. J., Austin F. W. Pathogenicity and production of virulence factors by Listeria monocytogenes isolates from channel catfish. Journal of Food Protection, 2000, 63 (5): 613-619. doi: 10.4315/0362-028x-63.5.613.
4801	SLCC5257	L. monocytogenes	2011-10-26	2021-10-29	1978	North America	USA	Unknown	4a			19	17	22	25	15	79	12	201	CC69	III	Chen J, Luo X, Jiang L, Jin P, Wei W, Liu D, Fang W. Molecular characteristics and virulence potential of Listeria monocytogenes isolates from Chinese food systems. Food Microbiol. 2009 Feb;26(1):103-11. doi: 10.1016/j.fm.2008.08.003.; Chen J, Xia Y, Cheng C, Fang C, Shan Y, Jin G, Fang W. Genome sequence of the nonpathogenic Listeria monocytogenes serovar 4a strain M7. J Bacteriol. 2011 Sep;193(…
4981	SLCC5774	L. monocytogenes	2011-10-26	2021-10-29	1983	Europe	Germany	Unknown	4c			19	17	22	25	15	79	12	201	CC69	III	https://bigsdb.pasteur.fr/listeria/, (accessed on 7 March, 2022)
27	HCC23	L. monocytogenes	2014-04-08	2021-10-21	2000**	North America	USA	Animal (healthy channel catfish**)	4a		NC_011660; CP001175.1	19	17	22	25	15	79	12	201	CC69	III
96	M7	L. monocytogenes	2011-06-21	2021-10-29	2009	Asia	China	Animal (cow's milk)	4a		NC_017537 ; CP002816	19	17	22	25	15	79	12	201	CC69	III	Chen J, Xia Y, Cheng C, Fang C, Shan Y, Jin G, Fang W. Genome sequence of the nonpathogenic Listeria monocytogenes serovar 4a strain M7. J Bacteriol. 2011 Sep;193(18):5019-20. doi: 10.1128/JB.05501-11.
3273	CLIP85	L. monocytogenes	2008-07-25	2021-10-29	1939	North America	USA	Animal	L	Unknown		29	25	35	37	24	83	1	157	ST157	III
																						****Alexandra Moura, Alexis Criscuolo, Hannes Pouseele, Mylène M. Maury, Alexandre Leclercq, Cheryl Tarr, Jonas T. Björkman, Timothy Dallman, Aleisha Reimer, Vincent Enouf, Elise Larsonneur, Heather Carleton, Hélène BracqDieye,2, Lee S. Katz, Louis Jones, Marie Touchon, Mathieu Tourdjman, Matthew Walker, Steven Stroika, Thomas Cantinelli, Viviane Chenal-Francisque, Zuzana Kucerova, Eduardo P. C. …
* - the relevant genome of the L. monocytogenes is deposited in the NCBI GenBank database (https://www.ncbi.nlm.nih.gov/, assessed on 01 June 2022)
** - the data presented in the relevant paper published
*** Strain ID - the data available in the the BIGSdb-Lm database (https://bigsdb.pasteur.fr/listeria/, assessed on 01 June 2022)

## Sheet: ST9
id	isolate	aliases	species	date_entered	datestamp	isolation_year	continent	country	outbreak_info	source	infection	outcome	food_type	source_description	sample_type	other_source_info	source_lab	phylogenetic_lineage	serotype	clonal_complex	sublineage	cgmlst_type	comments	accession_number	duplicate_number	abcZ	bglA	cat	dapE	dat	ldh	lhkA	ST (MLST)	CC (MLST)	Lineage (MLST)
5023	SLCC906		L. monocytogenes	2011-10-26	2021-10-29	1949	North America	Canada		Animal				bird		canary		II	1	CC9	n.d.	n.d.				6	5	6	4	1	4	1	9	CC9	II
3076	CLIP33		L. monocytogenes	2008-07-25	2021-10-29	1952	Europe	Germany		Human				Maternal-fetal				II	IIC	CC9	n.d.	n.d.				6	5	6	4	1	4	1	9	CC9	II
3085	CLIP42		L. monocytogenes	2008-07-25	2021-10-29	1953	Europe	Germany		Human				Maternal-fetal				II	IIC	CC9	n.d.	n.d.				6	5	6	4	1	4	1	9	CC9	II
4540	SLCC192		L. monocytogenes	2011-06-21	2021-10-29	1954	Europe	Germany		Human								II	1	CC9	n.d.	n.d.				6	5	6	4	1	4	1	9	CC9	II
3074	CLIP325		L. monocytogenes	2008-07-25	2021-10-29	1955	Europe	Germany										II	IIC	CC9	n.d.	n.d.				6	5	6	4	1	4	1	9	CC9	II
4557	SLCC325		L. monocytogenes	2011-06-21	2021-10-29	1955	Europe	Germany		Human								II	1	CC9	n.d.	n.d.				6	5	6	4	1	4	1	9	CC9	II
3212	CLIP782		L. monocytogenes	2008-07-25	2021-10-29	1959	Europe	France										II	1/2c	CC9	n.d.	n.d.				6	5	6	4	1	4	1	9	CC9	II
4967	SLCC1958		L. monocytogenes	2011-10-26	2021-10-29	1964	Europe	Germany		Animal				dog				II	1	CC9	n.d.	n.d.				6	5	6	4	1	4	1	9	CC9	II
100	SLCC2479		L. monocytogenes	2014-04-08	2021-09-30	1966	Unknown	Unknown		Unknown				Unknown			Institut Pasteur, Paris, France	II	3c	CC9	SL9	CT598		NC_018589		6	5	6	4	1	4	1	9	CC9	II
5447	SLCC3198		L. monocytogenes	2011-11-18	2021-10-29	1970	Europe	Germany		Animal				fox				II	1/2a	CC9	n.d.	n.d.				6	5	6	4	1	4	1	9	CC9	II
5008	SLCC3407		L. monocytogenes	2011-10-26	2021-10-29	1971	Europe	Germany		Animal				dog				II	1/2c	CC9	n.d.	n.d.				6	5	6	4	1	4	1	9	CC9	II
5520	SLCC3364		L. monocytogenes	2012-07-04	2021-10-29	1971	Europe	Germany		Animal				dog				II	1/2c	CC9	n.d.	n.d.				6	5	6	4	1	4	1	9	CC9	II
5064	SLCC3683		L. monocytogenes	2011-10-26	2021-10-29	1972				Natural environment				Environment		fir needle		II	1/2c	CC9	n.d.	n.d.				6	5	6	4	1	4	1	9	CC9	II
5499	SLCC4036		L. monocytogenes	2012-07-04	2021-10-29	1973	Europe	Slovak Republic		Production environment				Factory	meat industry	employee		II	1/2c	CC9	n.d.	n.d.				6	5	6	4	1	4	1	9	CC9	II
27898	CLIST 2137		L. monocytogenes	2018-04-27	2021-10-02	1983	South America	Brazil		Human					CSF of newborn		Universidade Federal de Viçosa, Minas Gerais, Brazil	II	1/2a	CC9	SL9	CT4425		ERR3199886		6	5	6	4	1	4	1	9	CC9	II
5087	SLCC6005		L. monocytogenes	2011-10-26	2021-10-29	1984	South America	Brazil										II	1/2a	CC9	n.d.	n.d.				6	5	6	4	1	4	1	9	CC9	II
4240	LM8742		L. monocytogenes	2011-01-31	2021-10-29	1986	Europe	Austria		Food								II	1/2c	CC9	n.d.	n.d.				6	5	6	4	1	4	1	9	CC9	II
91	LM6186		L. monocytogenes	2014-04-08	2021-09-30	1987	Europe	France		Human	MN			MN			Institut Pasteur, Paris, France	II	IIc; 1/2c	CC9	SL9	CT602		ERR1100973		6	5	6	4	1	4	1	9	CC9	II
3113	CLIP6186		L. monocytogenes	2008-07-25	2021-10-29	1987	Europe	France		Human				Maternal-fetal				II	1/2c	CC9	n.d.	n.d.				6	5	6	4	1	4	1	9	CC9	II
4048	LM11308		L. monocytogenes	2011-01-31	2021-10-29	1988	Oceania	New Zealand		Human								II	IIC	CC9	n.d.	n.d.				6	5	6	4	1	4	1	9	CC9	II
4052	LM12485		L. monocytogenes	2011-01-31	2021-10-29	1988	Europe	France		Food								II	IIC	CC9	n.d.	n.d.				6	5	6	4	1	4	1	9	CC9	II
4245	LM8796		L. monocytogenes	2011-01-31	2021-10-29	1988	Europe	Austria		Food								II	IIC	CC9	n.d.	n.d.				6	5	6	4	1	4	1	9	CC9	II
4270	LM9134		L. monocytogenes	2011-01-31	2021-10-29	1988	Europe	Spain		Food								II	IIC	CC9	n.d.	n.d.				6	5	6	4	1	4	1	9	CC9	II
4068	LM14228		L. monocytogenes	2011-01-31	2021-10-29	1989	Europe	Denmark		Food								II	IIA	CC9	n.d.	n.d.				6	5	6	4	1	4	1	9	CC9	II
4074	LM15183		L. monocytogenes	2011-01-31	2021-10-29	1989	Europe	Finland		Human								II	IIC	CC9	n.d.	n.d.				6	5	6	4	1	4	1	9	CC9	II
27901	CLIST 3732		L. monocytogenes	2018-04-27	2021-10-02	1989	South America	Brazil		Human					CSF		Universidade Federal de Viçosa, Minas Gerais, Brazil	II	1/2a	CC9	SL9	CT4427		ERR3199888		6	5	6	4	1	4	1	9	CC9	II
3027	CLIP15839		L. monocytogenes	2008-07-25	2021-10-29	1990	Europe	France		Human				Maternal-fetal				II	1/2c	CC9	n.d.	n.d.				6	5	6	4	1	4	1	9	CC9	II
4497	L4123		L. monocytogenes	2011-06-21	2021-10-29	1990	Europe	UK		Production environment				Factory	Massarella, Misson			II	1/2c	CC9	n.d.	n.d.				6	5	6	4	1	4	1	9	CC9	II
4670	L4124		L. monocytogenes	2011-06-21	2021-10-29	1990	Europe	UK		Production environment				Factory	Massarella, Misson			II	1/2c	CC9	n.d.	n.d.				6	5	6	4	1	4	1	9	CC9	II
4504	L5183e		L. monocytogenes	2011-06-21	2021-10-29	1991	Europe	UK		Natural environment				Environment		vegetation		II	1/2	CC9	n.d.	n.d.				6	5	6	4	1	4	1	9	CC9	II
4637	L5183n		L. monocytogenes	2011-06-21	2021-10-29	1991	Europe	UK		Natural environment				Environment		water		II	1/2	CC9	n.d.	n.d.				6	5	6	4	1	4	1	9	CC9	II
5318	L5183k		L. monocytogenes	2011-10-26	2021-10-29	1991	Europe	UK		Natural environment				Environment		water		II	3	CC9	n.d.	n.d.				6	5	6	4	1	4	1	9	CC9	II
4117	LM42224		L. monocytogenes	2011-01-31	2021-10-29	1993	Africa	Tunisia		Human								II	IIC	CC9	n.d.	n.d.				6	5	6	4	1	4	1	9	CC9	II
90	LM57179		L. monocytogenes	2014-04-08	2021-09-30	1994	Europe	France		Human	MN			MN			Institut Pasteur, Paris, France	II	IIc; 1/2c	CC9	SL9	CT622		ERR1100972		6	5	6	4	1	4	1	9	CC9	II
3105	CLIP57179		L. monocytogenes	2008-07-25	2021-10-29	1994	Europe	France		Human				Maternal-fetal				II	1/2c	CC9	n.d.	n.d.				6	5	6	4	1	4	1	9	CC9	II
4646	L7786		L. monocytogenes	2011-06-21	2021-10-29	1994	South America	Brazil		Production environment				Factory		shrimp waste water		II	1/2c	CC9	n.d.	n.d.				6	5	6	4	1	4	1	9	CC9	II
5157	L7795		L. monocytogenes	2011-10-26	2021-10-29	1994	South America	Brazil		Food				shrimp		after 1st classification		II	1/2c	CC9	n.d.	n.d.				6	5	6	4	1	4	1	9	CC9	II
3128	CLIP70177		L. monocytogenes	2008-07-25	2021-10-29	1996	Europe	France		Human				Maternal-fetal				II	1/2c	CC9	n.d.	n.d.				6	5	6	4	1	4	1	9	CC9	II
3129	CLIP70179		L. monocytogenes	2008-07-25	2021-10-29	1996	Europe	France		Human				Maternal-fetal				II	1/2c	CC9	n.d.	n.d.				6	5	6	4	1	4	1	9	CC9	II
3133	CLIP70592		L. monocytogenes	2008-07-25	2021-10-29	1996	Europe	France		Natural environment				Environment				II	1/2c	CC9	n.d.	n.d.				6	5	6	4	1	4	1	9	CC9	II
3135	CLIP70891		L. monocytogenes	2008-07-25	2021-10-29	1996	Europe	France						Reference strain				II	1/2c	CC9	n.d.	n.d.				6	5	6	4	1	4	1	9	CC9	II
3168	CLIP73771		L. monocytogenes	2008-07-25	2021-10-29	1997	Europe	France		Human				Maternal-fetal				II	1/2c	CC9	n.d.	n.d.				6	5	6	4	1	4	1	9	CC9	II
4224	LM84995		L. monocytogenes	2011-01-31	2021-10-29	1997	South America	Colombia		Food								II	IIC	CC9	n.d.	n.d.				6	5	6	4	1	4	1	9	CC9	II
5687	Lm_0069		L. monocytogenes	2014-05-15	2021-10-29	1997	Asia	Japan		Human								II	2a	CC9	n.d.	n.d.				6	5	6	4	1	4	1	9	CC9	II
93	LM77097		L. monocytogenes	2014-04-08	2021-10-21	1998	Europe	France		Human	MN			MN			Institut Pasteur, Paris, France	II	IIc; 1/2c	CC9	SL9	CT624		ERR1100975		6	5	6	4	1	4	1	9	CC9	II
3206	CLIP77097		L. monocytogenes	2008-07-25	2021-10-29	1998	Europe	France		Human				Maternal-fetal				II	1/2c	CC9	n.d.	n.d.				6	5	6	4	1	4	1	9	CC9	II
3208	CLIP77571		L. monocytogenes	2008-07-25	2021-10-29	1998	Europe	France		Human				CNS infection				II	1/2c	CC9	n.d.	n.d.				6	5	6	4	1	4	1	9	CC9	II
4200	LM78899		L. monocytogenes	2011-01-31	2021-10-29	1998	South America	Argentina		Food								II	IIC	CC9	n.d.	n.d.				6	5	6	4	1	4	1	9	CC9	II
4431	LM-LL18-1		L. monocytogenes	2011-06-21	2021-10-29	1998	Europe	Finland		Animal				bird				II	1/2c	CC9	n.d.	n.d.				6	5	6	4	1	4	1	9	CC9	II
4651	LM-LL40-2-S107		L. monocytogenes	2011-06-21	2021-10-29	1998	Europe	Finland		Animal				bird				II	1/2c	CC9	n.d.	n.d.				6	5	6	4	1	4	1	9	CC9	II
5698	Lm_0081		L. monocytogenes	2014-05-15	2021-10-29	1998	Asia	Japan		Food				beef meat				II	2c	CC9	n.d.	n.d.				6	5	6	4	1	4	1	9	CC9	II
94	LM80661		L. monocytogenes	2014-04-08	2021-09-30	1999	Europe	France		Human	MN			MN			Institut Pasteur, Paris, France	II	IIc; 1/2c	CC9	SL9	CT613		ERR1100976		6	5	6	4	1	4	1	9	CC9	II
3223	CLIP80661		L. monocytogenes	2008-07-25	2021-10-29	1999	Europe	France		Human				Maternal-fetal				II	1/2c	CC9	n.d.	n.d.				6	5	6	4	1	4	1	9	CC9	II
3394	655		L. monocytogenes	2009-05-11	2021-10-29	1999	Europe	Spain		Food				cow				II	1/2c	CC9	n.d.	n.d.	ST23 in Salcedo et al. 2003			6	5	6	4	1	4	1	9	CC9	II
4208	LM80539		L. monocytogenes	2011-01-31	2021-10-29	1999	South America	Argentina		Food								II	IIC	CC9	n.d.	n.d.				6	5	6	4	1	4	1	9	CC9	II
3224	CLIP80669		L. monocytogenes	2008-07-25	2021-10-29	2000	Europe	France		Human				Bacteriemia				II	1/2c	CC9	n.d.	n.d.				6	5	6	4	1	4	1	9	CC9	II
3226	CLIP80724		L. monocytogenes	2008-07-25	2021-10-29	2000	Europe	France		Human				CNS infection				II	1/2c	CC9	n.d.	n.d.				6	5	6	4	1	4	1	9	CC9	II
3264	CLIP84516		L. monocytogenes	2008-07-25	2021-10-29	2000	Europe	France		Human				Bacteriemia				II	1/2c	CC9	n.d.	n.d.				6	5	6	4	1	4	1	9	CC9	II
3267	CLIP84603		L. monocytogenes	2008-07-25	2021-10-29	2000	Europe	France		Human				Bacteriemia				II	1/2c	CC9	n.d.	n.d.				6	5	6	4	1	4	1	9	CC9	II
3268	CLIP84686		L. monocytogenes	2008-07-25	2021-10-29	2000	Europe	France		Natural environment				Environment				II	1/2c	CC9	n.d.	n.d.				6	5	6	4	1	4	1	9	CC9	II
3302	CLIP86391		L. monocytogenes	2008-07-25	2021-10-29	2000	Europe	France		Human				Maternal-fetal				II	1/2c	CC9	n.d.	n.d.				6	5	6	4	1	4	1	9	CC9	II
3374	1087		L. monocytogenes	2009-05-11	2021-10-29	2001	Europe	Spain		Food				cow				II	1/2c	CC9	n.d.	n.d.	ST23 in Salcedo et al. 2003			6	5	6	4	1	4	1	9	CC9	II
4262	LM89220		L. monocytogenes	2011-01-31	2021-10-29	2001	South America	Argentina		Food								II	IIC	CC9	n.d.	n.d.				6	5	6	4	1	4	1	9	CC9	II
4467	LM-LL88-1		L. monocytogenes	2011-06-21	2021-10-29	2001	Europe	Finland		Animal				bird				II	1/2c	CC9	n.d.	n.d.				6	5	6	4	1	4	1	9	CC9	II
4515	LM-LL69-1		L. monocytogenes	2011-06-21	2021-10-29	2001	Europe	Finland		Animal				bird				II	1/2c	CC9	n.d.	n.d.				6	5	6	4	1	4	1	9	CC9	II
5013	LM-LL93-1		L. monocytogenes	2011-10-26	2021-10-29	2001	Europe	Finland		Animal				bird				II	1/2c	CC9	n.d.	n.d.				6	5	6	4	1	4	1	9	CC9	II
5105	LM-LL54-1		L. monocytogenes	2011-10-26	2021-10-29	2001	Europe	Finland		Animal				bird				II		CC9	n.d.	n.d.				6	5	6	4	1	4	1	9	CC9	II
3327	CLIP91805		L. monocytogenes	2008-07-25	2021-10-29	2002	Europe	France		Natural environment				Environment				II	1/2c	CC9	n.d.	n.d.				6	5	6	4	1	4	1	9	CC9	II
4629	FSLS6-033		L. monocytogenes	2011-06-21	2021-10-29	2002	North America	USA		Natural environment				Environment	urban-standing water	water		II		CC9	n.d.	n.d.				6	5	6	4	1	4	1	9	CC9	II
4711	FSLS4-835		L. monocytogenes	2011-08-29	2021-10-29	2002	North America	USA		Natural environment				Environment	urban-downtown	sidewalk/floor		II		CC9	n.d.	n.d.				6	5	6	4	1	4	1	9	CC9	II
3332	CLIP93096		L. monocytogenes	2008-07-25	2021-10-29	2003	Europe	France		Human				Maternal-fetal				II	1/2c	CC9	n.d.	n.d.				6	5	6	4	1	4	1	9	CC9	II
3337	CLIP94619		L. monocytogenes	2008-07-25	2021-10-29	2003	Europe	France		Natural environment				Environment				II	1/2c	CC9	n.d.	n.d.				6	5	6	4	1	4	1	9	CC9	II
3520	AUSMDU-LM-2010-0022		L. monocytogenes	2010-03-15	2021-10-29	2003	Oceania	Australia		Human								II	IIC	CC9	n.d.	n.d.				6	5	6	4	1	4	1	9	CC9	II
4033	CLIP 2007/01172		L. monocytogenes	2011-01-31	2021-10-29	2003	Europe	Italy		Animal								II	IIC	CC9	n.d.	n.d.				6	5	6	4	1	4	1	9	CC9	II
27918	CLIST 3726		L. monocytogenes	2018-04-27	2021-10-02	2003	South America	Brazil		Food					Raw beef	Frozen	Universidade Federal de Viçosa, Minas Gerais, Brazil	II	1/2c	CC9	SL9	CT4421		ERR3199914		6	5	6	4	1	4	1	9	CC9	II
3341	CLIP95381		L. monocytogenes	2008-07-25	2021-10-29	2004	Europe	France		Natural environment				Environment				II	1/2c	CC9	n.d.	n.d.				6	5	6	4	1	4	1	9	CC9	II
3342	CLIP95474		L. monocytogenes	2008-07-25	2021-10-29	2004	Europe	France		Human				Maternal-fetal				II	1/2c	CC9	n.d.	n.d.				6	5	6	4	1	4	1	9	CC9	II
3346	CLIP96324		L. monocytogenes	2008-07-25	2021-10-29	2004	Europe	France		Natural environment				Environment				II	1/2c	CC9	n.d.	n.d.				6	5	6	4	1	4	1	9	CC9	II
3530	AUSMDU-LM-2010-0033		L. monocytogenes	2010-03-15	2021-10-29	2004	Oceania	Australia		Human								II	IIC	CC9	n.d.	n.d.				6	5	6	4	1	4	1	9	CC9	II
3557	AUSMDU-LM-2010-0060		L. monocytogenes	2010-03-15	2021-10-29	2004	Oceania	Australia		Human								II	IIC	CC9	n.d.	n.d.				6	5	6	4	1	4	1	9	CC9	II
3559	AUSMDU-LM-2010-0062		L. monocytogenes	2010-03-15	2021-10-29	2004	Oceania	Australia		Human								II	IIC	CC9	n.d.	n.d.				6	5	6	4	1	4	1	9	CC9	II
3560	AUSMDU-LM-2010-0063		L. monocytogenes	2010-03-15	2021-10-29	2004	Oceania	Australia		Human								II	IIC	CC9	n.d.	n.d.				6	5	6	4	1	4	1	9	CC9	II
3572	AUSMDU-LM-2010-0077		L. monocytogenes	2010-03-15	2021-10-29	2004	Oceania	Australia		Human								II	IIC	CC9	n.d.	n.d.				6	5	6	4	1	4	1	9	CC9	II
4021	CLIP 2006/00810		L. monocytogenes	2011-01-31	2021-10-29	2005	Europe	Italy		Production environment				Environment				II	IIC	CC9	n.d.	n.d.				6	5	6	4	1	4	1	9	CC9	II
78795	L.mo98/20		L. monocytogenes	2021-08-23	2021-10-29	2005	Europe	Russia		Food			Dairy				Infectious agents ecology laboratory, N.F. Gamaleya Federal Research Center for Epidemiology and Microbiology, Moscow, Russia	II		CC9	n.d.	n.d.				6	5	6	4	1	4	1	9	CC9	II
78797	L.mo129/3		L. monocytogenes	2021-08-23	2021-10-29	2005	Europe	Russia		Food			Dairy				Infectious agents ecology laboratory, N.F. Gamaleya Federal Research Center for Epidemiology and Microbiology, Moscow, Russia	II		CC9	n.d.	n.d.				6	5	6	4	1	4	1	9	CC9	II
4019	CLIP 2006/00139		L. monocytogenes	2011-01-31	2021-10-29	2006	Europe	France		Production environment				Environment				II	IIC	CC9	n.d.	n.d.				6	5	6	4	1	4	1	9	CC9	II
27903	CLIST 3186		L. monocytogenes	2018-04-27	2021-10-02	2006	South America	Brazil		Food					Raw beef	Frozen	Universidade Federal de Viçosa, Minas Gerais, Brazil	II	1/2a	CC9	SL9	CT4426		ERR3199901		6	5	6	4	1	4	1	9	CC9	II
3743	AUSMDU-LM-2010-0180		L. monocytogenes	2011-01-21	2021-10-29	2008	Oceania	Australia		Human								II	IIC	CC9	n.d.	n.d.				6	5	6	4	1	4	1	9	CC9	II
85	CLIP 2009/01004		L. monocytogenes	2014-04-08	2021-09-30	2009	Europe	France		Human				CNS			Institut Pasteur, Paris, France	II	IIc	CC9	SL9	CT625		ERR1100950		6	5	6	4	1	4	1	9	CC9	II
3711	AUSMDU-LM-2010-0186		L. monocytogenes	2010-09-27	2021-10-29	2009	Oceania	Australia		Human								II	IIC	CC9	n.d.	n.d.				6	5	6	4	1	4	1	9	CC9	II
3746	AUSMDU-LM-2010-0187		L. monocytogenes	2011-01-21	2021-10-29	2009	Oceania	Australia		Human								II	IIC	CC9	n.d.	n.d.				6	5	6	4	1	4	1	9	CC9	II
3752	AUSMDU-LM-2010-0196		L. monocytogenes	2011-01-21	2021-10-29	2009	Oceania	Australia		Human								II	IIC	CC9	n.d.	n.d.				6	5	6	4	1	4	1	9	CC9	II
3810	AUSMDU-LM-2011-0058		L. monocytogenes	2011-01-24	2021-10-29	2009	Oceania	Australia		Human								II		CC9	n.d.	n.d.				6	5	6	4	1	4	1	9	CC9	II
3811	AUSMDU-LM-2011-0059		L. monocytogenes	2011-01-24	2021-10-29	2009	Oceania	Australia		Food				Poultry				II		CC9	n.d.	n.d.				6	5	6	4	1	4	1	9	CC9	II
4507	FSLH5-818		L. monocytogenes	2011-06-21	2021-10-29	2009	North America	USA		Production environment				Factory	floor drain in raw meat area	surface		II		CC9	n.d.	n.d.				6	5	6	4	1	4	1	9	CC9	II
4626	FSLF6-181		L. monocytogenes	2011-06-21	2021-10-29	2009	North America	USA		Production environment				Factory	meat room floor drain	surface		II		CC9	n.d.	n.d.				6	5	6	4	1	4	1	9	CC9	II
5272	L09-036		L. monocytogenes	2011-10-26	2021-10-29	2009	Europe	Ireland		Production environment				Factory		swab meat slicer		II	1/2	CC9	n.d.	n.d.				6	5	6	4	1	4	1	9	CC9	II
5730	FF46-1		L. monocytogenes	2014-06-18	2021-10-29	2009	North America	Canada		Food							BC Centre for Disease Control, UBC	II	1/2a	CC9	n.d.	n.d.				6	5	6	4	1	4	1	9	CC9	II
5743	MF28-1		L. monocytogenes	2014-06-18	2021-10-29	2009	North America	Canada		Food							BC Centre for Disease Control, UBC	II	1/2c	CC9	n.d.	n.d.				6	5	6	4	1	4	1	9	CC9	II
5744	FF1-1		L. monocytogenes	2014-06-18	2021-10-29	2009	North America	Canada		Food							BC Centre for Disease Control, UBC	II	1/2c	CC9	n.d.	n.d.				6	5	6	4	1	4	1	9	CC9	II
5745	FE7-1		L. monocytogenes	2014-06-18	2021-10-29	2009	North America	Canada		Natural environment				Environment			BC Centre for Disease Control, UBC	II	1/2c	CC9	n.d.	n.d.				6	5	6	4	1	4	1	9	CC9	II
5746	FE8-2		L. monocytogenes	2014-06-18	2021-10-29	2009	North America	Canada		Natural environment				Environment			BC Centre for Disease Control, UBC	II	1/2c	CC9	n.d.	n.d.				6	5	6	4	1	4	1	9	CC9	II
5747	FE10-2		L. monocytogenes	2014-06-18	2021-10-29	2009	North America	Canada		Natural environment				Environment			BC Centre for Disease Control, UBC	II	1/2c	CC9	n.d.	n.d.				6	5	6	4	1	4	1	9	CC9	II
5748	FE11-2		L. monocytogenes	2014-06-18	2021-10-29	2009	North America	Canada		Natural environment				Environment			BC Centre for Disease Control, UBC	II	1/2c	CC9	n.d.	n.d.				6	5	6	4	1	4	1	9	CC9	II
5749	FE11-3		L. monocytogenes	2014-06-18	2021-10-29	2009	North America	Canada		Natural environment				Environment			BC Centre for Disease Control, UBC	II	1/2c	CC9	n.d.	n.d.				6	5	6	4	1	4	1	9	CC9	II
5750	OF64-2		L. monocytogenes	2014-06-18	2021-10-29	2009	North America	Canada		Food							BC Centre for Disease Control, UBC	II	1/2c	CC9	n.d.	n.d.				6	5	6	4	1	4	1	9	CC9	II
15666	10C		L. monocytogenes	2016-10-26	2021-10-29	2009	South America	Brazil		Production environment				Brine			Laboratory of Food Microbiology and Mycotoxicology, Department of Food Engineering, University of São Paulo at Pirassunnunga - BZ	II	1/2c	CC9	n.d.	n.d.				6	5	6	4	1	4	1	9	CC9	II
27913	19		L. monocytogenes	2018-04-27	2021-10-02	2009	South America	Brazil		Production environment					Meat handlers		Universidade Federal de Viçosa, Minas Gerais, Brazil	II	1/2c	CC9	SL9	CT4420		ERR3199909		6	5	6	4	1	4	1	9	CC9	II
34280	T1-001	CFSAN035161	L. monocytogenes	2018-10-03	2021-10-03	2009	South America	Chile		Human	MN			amniotic fluid			Universidad Andres Bello	II		CC9	SL9	CT4898		SRR3394983		6	5	6	4	1	4	1	9	CC9	II
34312	T1-040	CFSAN035200	L. monocytogenes	2018-10-03	2021-10-03	2009	South America	Chile		Food							Universidad Andres Bello	II		CC9	SL9	CT2511		SRR3395013		6	5	6	4	1	4	1	9	CC9	II
3885	AUSMDU-LM-2010-0283		L. monocytogenes	2011-01-25	2021-10-29	2010	Oceania	Australia		Human								II	IIC	CC9	n.d.	n.d.				6	5	6	4	1	4	1	9	CC9	II
3937	AUSMDU-LM-2010-0335		L. monocytogenes	2011-01-25	2021-10-29	2010	Oceania	Australia		Food				Poultry				II	IIC	CC9	n.d.	n.d.				6	5	6	4	1	4	1	9	CC9	II
3998	AUSMDU-LM-2011-0100		L. monocytogenes	2011-01-25	2021-10-29	2010	Oceania	Australia		Food								II	IIC	CC9	n.d.	n.d.				6	5	6	4	1	4	1	9	CC9	II
3999	AUSMDU-LM-2011-0101		L. monocytogenes	2011-01-25	2021-10-29	2010	Oceania	Australia		Food								II	IIC	CC9	n.d.	n.d.				6	5	6	4	1	4	1	9	CC9	II
4003	AUSMDU-LM-2011-0106		L. monocytogenes	2011-01-25	2021-10-29	2010	Oceania	Australia		Human								II	IIC	CC9	n.d.	n.d.				6	5	6	4	1	4	1	9	CC9	II
7440	L31		L. monocytogenes	2015-09-25	2021-10-29	2010	Europe	Italy		Production environment				meat processing plant				II		CC9	n.d.	n.d.				6	5	6	4	1	4	1	9	CC9	II
27914	227		L. monocytogenes	2018-04-27	2021-10-02	2010	South America	Brazil		Production environment					Table		Universidade Federal de Viçosa, Minas Gerais, Brazil	II	1/2c	CC9	SL9	CT4422		ERR3199910		6	5	6	4	1	4	1	9	CC9	II
27915	45		L. monocytogenes	2018-04-27	2021-10-02	2010	South America	Brazil		Food					Raw beef	Refrigerated	Universidade Federal de Viçosa, Minas Gerais, Brazil	II	1/2c	CC9	SL9	CT4424		ERR3199911		6	5	6	4	1	4	1	9	CC9	II
34293	T1-014	CFSAN035174	L. monocytogenes	2018-10-03	2021-10-03	2010	South America	Chile		Food				bologna sausage			Universidad Andres Bello	II		CC9	SL9	CT2507		SRR3394972		6	5	6	4	1	4	1	9	CC9	II
34295	T1-017	CFSAN035177	L. monocytogenes	2018-10-03	2021-10-03	2010	South America	Chile		Food				dried cured ham			Universidad Andres Bello	II		CC9	SL9	CT1032		SRR3394974		6	5	6	4	1	4	1	9	CC9	II
34301	T1-026	CFSAN035186	L. monocytogenes	2018-10-03	2021-10-03	2010	South America	Chile		Food							Universidad Andres Bello	II		CC9	SL9	CT2038		SRR3395002		6	5	6	4	1	4	1	9	CC9	II
7458	L52		L. monocytogenes	2015-09-25	2021-10-29	2012	Europe	Italy		Food				meat product				II		CC9	n.d.	n.d.				6	5	6	4	1	4	1	9	CC9	II
7459	L53		L. monocytogenes	2015-09-25	2021-10-29	2012	Europe	Italy		Food				meat product				II		CC9	n.d.	n.d.				6	5	6	4	1	4	1	9	CC9	II
7460	L54		L. monocytogenes	2015-09-25	2021-10-29	2012	Europe	Italy		Food				meat product				II		CC9	n.d.	n.d.				6	5	6	4	1	4	1	9	CC9	II
7461	L55		L. monocytogenes	2015-09-25	2021-10-29	2012	Europe	Italy		Food				meat product				II		CC9	n.d.	n.d.				6	5	6	4	1	4	1	9	CC9	II
7467	L61		L. monocytogenes	2015-09-25	2021-10-29	2012	Europe	Italy		Food				meat product				II		CC9	n.d.	n.d.				6	5	6	4	1	4	1	9	CC9	II
7471	L66		L. monocytogenes	2015-09-25	2021-10-29	2012	Europe	Italy		Food				meat product				II		CC9	n.d.	n.d.				6	5	6	4	1	4	1	9	CC9	II
27916	508		L. monocytogenes	2018-04-27	2021-10-02	2012	South America	Brazil		Food					Raw beef	Refrigerated	Universidade Federal de Viçosa, Minas Gerais, Brazil	II	1/2c	CC9	SL9	CT4420		ERR3199912		6	5	6	4	1	4	1	9	CC9	II
27917	581		L. monocytogenes	2018-04-27	2021-10-02	2012	South America	Brazil		Food					Raw beef	Refrigerated	Universidade Federal de Viçosa, Minas Gerais, Brazil	II	1/2c	CC9	SL9	CT4423		ERR3199913		6	5	6	4	1	4	1	9	CC9	II
22348	p958-16	2014-SEQ-958	L. monocytogenes	2017-11-30	2021-10-02	2014	North America	Canada		Production environment							Université de Montré, Canada	II		CC9	SL9	CT2825		GCA_003011235.1		6	5	6	4	1	4	1	9	CC9	II
22350	p961-18	2014-SEQ-961	L. monocytogenes	2017-11-30	2021-10-02	2014	North America	Canada		Production environment							Université de Montré, Canada	II		CC9	SL9	CT4145		GCA_003011755.1		6	5	6	4	1	4	1	9	CC9	II
22354	p984-16	2014-SEQ-984	L. monocytogenes	2017-11-30	2021-10-02	2014	North America	Canada		Production environment							Université de Montré, Canada	II		CC9	SL9	CT4146		GCA_003011215.1		6	5	6	4	1	4	1	9	CC9	II
22361	p962-16	2014-SEQ-962	L. monocytogenes	2017-11-30	2021-10-02	2014	North America	Canada		Production environment							Université de Montré, Canada	II		CC9	SL9	CT2825		GCA_003011275.1		6	5	6	4	1	4	1	9	CC9	II
22363	p985-16	2014-SEQ-985	L. monocytogenes	2017-11-30	2021-10-02	2014	North America	Canada		Production environment							Université de Montré, Canada	II		CC9	SL9	CT2825		GCA_003011225.1		6	5	6	4	1	4	1	9	CC9	II
22371	p960-16	2014-SEQ-960	L. monocytogenes	2017-11-30	2021-10-02	2014	North America	Canada		Production environment							Université de Montré, Canada	II		CC9	SL9	CT2825		GCA_003011315.1		6	5	6	4	1	4	1	9	CC9	II
22375	p975-16	2014-SEQ-975	L. monocytogenes	2017-11-30	2021-10-02	2014	North America	Canada		Production environment							Université de Montré, Canada	II		CC9	SL9	CT2825		GCA_003011295.1		6	5	6	4	1	4	1	9	CC9	II
41681	sam_24C4BBDF-62C4-4F34-A00D-10303032F6D7		L. monocytogenes	2019-07-25	2021-10-03	2014	Europe	Poland		Human							European Centre for Disease Prevention and Control	II		CC9	SL9	CT5602		ERR2522547		6	5	6	4	1	4	1	9	CC9	II
37687	MIB-871		L. monocytogenes	2018-11-13	2021-10-29	2015	Europe	Russia		Human	CNS			patient	swab	meningitis	SRCAMB, Obolensk	II		CC9	n.d.	n.d.				6	5	6	4	1	4	1	9	CC9	II
41691	sam_1D560F1A-F997-4CE1-827C-F728C7C4684B		L. monocytogenes	2019-07-25	2021-10-03	2015	Europe	Poland		Human							European Centre for Disease Prevention and Control	II		CC9	SL9	CT5601		ERR2522586		6	5	6	4	1	4	1	9	CC9	II
41697	sam_A4041256-40B6-4598-AE30-B3236AC43273		L. monocytogenes	2019-07-25	2021-10-03	2015	Europe	Poland		Human							European Centre for Disease Prevention and Control	II		CC9	SL9	CT5600		ERR2522602		6	5	6	4	1	4	1	9	CC9	II
27700	LM2		L. monocytogenes	2018-04-17	2021-10-29	2016	Asia	China		Food								II		CC9	n.d.	n.d.				6	5	6	4	1	4	1	9	CC9	II
27707	LM9		L. monocytogenes	2018-04-17	2021-10-29	2016	Asia	China		Food								II		CC9	n.d.	n.d.				6	5	6	4	1	4	1	9	CC9	II
27709	LM11		L. monocytogenes	2018-04-17	2021-10-29	2016	Asia	China		Food								II		CC9	n.d.	n.d.				6	5	6	4	1	4	1	9	CC9	II
27713	LM15		L. monocytogenes	2018-04-17	2021-10-29	2016	Asia	China		Food								II		CC9	n.d.	n.d.				6	5	6	4	1	4	1	9	CC9	II
27725	LM28		L. monocytogenes	2018-04-17	2021-10-29	2016	Asia	China		Food								II		CC9	n.d.	n.d.				6	5	6	4	1	4	1	9	CC9	II
27726	LM30		L. monocytogenes	2018-04-17	2021-10-29	2016	Asia	China		Food								II		CC9	n.d.	n.d.				6	5	6	4	1	4	1	9	CC9	II
27733	LM42		L. monocytogenes	2018-04-17	2021-10-29	2016	Asia	China		Food								II		CC9	n.d.	n.d.				6	5	6	4	1	4	1	9	CC9	II
27734	LM43		L. monocytogenes	2018-04-17	2021-10-29	2016	Asia	China		Food								II		CC9	n.d.	n.d.				6	5	6	4	1	4	1	9	CC9	II
42264	МО-Ob		L. monocytogenes	2019-09-10	2021-10-29	2016	Europe	Russia		Human	CNS		Unknown		CSF meningitis		SRCAMB, Obolensk	II		CC9	n.d.	n.d.				6	5	6	4	1	4	1	9	CC9	II
27744	LM54		L. monocytogenes	2018-04-17	2021-10-29	2017	Asia	China		Food								II		CC9	n.d.	n.d.				6	5	6	4	1	4	1	9	CC9	II
27745	LM55		L. monocytogenes	2018-04-17	2021-10-29	2017	Asia	China		Food								II		CC9	n.d.	n.d.				6	5	6	4	1	4	1	9	CC9	II
27746	LM56		L. monocytogenes	2018-04-17	2021-10-29	2017	Asia	China		Food								II		CC9	n.d.	n.d.				6	5	6	4	1	4	1	9	CC9	II
27749	LM59		L. monocytogenes	2018-04-17	2021-10-29	2017	Asia	China		Food								II		CC9	n.d.	n.d.				6	5	6	4	1	4	1	9	CC9	II
27751	LM61		L. monocytogenes	2018-04-17	2021-10-29	2017	Asia	China		Food								II		CC9	n.d.	n.d.				6	5	6	4	1	4	1	9	CC9	II
27758	LM68		L. monocytogenes	2018-04-17	2021-10-29	2017	Asia	China		Food								II		CC9	n.d.	n.d.				6	5	6	4	1	4	1	9	CC9	II
27759	LM69		L. monocytogenes	2018-04-17	2021-10-29	2017	Asia	China		Food								II		CC9	n.d.	n.d.				6	5	6	4	1	4	1	9	CC9	II
27761	LM71		L. monocytogenes	2018-04-17	2021-10-29	2017	Asia	China		Food								II		CC9	n.d.	n.d.				6	5	6	4	1	4	1	9	CC9	II
27763	LM73		L. monocytogenes	2018-04-17	2021-10-29	2017	Asia	China		Food								II		CC9	n.d.	n.d.				6	5	6	4	1	4	1	9	CC9	II
37691	V30		L. monocytogenes	2018-11-13	2021-10-29	2017	Europe	Russia		Food			Meat	Meat	half-stuff	chilled meat	SRCAMB, Obolensk	II		CC9	n.d.	n.d.				6	5	6	4	1	4	1	9	CC9	II
37697	V60-1		L. monocytogenes	2018-11-13	2021-10-29	2017	Europe	Russia		Food			Meat	Poultry	half-stuff	poultry fillet	SRCAMB, Obolensk	II		CC9	n.d.	n.d.				6	5	6	4	1	4	1	9	CC9	II
37698	V61		L. monocytogenes	2018-11-13	2021-10-29	2017	Europe	Russia		Food			Meat	Poultry	half-stuff	poultry meat	SRCAMB, Obolensk	II		CC9	n.d.	n.d.				6	5	6	4	1	4	1	9	CC9	II
80505	Lm-570	SRR12560255	L. monocytogenes	2021-11-08	2021-11-10	2017	Europe	Spain		Production environment			Meat	Pork processing facility Floor			Department of Food Hygiene and Technology, León University, León, Spain	II	1/2c	CC9	SL9	CT10513		SRR12560255		6	5	6	4	1	4	1	9	CC9	II
42987	GIMC2017:Lmc921		L. monocytogenes	2019-10-14	2021-07-13	2018	Europe	Russia		Food				meat				II		CC9	n.d.	n.d.				6	5	6	4	1	4	1	9	CC9	II
42988	GIMC2018:Lmc2433		L. monocytogenes	2019-10-14	2021-07-13	2018	Europe	Russia		Food				raw fat				II		CC9	n.d.	n.d.				6	5	6	4	1	4	1	9	CC9	II
80153	MRL-19-00658		L. monocytogenes	2021-10-13	2021-10-13	2018	South America	Chile		Food			Fruit or vegetable	Grapes				II	1/2c	CC9	n.d.	n.d.				6	5	6	4	1	4	1	9	CC9	II
80500	Lm-1262	SRR12560250	L. monocytogenes	2021-11-08	2021-11-10	2018	Europe	Spain		Production environment			Meat	Pork processing facility Drain			Department of Food Hygiene and Technology, León University, León, Spain	II	1/2c	CC9	SL9	CT2038		SRR12560250		6	5	6	4	1	4	1	9	CC9	II
80503	Lm-970	SRR12560253	L. monocytogenes	2021-11-08	2021-11-10	2018	Europe	Spain		Production environment			Meat	Pork processing facility Table			Department of Food Hygiene and Technology, León University, León, Spain	II	1/2c	CC9	SL9	CT10511		SRR12560253		6	5	6	4	1	4	1	9	CC9	II
80504	Lm-914	SRR12560254	L. monocytogenes	2021-11-08	2021-11-10	2018	Europe	Spain		Production environment			Meat	Pork processing facility Table			Department of Food Hygiene and Technology, León University, León, Spain	II	1/2c	CC9	SL9	CT10512		SRR12560254		6	5	6	4	1	4	1	9	CC9	II
80512	Lm-1267	SRR12560262	L. monocytogenes	2021-11-08	2021-11-10	2018	Europe	Spain		Production environment			Meat	Pork processing facility Floor			Department of Food Hygiene and Technology, León University, León, Spain	II	1/2c	CC9	SL9	CT2038		SRR12560262		6	5	6	4	1	4	1	9	CC9	II
80513	Lm-1265	SRR12560263	L. monocytogenes	2021-11-08	2021-11-10	2018	Europe	Spain		Production environment			Meat	Pork processing facility Floor			Department of Food Hygiene and Technology, León University, León, Spain	II	1/2c	CC9	SL9	CT10515		SRR12560263		6	5	6	4	1	4	1	9	CC9	II
45731	GIMC2035:Lmc7218		L. monocytogenes	2020-02-05	2021-07-13	2019	Europe	Russia		Food				fish				II		CC9	n.d.	n.d.				6	5	6	4	1	4	1	9	CC9	II
76382	DP 7675/2019		L. monocytogenes	2021-03-22	2021-05-21	2019	Europe	Serbia		Food			Meat	Smoked pork ribs			Veterinary Specialized Institute Kraljevo	II		СС9	n.d.	n.d.				6	5	6	4	1	4	1	9	CC9	II
79359	L.mo49		L. monocytogenes	2021-09-07	2021-09-12	2019	Europe	Russia		Food			Meat	chicken			Lab. for Production and Microbiology Hygiene, V.M. Gorbatov Research Center for Food Systems of Russian Academy of Sciences	II		CC9	n.d.	n.d.				6	5	6	4	1	4	1	9	CC9	II
79362	L.mo75		L. monocytogenes	2021-09-07	2021-09-12	2019	Europe	Belarus		Food			Meat				Lab. for Production and Microbiology Hygiene, V.M. Gorbatov Research Center for Food Systems of Russian Academy of Sciences	II		CC9	n.d.	n.d.				6	5	6	4	1	4	1	9	CC9	II
80508	Lm-1706	SRR12560258	L. monocytogenes	2021-11-08	2021-11-10	2019	Europe	Spain		Production environment			Meat	Pork processing facility Drain			Department of Food Hygiene and Technology, León University, León, Spain	II	1/2c	CC9	SL9	CT10515		SRR12560258		6	5	6	4	1	4	1	9	CC9	II
80509	Lm-1705	SRR12560259	L. monocytogenes	2021-11-08	2021-11-10	2019	Europe	Spain		Production environment			Meat	Pork processing facility Drain			Department of Food Hygiene and Technology, León University, León, Spain	II	1/2c	CC9	SL9	CT2038		SRR12560259		6	5	6	4	1	4	1	9	CC9	II
76312	GIMC2067:Lmc5758		L. monocytogenes	2021-03-09	2021-07-13	2021	Europe	Russia		Food	BACT		Meat		chicken semi-finished products			II		CC9	n.d.	n.d.				6	5	6	4	1	4	1	9	CC9	II
78717	GIMC2087:Lmc36543		L. monocytogenes	2021-08-18	2021-10-29	2021	Europe	Russia		Food			Meat	chicken thigh			N.F. Gamaleya National Research Center foe Epidemiology and Microbiology, Ministry of Health, Russia, Moscow	II		CC9	n.d.	n.d.				6	5	6	4	1	4	1	9	CC9	II
9	FSL R2-561		L. monocytogenes	2014-04-08	2021-10-21		Unknown			Unknown				Unknown				II	n.d.	CC9	SL9	CT603		NC_017546		6	5	6	4	1	4	1	9	CC9	II
3189	CLIP74907	CIP 78.36; SLCC 2379; SLCC 2379 - CIP 78.36	L. monocytogenes	2008-07-25	2021-10-29		Europe	France		Unknown				Reference strain for serovar				II	3c	CC9	n.d.	n.d.				6	5	6	4	1	4	1	9	CC9	II
3747	AUSMDU-LM-2010-0188		L. monocytogenes	2011-01-21	2021-10-29		Oceania	Australia		Human								II	IIC	CC9	n.d.	n.d.				6	5	6	4	1	4	1	9	CC9	II
3803	AUSMDU-LM-2010-0209		L. monocytogenes	2011-01-24	2021-10-29		Oceania	Australia		Human								II	IIC	CC9	n.d.	n.d.				6	5	6	4	1	4	1	9	CC9	II
3804	AUSMDU-LM-2011-0125		L. monocytogenes	2011-01-24	2021-10-29		Oceania	Australia		Human								II	IIC	CC9	n.d.	n.d.				6	5	6	4	1	4	1	9	CC9	II
3805	AUSMDU-LM-2011-0126		L. monocytogenes	2011-01-24	2021-10-29		Oceania	Australia		Human								II	IIC	CC9	n.d.	n.d.				6	5	6	4	1	4	1	9	CC9	II
3806	AUSMDU-LM-2011-0127		L. monocytogenes	2011-01-24	2021-10-29		Oceania	Australia		Human								II	IIC	CC9	n.d.	n.d.				6	5	6	4	1	4	1	9	CC9	II
3808	AUSMDU-LM-2010-0211		L. monocytogenes	2011-01-24	2021-10-29		Oceania	Australia		Human								II	IIC	CC9	n.d.	n.d.				6	5	6	4	1	4	1	9	CC9	II
3809	AUSMDU-LM-2010-0212		L. monocytogenes	2011-01-24	2021-10-29		Oceania	Australia		Human								II	IIC	CC9	n.d.	n.d.				6	5	6	4	1	4	1	9	CC9	II
3859	AUSMDU-LM-2010-0257		L. monocytogenes	2011-01-24	2021-10-29		Oceania	Australia		Food				Cheese				II	IIC	CC9	n.d.	n.d.				6	5	6	4	1	4	1	9	CC9	II
3900	AUSMDU-LM-2010-0296		L. monocytogenes	2011-01-25	2021-10-29		Oceania	Australia		Food				Cheese				II	IIC	CC9	n.d.	n.d.				6	5	6	4	1	4	1	9	CC9	II
4018	CLIP 2005/01099		L. monocytogenes	2011-01-31	2021-10-29		Europe	Portugal		Human								II	IIC	CC9	n.d.	n.d.	< 2005			6	5	6	4	1	4	1	9	CC9	II
4025	CLIP 2006/01615		L. monocytogenes	2011-01-31	2021-10-29		South America	Colombia		Food								II	IIC	CC9	n.d.	n.d.				6	5	6	4	1	4	1	9	CC9	II
4084	LM16728		L. monocytogenes	2011-01-31	2021-10-29		South America	Brazil		Natural environment				Vegetal				II	IIC	CC9	n.d.	n.d.				6	5	6	4	1	4	1	9	CC9	II
4159	LM70681		L. monocytogenes	2011-01-31	2021-10-29		South America	Chile		Food								II	IIC	CC9	n.d.	n.d.				6	5	6	4	1	4	1	9	CC9	II
4162	LM70956		L. monocytogenes	2011-01-31	2021-10-29		Europe	Greece		Animal								II	1/2c	CC9	n.d.	n.d.	< 1996			6	5	6	4	1	4	1	9	CC9	II
4168	LM71634		L. monocytogenes	2011-01-31	2021-10-29		Europe	Portugal		Food								II	1/2c	CC9	n.d.	n.d.	< 1996			6	5	6	4	1	4	1	9	CC9	II
4183	LM77132		L. monocytogenes	2011-01-31	2021-10-29		South America	Chile		Human								II	IIC	CC9	n.d.	n.d.				6	5	6	4	1	4	1	9	CC9	II
4188	LM77150		L. monocytogenes	2011-01-31	2021-10-29		South America	Chile		Food								II	IIC	CC9	n.d.	n.d.				6	5	6	4	1	4	1	9	CC9	II
4198	LM78008		L. monocytogenes	2011-01-31	2021-10-29		Europe	Germany										II	1/2c	CC9	n.d.	n.d.	< 1999			6	5	6	4	1	4	1	9	CC9	II
4221	LM84810		L. monocytogenes	2011-01-31	2021-10-29		South America	Peru										II	IIC	CC9	n.d.	n.d.				6	5	6	4	1	4	1	9	CC9	II
4529	LM-EJ202		L. monocytogenes	2011-06-21	2021-10-29					Animal				bird	ibis			II		CC9	n.d.	n.d.				6	5	6	4	1	4	1	9	CC9	II
4750	LM-KE1E		L. monocytogenes	2011-08-29	2021-10-29		Europe	Finland		Production environment				Factory		slaughterhouse,wheels		II	1/2c	CC9	n.d.	n.d.				6	5	6	4	1	4	1	9	CC9	II
4999	LM-TE1-1		L. monocytogenes	2011-10-26	2021-10-29		Europe	Finland		Production environment				Factory		slaughterhouse,saw		II	1/2c	CC9	n.d.	n.d.				6	5	6	4	1	4	1	9	CC9	II
20552	L-007-09		L. monocytogenes	2017-09-14	2021-10-01		South America	Chile		Human							EDLB-CDC	II		CC9	SL9	CT4898		SRR5931789		6	5	6	4	1	4	1	9	CC9	II
20554	L-039-09		L. monocytogenes	2017-09-14	2021-10-01		South America	Chile		Human							EDLB-CDC	II		CC9	SL9	CT4900		SRR5931791		6	5	6	4	1	4	1	9	CC9	II
20556	L-053-09		L. monocytogenes	2017-09-14	2021-10-01		South America	Chile		Human							EDLB-CDC	II		CC9	SL9	CT2511		SRR5931797		6	5	6	4	1	4	1	9	CC9	II
20557	L-049-09		L. monocytogenes	2017-09-14	2021-10-01		South America	Chile		Human							EDLB-CDC	II		CC9	SL9	CT4898		SRR5931798		6	5	6	4	1	4	1	9	CC9	II
20558	L-074-09		L. monocytogenes	2017-09-14	2021-10-01		South America	Chile		Human							EDLB-CDC	II		CC9	SL9	CT4897		SRR5931799		6	5	6	4	1	4	1	9	CC9	II
20562	L119-09		L. monocytogenes	2017-09-14	2021-10-01		South America	Chile		Human							EDLB-CDC	II		CC9	SL9	CT4896		SRR5931803		6	5	6	4	1	4	1	9	CC9	II
20564	L116-09		L. monocytogenes	2017-09-14	2021-10-01		South America	Chile		Human							EDLB-CDC	II		CC9	SL9	CT4896		SRR5931805		6	5	6	4	1	4	1	9	CC9	II
20568	L-332-12		L. monocytogenes	2017-09-14	2021-10-01		South America	Chile		Human							EDLB-CDC	II		CC9	SL9	CT4887		SRR5931809		6	5	6	4	1	4	1	9	CC9	II
20570	L43-09		L. monocytogenes	2017-09-14	2021-10-01		South America	Chile		Human							EDLB-CDC	II		CC9	SL9	CT4898		SRR5931811		6	5	6	4	1	4	1	9	CC9	II
20575	L-135-09		L. monocytogenes	2017-09-14	2021-10-01		South America	Chile		Human							EDLB-CDC	II		CC9	SL9	CT4899		SRR5931923		6	5	6	4	1	4	1	9	CC9	II
20576	L48-09		L. monocytogenes	2017-09-14	2021-10-01		South America	Chile		Human							EDLB-CDC	II		CC9	SL9	CT4899		SRR5931932		6	5	6	4	1	4	1	9	CC9	II

## Sheet: ST201_ancestor_descendants
	Strain ID***	isolate	species	date_entered	datestamp	isolation_year	continent	country	source	serotype	abcZ	bglA	cat	dapE	dat	ldh	lhkA	ST (MLST)	CC (MLST)	Lineage (MLST)	sublineage****
ST9, a possible ancestor for ST201			L. monocytogenes								6	5	6	4	1	4	1	9	CC9	II	9
ST201, reference ST	Unknown	4/52-1953	L. monocytogenes			1953	Europe	Russia	Animal (piglet)	L	19	17	22	25	15	79	12	201	CC69	III	69
Descendants of ST201	3100	CLIP53	L. monocytogenes	2008-07-25	2021-10-29	1924	Europe	UK	Animal	L	19	17	34	25	15	79	12	148	CC69	III	-
	4789	SLCC2634	L. monocytogenes	2011-08-29	2021-10-29	1934	North America	USA	Animal (ruminant)	4a	19	17	22	25	15	73	12	202	CC69	III
	4924	SLCC2720	L. monocytogenes	2011-09-30	2021-10-29	1967	Oceania	New Zealand	Animal (sheep)	4b	19	17	22	25	15	73	12	202	CC69	III
	4907	SLCC5069	L. monocytogenes	2011-09-30	2021-10-29	1977	Europe	Germany	Unknown	4a	19	17	22	25	15	176	12	469	CC69	III
	3211	CLIP78025	L. monocytogenes	2008-07-25	2021-10-29	1999	Europe	Germany	Reference strain	4a	19	17	22	25	15	36	12	72	CC69	III
	3905	AUSMDU-LM-2010-0302	L. monocytogenes	2011-01-25	2021-10-29	2007	Oceania	Australia	Food (Fruit)	IVA	19	17	22	25	15	73	12	202	CC69	III
	3784	AUSMDU-LM-2010-0203	L. monocytogenes	2011-01-24	2021-10-29	2009	Oceania	Australia	Human	IVA	19	17	22	25	15	73	12	202	CC69	III
	3147	CLIP71987	L. monocytogenes	2008-07-25	2021-10-29	Unknown	Europe	France	Unknown (Research)	4a	19	17	22	25	15	33	12	69	CC69	III
	3217	CLIP79453	L. monocytogenes	2008-07-25	2021-10-29	Unknown	Oceania	New Zealand	Unknown (Reference strain)	4a	19	17	22	25	15	71	12	136	CC69	III
	3148	CLIP71988	L. monocytogenes	2008-07-25	2021-10-29	Unknown	Europe	France	Research	4a	19	17	22	25	15	68	12	130	CC69	III
	5826	13CH208	L. monocytogenes	2014-11-21	2021-10-29	Unknown	Europe	France	Animal	IVa	19	17	22	25	15	166	12	769	CC69	III
	48664	FSL L7-0410	L. monocytogenes	2020-08-19	2021-09-26	2018	North America	USA	Natural environment (soil)		392	291	298	126	27	73	303	2290	ST2290	III	-

## Sheet: all_Lm_available_in_the_PubMLST
id	isolate	aliases	species	date_entered	datestamp	isolation_year	continent	country	outbreak_info	source	infection	outcome	food_type	source_description	sample_type	other_source_info	source_lab	phylogenetic_lineage	serotype	clonal_complex	sublineage	cgmlst_type	comments	accession_number	duplicate_number	abcZ	bglA	cat	dapE	dat	ldh	lhkA	ST (MLST)	CC (MLST)	Lineage (MLST)
5101	SLCC2640		L. monocytogenes	2011-10-26	2021-10-29	1936	North America	USA		Human				newborn				I	4b	CC1	n.d.	n.d.				3	1	1	1	3	1	3	1	CC1	I
4512	SLCC358		L. monocytogenes	2011-06-21	2021-10-29	1951	North America	Canada		Animal				chinchilla				I	4b	CC1	n.d.	n.d.				3	1	1	1	3	1	3	1	CC1	I
4403	SLCC301		L. monocytogenes	2011-06-21	2021-10-29	1955	North America	USA		Human								I	4b	CC1	n.d.	n.d.				3	1	1	1	3	1	3	1	CC1	I
4415	SLCC290		L. monocytogenes	2011-06-21	2021-10-29	1955	North America	USA		Human				newborn				I	4b	CC1	n.d.	n.d.				3	1	1	1	3	1	3	1	CC1	I
4420	SLCC278		L. monocytogenes	2011-06-21	2021-10-29	1955	North America	USA		Human				newborn				I	4b	CC1	n.d.	n.d.				3	1	1	1	3	1	3	1	CC1	I
4421	SLCC343		L. monocytogenes	2011-06-21	2021-10-29	1955	Europe	Germany		Animal				chinchilla	diseased			I	4b	CC1	n.d.	n.d.				3	1	1	1	3	1	3	1	CC1	I
4493	SLCC286		L. monocytogenes	2011-06-21	2021-10-29	1955	North America	USA		Human								I	4b	CC1	n.d.	n.d.				3	1	1	1	3	1	3	1	CC1	I
4566	SLCC369		L. monocytogenes	2011-06-21	2021-10-29	1955	North America	Canada		Human								I	4b	CC1	n.d.	n.d.				3	1	1	1	3	1	3	1	CC1	I
4381	SLCC460		L. monocytogenes	2011-06-21	2021-10-29	1956	North America	USA		Human								I	4b	CC1	n.d.	n.d.				3	1	1	1	3	1	3	1	CC1	I
3104	CLIP566		L. monocytogenes	2008-07-25	2021-10-29	1957	Europe	France		Human				CNS infection				I	IVB	CC1	n.d.	n.d.				3	1	1	1	3	1	3	1	CC1	I
3127	CLIP695		L. monocytogenes	2008-07-25	2021-10-29	1957	Europe	France		Animal								I	IVB	CC1	n.d.	n.d.				3	1	1	1	3	1	3	1	CC1	I
4308	SLCC665		L. monocytogenes	2011-01-31	2021-10-29	1958	North America	Canada		Human								I	IVB	CC1	n.d.	n.d.				3	1	1	1	3	1	3	1	CC1	I
3193	CLIP 74913	ATCC 19118; CIP 105459; CIP 78.41; SLCC 2378; SLCC 2378 - CIP 105459=78.41 ATCC 19118	L. monocytogenes	2008-07-25	2021-10-29	1959	Europe	France		Unknown				Reference strain for serovar				I	4e	CC1	n.d.	n.d.				3	1	1	1	3	1	3	1	CC1	I
5000	SLCC846		L. monocytogenes	2011-10-26	2021-10-29	1959	Middle East	Israel		Human				newborn	small outbreak nursery			I	4b	CC1	n.d.	n.d.				3	1	1	1	3	1	3	1	CC1	I
5198	SLCC845		L. monocytogenes	2011-10-26	2021-10-29	1959	Middle East	Israel		Human				newborn	small outbreak nursery			I	4b	CC1	n.d.	n.d.				3	1	1	1	3	1	3	1	CC1	I
5342	SLCC844		L. monocytogenes	2011-10-26	2021-10-29	1959	Asia	Israel		Human				newborn	small outbreak nursery			I	4b	CC1	n.d.	n.d.				3	1	1	1	3	1	3	1	CC1	I
5309	SLCC1067		L. monocytogenes	2011-10-26	2021-10-29	1960	Europe	France		Animal				rabbit				I	4b	CC1	n.d.	n.d.				3	1	1	1	3	1	3	1	CC1	I
5319	SLCC1382		L. monocytogenes	2011-10-26	2021-10-29	1961	Middle East	Israel		Human								I	4b	CC1	n.d.	n.d.				3	1	1	1	3	1	3	1	CC1	I
4279	SLCC1457		L. monocytogenes	2011-01-31	2021-10-29	1962	Europe	The Netherlands		Animal								I	4b	CC1	n.d.	n.d.				3	1	1	1	3	1	3	1	CC1	I
4998	SLCC1475		L. monocytogenes	2011-10-26	2021-10-29	1962	Europe	Germany		Animal				hare	was shot			I	4b	CC1	n.d.	n.d.				3	1	1	1	3	1	3	1	CC1	I
5297	SLCC1622		L. monocytogenes	2011-10-26	2021-10-29	1963	Middle East	Israel		Human				premature birth				I	4b	CC1	n.d.	n.d.				3	1	1	1	3	1	3	1	CC1	I
4389	SLCC1987		L. monocytogenes	2011-06-21	2021-10-29	1964	Europe	Germany		Natural environment				Environment		sewage sludge		I	4b	CC1	n.d.	n.d.				3	1	1	1	3	1	3	1	CC1	I
4853	SLCC1991		L. monocytogenes	2011-09-30	2021-10-29	1964	Europe	Germany		Natural environment				Environment		sewage sludge		I	4b	CC1	n.d.	n.d.				3	1	1	1	3	1	3	1	CC1	I
4854	SLCC1992		L. monocytogenes	2011-09-30	2021-10-29	1964	Europe	Germany		Natural environment				Environment		sewage sludge		I	4b	CC1	n.d.	n.d.				3	1	1	1	3	1	3	1	CC1	I
4865	SLCC2218		L. monocytogenes	2011-09-30	2021-10-29	1964	Europe	France		Animal				hare				I	4b	CC1	n.d.	n.d.				3	1	1	1	3	1	3	1	CC1	I
4870	SLCC1995		L. monocytogenes	2011-09-30	2021-10-29	1964	Europe	Germany		Natural environment				Environment		sewage sludge		I	4b	CC1	n.d.	n.d.				3	1	1	1	3	1	3	1	CC1	I
4888	SLCC1962		L. monocytogenes	2011-09-30	2021-10-29	1964	Europe	Germany		Natural environment				Environment		sewage sludge		I	4b	CC1	n.d.	n.d.				3	1	1	1	3	1	3	1	CC1	I
4895	SLCC1988		L. monocytogenes	2011-09-30	2021-10-29	1964	Europe	Germany		Natural environment				Environment		sewage sludge		I	4b	CC1	n.d.	n.d.				3	1	1	1	3	1	3	1	CC1	I
4905	SLCC1996		L. monocytogenes	2011-09-30	2021-10-29	1964	Europe	Germany		Natural environment				Environment		sewage sludge		I	4b	CC1	n.d.	n.d.				3	1	1	1	3	1	3	1	CC1	I
4917	SLCC1990		L. monocytogenes	2011-09-30	2021-10-29	1964	Europe	Germany		Natural environment				Environment		sewage sludge		I	4b	CC1	n.d.	n.d.				3	1	1	1	3	1	3	1	CC1	I
4928	SLCC1993		L. monocytogenes	2011-09-30	2021-10-29	1964	Europe	Germany		Natural environment				Environment		sewage sludge		I	4b	CC1	n.d.	n.d.				3	1	1	1	3	1	3	1	CC1	I
5011	SLCC1994		L. monocytogenes	2011-10-26	2021-10-29	1964	Europe	Germany		Natural environment				Environment		sewage sludge		I	4b	CC1	n.d.	n.d.				3	1	1	1	3	1	3	1	CC1	I
5179	SLCC1989		L. monocytogenes	2011-10-26	2021-10-29	1964	Europe	Germany		Natural environment				Environment		sewage sludge		I	4b	CC1	n.d.	n.d.				3	1	1	1	3	1	3	1	CC1	I
4291	SLCC2298		L. monocytogenes	2011-01-31	2021-10-29	1965	Europe	Bulgaria		Animal								I	4b	CC1	n.d.	n.d.				3	1	1	1	3	1	3	1	CC1	I
4848	SLCC2126		L. monocytogenes	2011-09-30	2021-10-29	1965	Europe	Italy		Animal				rabbit				I	4b	CC1	n.d.	n.d.				3	1	1	1	3	1	3	1	CC1	I
4869	SLCC2225		L. monocytogenes	2011-09-30	2021-10-29	1965	Europe	Germany		Feed				silage (maize)				I	4b	CC1	n.d.	n.d.				3	1	1	1	3	1	3	1	CC1	I
4876	SLCC2224		L. monocytogenes	2011-09-30	2021-10-29	1965	Europe	Germany		Feed				silage (maize)				I	4b	CC1	n.d.	n.d.				3	1	1	1	3	1	3	1	CC1	I
5099	SLCC2233		L. monocytogenes	2011-10-26	2021-10-29	1965	Europe	Italy		Animal				rabbit	of the same breeding			I	4b	CC1	n.d.	n.d.				3	1	1	1	3	1	3	1	CC1	I
5233	SLCC2279		L. monocytogenes	2011-10-26	2021-10-29	1965	South America	Argentina		Human					same patient			I	4b	CC1	n.d.	n.d.				3	1	1	1	3	1	3	1	CC1	I
4900	SLCC2424		L. monocytogenes	2011-09-30	2021-10-29	1966	Middle East	Israel		Human				pregnant	same patient; 5 days later			I	4b	CC1	n.d.	n.d.				3	1	1	1	3	1	3	1	CC1	I
4944	SLCC2535		L. monocytogenes	2011-09-30	2021-10-29	1966	Oceania	Australia		Human				newborn	same patient			I	4b	CC1	n.d.	n.d.				3	1	1	1	3	1	3	1	CC1	I
5182	SLCC2439		L. monocytogenes	2011-10-26	2021-10-29	1966	Europe	Germany		Animal				hare				I	4b	CC1	n.d.	n.d.				3	1	1	1	3	1	3	1	CC1	I
5277	SLCC2534		L. monocytogenes	2011-10-26	2021-10-29	1966	Oceania	Australia		Human				newborn				I	4b	CC1	n.d.	n.d.				3	1	1	1	3	1	3	1	CC1	I
5392	SLCC2503		L. monocytogenes	2011-11-18	2021-10-29	1966	Europe	Germany		Human								I	4c	CC1	n.d.	n.d.				3	1	1	1	3	1	3	1	CC1	I
5396	SLCC2423		L. monocytogenes	2011-11-18	2021-10-29	1966	Middle East	Israel		Human				pregnant				I	4b	CC1	n.d.	n.d.				3	1	1	1	3	1	3	1	CC1	I
4851	SLCC2590		L. monocytogenes	2011-09-30	2021-10-29	1967	Oceania	New Zealand		Human								I	4b	CC1	n.d.	n.d.				3	1	1	1	3	1	3	1	CC1	I
4934	SLCC2657		L. monocytogenes	2011-09-30	2021-10-29	1967	Europe	Switzerland		Animal				rabbit				I	4b	CC1	n.d.	n.d.				3	1	1	1	3	1	3	1	CC1	I
5120	SLCC2589		L. monocytogenes	2011-10-26	2021-10-29	1967	Oceania	New Zealand		Human								I	4b	CC1	n.d.	n.d.				3	1	1	1	3	1	3	1	CC1	I
4936	SLCC2991		L. monocytogenes	2011-09-30	2021-10-29	1969	Europe	Germany		Animal				fox				I	4b	CC1	n.d.	n.d.				3	1	1	1	3	1	3	1	CC1	I
5075	SLCC3050		L. monocytogenes	2011-10-26	2021-10-29	1969	South America	Argentina										I	4b	CC1	n.d.	n.d.				3	1	1	1	3	1	3	1	CC1	I
4792	SLCC3124		L. monocytogenes	2011-08-29	2021-10-29	1970	Europe	Germany		Animal				cattle				I	4b	CC1	n.d.	n.d.				3	1	1	1	3	1	3	1	CC1	I
4793	SLCC3127		L. monocytogenes	2011-08-29	2021-10-29	1970				Feed				silage				I	4b	CC1	n.d.	n.d.				3	1	1	1	3	1	3	1	CC1	I
5216	SLCC3123		L. monocytogenes	2011-10-26	2021-10-29	1970	Europe	Germany		Animal				fox				I	4b	CC1	n.d.	n.d.				3	1	1	1	3	1	3	1	CC1	I
5330	SLCC3196		L. monocytogenes	2011-10-26	2021-10-29	1970	Europe	Germany		Animal				fox				I	4b	CC1	n.d.	n.d.				3	1	1	1	3	1	3	1	CC1	I
5416	SLCC3305		L. monocytogenes	2011-11-18	2021-10-29	1970	Europe	Germany		Animal				fox				I	4b	CC1	n.d.	n.d.				3	1	1	1	3	1	3	1	CC1	I
5433	SLCC3218		L. monocytogenes	2011-11-18	2021-10-29	1970	Europe	Germany		Animal				dog				I	4b	CC1	n.d.	n.d.				3	1	1	1	3	1	3	1	CC1	I
4891	SLCC3536		L. monocytogenes	2011-09-30	2021-10-29	1971				Natural environment				Environment		leaves		I	4b	CC1	n.d.	n.d.				3	1	1	1	3	1	3	1	CC1	I
5344	SLCC3406		L. monocytogenes	2011-11-18	2021-10-29	1971	Europe	Germany		Animal				hare				I	4b	CC1	n.d.	n.d.				3	1	1	1	3	1	3	1	CC1	I
4794	SLCC3733		L. monocytogenes	2011-08-29	2021-10-29	1972	Europe	Denmark		Food				milk		cow		I	4c	CC1	n.d.	n.d.				3	1	1	1	3	1	3	1	CC1	I
4795	SLCC3734		L. monocytogenes	2011-08-29	2021-10-29	1972	Europe	Denmark		Food				milk		cow		I	4c	CC1	n.d.	n.d.				3	1	1	1	3	1	3	1	CC1	I
4871	SLCC3760		L. monocytogenes	2011-09-30	2021-10-29	1972	South America	Peru		Human				newborn				I	4b	CC1	n.d.	n.d.				3	1	1	1	3	1	3	1	CC1	I
4941	SLCC3643		L. monocytogenes	2011-09-30	2021-10-29	1972				Natural environment				Environment		leaves		I	4b	CC1	n.d.	n.d.				3	1	1	1	3	1	3	1	CC1	I
5055	SLCC3690		L. monocytogenes	2011-10-26	2021-10-29	1972	Europe	Germany		Animal				cattle				I	4b	CC1	n.d.	n.d.				3	1	1	1	3	1	3	1	CC1	I
5143	SLCC3732		L. monocytogenes	2011-10-26	2021-10-29	1972	Europe	Denmark		Food				milk		cow		I	4c	CC1	n.d.	n.d.				3	1	1	1	3	1	3	1	CC1	I
5148	SLCC3770		L. monocytogenes	2011-10-26	2021-10-29	1972				Natural environment				Environment		leaves		I	4b	CC1	n.d.	n.d.				3	1	1	1	3	1	3	1	CC1	I
5278	SLCC3639		L. monocytogenes	2011-10-26	2021-10-29	1972				Natural environment				Environment		soil		I	4b	CC1	n.d.	n.d.				3	1	1	1	3	1	3	1	CC1	I
4139	LM68804		L. monocytogenes	2011-01-31	2021-10-29	1973	Europe	Sweden		Human								I	IVB	CC1	n.d.	n.d.				3	1	1	1	3	1	3	1	CC1	I
4879	SLCC3962		L. monocytogenes	2011-09-30	2021-10-29	1973				Natural environment				Environment		soil,leaves,fodder		I	4b	CC1	n.d.	n.d.				3	1	1	1	3	1	3	1	CC1	I
4929	SLCC3975		L. monocytogenes	2011-09-30	2021-10-29	1973				Natural environment				Environment		alluvial material		I	4b	CC1	n.d.	n.d.				3	1	1	1	3	1	3	1	CC1	I
5207	SLCC3889		L. monocytogenes	2011-10-26	2021-10-29	1973	Europe	Germany		Animal				roe				I	4b	CC1	n.d.	n.d.				3	1	1	1	3	1	3	1	CC1	I
5373	SLCC3888		L. monocytogenes	2011-11-18	2021-10-29	1973	Europe	Germany		Animal				roe				I	4b	CC1	n.d.	n.d.				3	1	1	1	3	1	3	1	CC1	I
5500	SLCC4011		L. monocytogenes	2012-07-04	2021-10-29	1973	Europe	Germany		Animal				dog	sheepdog			I	4b	CC1	n.d.	n.d.				3	1	1	1	3	1	3	1	CC1	I
4140	LM68807		L. monocytogenes	2011-01-31	2021-10-29	1974	Europe	Sweden		Human								I	IVB	CC1	n.d.	n.d.				3	1	1	1	3	1	3	1	CC1	I
5219	SLCC4106		L. monocytogenes	2011-10-26	2021-10-29	1974	Europe	France		Human								I	4b	CC1	n.d.	n.d.				3	1	1	1	3	1	3	1	CC1	I
5103	SLCC4316		L. monocytogenes	2011-10-26	2021-10-29	1975	Oceania	Australia		Human				newborn	same baby			I	4b	CC1	n.d.	n.d.				3	1	1	1	3	1	3	1	CC1	I
5350	SLCC4317		L. monocytogenes	2011-11-18	2021-10-29	1975	Oceania	Australia		Human								I	4b	CC1	n.d.	n.d.				3	1	1	1	3	1	3	1	CC1	I
5066	SLCC5454		L. monocytogenes	2011-10-26	2021-10-29	1980	South America	Peru		Human								I	4b	CC1	n.d.	n.d.				3	1	1	1	3	1	3	1	CC1	I
4805	SLCC5519		L. monocytogenes	2011-08-29	2021-10-29	1981	South America	Argentina		Human				newborn				I		CC1	n.d.	n.d.				3	1	1	1	3	1	3	1	CC1	I
4806	SLCC5520		L. monocytogenes	2011-08-29	2021-10-29	1981	South America	Argentina		Human								I		CC1	n.d.	n.d.				3	1	1	1	3	1	3	1	CC1	I
4807	SLCC5525		L. monocytogenes	2011-08-29	2021-10-29	1981	South America	Argentina		Human								I		CC1	n.d.	n.d.				3	1	1	1	3	1	3	1	CC1	I
4808	SLCC5527		L. monocytogenes	2011-08-29	2021-10-29	1981	South America	Argentina		Human								I		CC1	n.d.	n.d.				3	1	1	1	3	1	3	1	CC1	I
4809	SLCC5530		L. monocytogenes	2011-08-29	2021-10-29	1981	South America	Argentina		Human								I		CC1	n.d.	n.d.				3	1	1	1	3	1	3	1	CC1	I
4811	SLCC5536		L. monocytogenes	2011-08-29	2021-10-29	1981	South America	Argentina		Human				newborn				I		CC1	n.d.	n.d.				3	1	1	1	3	1	3	1	CC1	I
4812	SLCC5542		L. monocytogenes	2011-08-29	2021-10-29	1981	South America	Argentina		Human								I		CC1	n.d.	n.d.				3	1	1	1	3	1	3	1	CC1	I
4953	SLCC5521		L. monocytogenes	2011-10-26	2021-10-29	1981	South America	Argentina		Human								I		CC1	n.d.	n.d.				3	1	1	1	3	1	3	1	CC1	I
4975	SLCC5516		L. monocytogenes	2011-10-26	2021-10-29	1981	South America	Argentina		Human				newborn				I		CC1	n.d.	n.d.				3	1	1	1	3	1	3	1	CC1	I
5041	SLCC5535		L. monocytogenes	2011-10-26	2021-10-29	1981	South America	Argentina		Human								I		CC1	n.d.	n.d.				3	1	1	1	3	1	3	1	CC1	I
5078	SLCC5500		L. monocytogenes	2011-10-26	2021-10-29	1981	South America	Peru		Human								I	4b	CC1	n.d.	n.d.				3	1	1	1	3	1	3	1	CC1	I
5080	SLCC5518		L. monocytogenes	2011-10-26	2021-10-29	1981	South America	Argentina		Human				newborn				I		CC1	n.d.	n.d.				3	1	1	1	3	1	3	1	CC1	I
5176	SLCC5526		L. monocytogenes	2011-10-26	2021-10-29	1981	South America	Argentina		Human				newborn				I		CC1	n.d.	n.d.				3	1	1	1	3	1	3	1	CC1	I
5264	SLCC5512		L. monocytogenes	2011-10-26	2021-10-29	1981	South America	Argentina		Human								I		CC1	n.d.	n.d.				3	1	1	1	3	1	3	1	CC1	I
5387	SLCC5513		L. monocytogenes	2011-11-18	2021-10-29	1981	South America	Argentina		Human								I		CC1	n.d.	n.d.				3	1	1	1	3	1	3	1	CC1	I
5134	SLCC5700		L. monocytogenes	2011-10-26	2021-10-29	1982	South America	Peru		Human								I	4b	CC1	n.d.	n.d.				3	1	1	1	3	1	3	1	CC1	I
5439	SLCC5685		L. monocytogenes	2011-11-18	2021-10-29	1982	South America	Peru		Human								I	4b	CC1	n.d.	n.d.				3	1	1	1	3	1	3	1	CC1	I
59481	FSL J1-0126	CFSAN080766; FSL J1-0126	L. monocytogenes	2020-11-27	2021-10-29	1983	Europe	Switzerland		Human								I		CC1	SL1	CT2872		SRR8796946		3	1	1	1	3	1	3	1	CC1	I
4914	SLCC6095		L. monocytogenes	2011-09-30	2021-10-29	1984				Natural environment				Environment		sewage		I	4b	CC1	n.d.	n.d.				3	1	1	1	3	1	3	1	CC1	I
2	F2365	FSL J1-110	L. monocytogenes	2014-04-08	2021-10-21	1985	North America	USA	Jalisco cheese outbreak, California 1985	Food				Cheese				I	IVb; 4b	CC1	SL1	CT304		NC_002973; SRR2229351		3	1	1	1	3	1	3	1	CC1	I
4060	LM13415		L. monocytogenes	2011-01-31	2021-10-29	1985	Africa	Algeria		Human								I	IVB	CC1	n.d.	n.d.				3	1	1	1	3	1	3	1	CC1	I
4819	SLCC6253		L. monocytogenes	2011-08-29	2021-10-29	1985				Feed				silage (grass)				I	4b	CC1	n.d.	n.d.				3	1	1	1	3	1	3	1	CC1	I
4823	SLCC6375		L. monocytogenes	2011-08-29	2021-10-29	1985				Feed				silage (grass)				I	4b	CC1	n.d.	n.d.				3	1	1	1	3	1	3	1	CC1	I
5042	SLCC6254		L. monocytogenes	2011-10-26	2021-10-29	1985				Feed				silage (grass)				I	4b	CC1	n.d.	n.d.				3	1	1	1	3	1	3	1	CC1	I
5117	SLCC6369		L. monocytogenes	2011-10-26	2021-10-29	1985				Feed				silage				I	4b	CC1	n.d.	n.d.				3	1	1	1	3	1	3	1	CC1	I
5303	SLCC6396		L. monocytogenes	2011-10-26	2021-10-29	1985				Feed				silage (grass)				I	4b	CC1	n.d.	n.d.				3	1	1	1	3	1	3	1	CC1	I
5371	SLCC6170		L. monocytogenes	2011-11-18	2021-10-29	1985	Europe	France		Animal				rabbit				I	4b	CC1	n.d.	n.d.				3	1	1	1	3	1	3	1	CC1	I
5380	SLCC6376		L. monocytogenes	2011-11-18	2021-10-29	1985				Natural environment				Environment		hay		I	4b	CC1	n.d.	n.d.				3	1	1	1	3	1	3	1	CC1	I
27920	CLIST 1011		L. monocytogenes	2018-04-27	2021-10-02	1985	South America	Brazil		Human				kidney transplantation	Blood		Universidade Federal de Viçosa, Minas Gerais, Brazil	I	4b	CC1	SL1	CT4437		ERR3199891		3	1	1	1	3	1	3	1	CC1	I
27921	CLIST 1015		L. monocytogenes	2018-04-27	2021-10-02	1985	South America	Brazil		Human				kidney transplantation	Blood		Universidade Federal de Viçosa, Minas Gerais, Brazil	I	4b	CC1	SL1	CT4438		ERR3199892		3	1	1	1	3	1	3	1	CC1	I
27927	CLIST 3735		L. monocytogenes	2018-04-27	2021-10-02	1985	South America	Brazil		Human				kidney transplantation	Blood		Universidade Federal de Viçosa, Minas Gerais, Brazil	I	4b	CC1	SL1	CT4006		ERR3199898		3	1	1	1	3	1	3	1	CC1	I
4824	SLCC6464		L. monocytogenes	2011-08-29	2021-10-29	1986				Food				field salad				I	4b	CC1	n.d.	n.d.				3	1	1	1	3	1	3	1	CC1	I
5094	SLCC7065		L. monocytogenes	2011-10-26	2021-10-29	1986	Europe	Denmark										I	4b	CC1	n.d.	n.d.				3	1	1	1	3	1	3	1	CC1	I
5268	SLCC6904		L. monocytogenes	2011-10-26	2021-10-29	1986				Natural environment				Environment		sewage sludge		I	4b	CC1	n.d.	n.d.				3	1	1	1	3	1	3	1	CC1	I
5432	SLCC6829		L. monocytogenes	2011-11-18	2021-10-29	1986	Europe	UK		Human								I	4c	CC1	n.d.	n.d.				3	1	1	1	3	1	3	1	CC1	I
32	LL195		L. monocytogenes	2014-04-08	2021-10-21	1987	Europe	Switzerland	1983–1987 Switzerland cheese outbreak	Human								I	4b	CC1	SL1	CT257	GC1	NC_019556		3	1	1	1	3	1	3	1	CC1	I
3093	CLIP4993		L. monocytogenes	2008-07-25	2021-10-29	1987	Europe	France		Human				Maternal-fetal				I	4b	CC1	n.d.	n.d.				3	1	1	1	3	1	3	1	CC1	I
4049	LM11309		L. monocytogenes	2011-01-31	2021-10-29	1987	Oceania	New Zealand		Human				MN				I	IVB	CC1	n.d.	n.d.				3	1	1	1	3	1	3	1	CC1	I
59479	SRR6958517	CFSAN072478; NRRL B-33528	L. monocytogenes	2020-11-27	2021-12-14	1987	Europe	Switzerland		Human								I		CC1	SL1	CT2872		SRR6958517		3	1	1	1	3	1	3	1	CC1	I
4387	LM-EJ353		L. monocytogenes	2011-06-21	2021-10-29	1988	Europe	Finland		Feed				silage				I	4b	CC1	n.d.	n.d.				3	1	1	1	3	1	3	1	CC1	I
4730	LM-EJ331		L. monocytogenes	2011-08-29	2021-10-29	1988	Europe	Finland		Feed				silage				I	4b	CC1	n.d.	n.d.				3	1	1	1	3	1	3	1	CC1	I
4738	LM-EJ352		L. monocytogenes	2011-08-29	2021-10-29	1988	Europe	Finland		Feed				silage				I	4b	CC1	n.d.	n.d.				3	1	1	1	3	1	3	1	CC1	I
3012	CLIP12848		L. monocytogenes	2008-07-25	2021-10-29	1989	Europe	France	outbreak France 1989	Human				Maternal-fetal				I	4b	CC1	n.d.	n.d.				3	1	1	1	3	1	3	1	CC1	I
3015	CLIP13634		L. monocytogenes	2008-07-25	2021-10-29	1989	Europe	France		Human				Maternal-fetal				I	4b	CC1	n.d.	n.d.				3	1	1	1	3	1	3	1	CC1	I
3019	CLIP14296		L. monocytogenes	2008-07-25	2021-10-29	1989	Europe	France		Human				Maternal-fetal				I	4b	CC1	n.d.	n.d.				3	1	1	1	3	1	3	1	CC1	I
3022	CLIP14766		L. monocytogenes	2008-07-25	2021-10-29	1990	Europe	France		Human				Maternal-fetal				I	4b	CC1	n.d.	n.d.				3	1	1	1	3	1	3	1	CC1	I
3023	CLIP15137		L. monocytogenes	2008-07-25	2021-10-29	1990	Europe	France		Human				Maternal-fetal				I	4b	CC1	n.d.	n.d.				3	1	1	1	3	1	3	1	CC1	I
4078	LM15852		L. monocytogenes	2011-01-31	2021-10-29	1990	Europe	Italy		Human								I	IVB	CC1	n.d.	n.d.				3	1	1	1	3	1	3	1	CC1	I
4631	L4125		L. monocytogenes	2011-06-21	2021-10-29	1990	Europe	UK		Production environment				Factory	Massarella, Misson			I	4b	CC1	n.d.	n.d.				3	1	1	1	3	1	3	1	CC1	I
4657	L4171		L. monocytogenes	2011-06-21	2021-10-29	1990	Europe	UK		Production environment				Factory		floor drain liquid		I	1/2a	CC1	n.d.	n.d.				3	1	1	1	3	1	3	1	CC1	I
5115	LM-LA50		L. monocytogenes	2011-10-26	2021-10-29	1990	Europe	Finland		Animal				bird	red grouse			I		CC1	n.d.	n.d.				3	1	1	1	3	1	3	1	CC1	I
4098	LM18429		L. monocytogenes	2011-01-31	2021-10-29	1991	Oceania	New Zealand		Food								I	IVB	CC1	n.d.	n.d.				3	1	1	1	3	1	3	1	CC1	I
4107	LM21416		L. monocytogenes	2011-01-31	2021-10-29	1991	Asia	China		Human								I	IVB	CC1	n.d.	n.d.				3	1	1	1	3	1	3	1	CC1	I
4404	L4937a		L. monocytogenes	2011-06-21	2021-10-29	1991	Oceania	Australia		Animal								I	4b	CC1	n.d.	n.d.				3	1	1	1	3	1	3	1	CC1	I
4429	L5183i		L. monocytogenes	2011-06-21	2021-10-29	1991	Europe	UK		Natural environment				Environment		soil		I	4b	CC1	n.d.	n.d.				3	1	1	1	3	1	3	1	CC1	I
4472	L4948a		L. monocytogenes	2011-06-21	2021-10-29	1991	Oceania	Australia		Animal				sheep				I	4b	CC1	n.d.	n.d.				3	1	1	1	3	1	3	1	CC1	I
4548	L5183a		L. monocytogenes	2011-06-21	2021-10-29	1991	Europe	UK		Natural environment				Environment		soil		I	4b	CC1	n.d.	n.d.				3	1	1	1	3	1	3	1	CC1	I
4589	L4707		L. monocytogenes	2011-06-21	2021-10-29	1991	North America	Canada		Food						alfalfa tablets		I	4b	CC1	n.d.	n.d.				3	1	1	1	3	1	3	1	CC1	I
4592	L4698		L. monocytogenes	2011-06-21	2021-10-29	1991	Asia	Singapore		Human								I	4b	CC1	n.d.	n.d.				3	1	1	1	3	1	3	1	CC1	I
4611	L5183p		L. monocytogenes	2011-06-21	2021-10-29	1991	Europe	UK		Natural environment				Environment		compost		I	4b	CC1	n.d.	n.d.				3	1	1	1	3	1	3	1	CC1	I
4621	L4937b		L. monocytogenes	2011-06-21	2021-10-29	1991	Oceania	Australia		Animal								I	4b	CC1	n.d.	n.d.				3	1	1	1	3	1	3	1	CC1	I
4630	L5183j		L. monocytogenes	2011-06-21	2021-10-29	1991	Europe	UK		Natural environment				Environment		water		I	3	CC1	n.d.	n.d.				3	1	1	1	3	1	3	1	CC1	I
4669	L4762		L. monocytogenes	2011-06-21	2021-10-29	1991	North America	Canada		Food				cucumber				I	4b	CC1	n.d.	n.d.				3	1	1	1	3	1	3	1	CC1	I
4719	L5184f		L. monocytogenes	2011-08-29	2021-10-29	1991	Europe	UK		Food				watercress				I	4b	CC1	n.d.	n.d.				3	1	1	1	3	1	3	1	CC1	I
3066	CLIP29257		L. monocytogenes	2008-07-25	2021-10-29	1992	Europe	France		Human				Maternal-fetal				I	4b	CC1	n.d.	n.d.				3	1	1	1	3	1	3	1	CC1	I
3429	814		L. monocytogenes	2009-05-11	2021-10-29	1992	Europe	Spain		Animal				other				I	4b	CC1	n.d.	n.d.	ST6 in Salcedo et al. 2003			3	1	1	1	3	1	3	1	CC1	I
3393	654		L. monocytogenes	2009-05-11	2021-10-29	1993	Europe	Spain								human		I	4b	CC1	n.d.	n.d.	ST6 in Salcedo et al. 2003			3	1	1	1	3	1	3	1	CC1	I
3421	776		L. monocytogenes	2009-05-11	2021-10-29	1993	Europe	Spain		Animal				Brain				I	4b	CC1	n.d.	n.d.	ST6 in Salcedo et al. 2003			3	1	1	1	3	1	3	1	CC1	I
3423	783		L. monocytogenes	2009-05-11	2021-10-29	1993	Europe	Spain		Animal				other				I	4b	CC1	n.d.	n.d.	ST6 in Salcedo et al. 2003			3	1	1	1	3	1	3	1	CC1	I
3102	CLIP56117		L. monocytogenes	2008-07-25	2021-10-29	1994	Europe	France		Human				Maternal-fetal				I	4b	CC1	n.d.	n.d.				3	1	1	1	3	1	3	1	CC1	I
3109	CLIP60271		L. monocytogenes	2008-07-25	2021-10-29	1994	Europe	France		Human				Maternal-fetal				I	4b	CC1	n.d.	n.d.				3	1	1	1	3	1	3	1	CC1	I
3403	703		L. monocytogenes	2009-05-11	2021-10-29	1994	Europe	Spain								human		I	4b	CC1	n.d.	n.d.	ST6 in Salcedo et al. 2003			3	1	1	1	3	1	3	1	CC1	I
4120	LM51770		L. monocytogenes	2011-01-31	2021-10-29	1994	Europe	Switzerland		Food								I	4b	CC1	n.d.	n.d.				3	1	1	1	3	1	3	1	CC1	I
4128	LM65123		L. monocytogenes	2011-01-31	2021-10-29	1994	Europe	Germany		Human								I	IVB	CC1	n.d.	n.d.				3	1	1	1	3	1	3	1	CC1	I
4536	L7231		L. monocytogenes	2011-06-21	2021-10-29	1994	Europe	UK		Feed				silage				I	4b	CC1	n.d.	n.d.				3	1	1	1	3	1	3	1	CC1	I
4539	L7780		L. monocytogenes	2011-06-21	2021-10-29	1994	South America	Brazil		Production environment				Factory		floor receiving platform		I	4b	CC1	n.d.	n.d.				3	1	1	1	3	1	3	1	CC1	I
4596	L7781		L. monocytogenes	2011-06-21	2021-10-29	1994	South America	Brazil		Production environment				Factory		floor receiving platform		I	4b	CC1	n.d.	n.d.				3	1	1	1	3	1	3	1	CC1	I
3124	CLIP68868		L. monocytogenes	2008-07-25	2021-10-29	1995	Europe	Sweden	outbreak Sweden 1995	Human				Maternal-fetal				I	4b	CC1	n.d.	n.d.				3	1	1	1	3	1	3	1	CC1	I
4129	LM65127		L. monocytogenes	2011-01-31	2021-10-29	1995	Europe	Germany		Human								I	IVB	CC1	n.d.	n.d.				3	1	1	1	3	1	3	1	CC1	I
4131	LM66720		L. monocytogenes	2011-01-31	2021-10-29	1995	South America	Argentina										I	IVB	CC1	n.d.	n.d.				3	1	1	1	3	1	3	1	CC1	I
4145	LM68853		L. monocytogenes	2011-01-31	2021-10-29	1995	Europe	Sweden		Natural environment				Environment				I	IVB	CC1	n.d.	n.d.				3	1	1	1	3	1	3	1	CC1	I
5643	Lm_0037		L. monocytogenes	2013-10-14	2021-10-29	1995	Asia	Japan		Human								I	4b	CC1	n.d.	n.d.				3	1	1	1	3	1	3	1	CC1	I
11250	UoNLM6		L. monocytogenes	2016-05-24	2021-09-30	1995	Europe	UK		Animal				Milking Machine			SVMSCMRG	I	4b	CC1	SL1	CT294				3	1	1	1	3	1	3	1	CC1	I
3140	CLIP71060		L. monocytogenes	2008-07-25	2021-10-29	1996	Europe	France		Human				CNS infection				I	4b	CC1	n.d.	n.d.				3	1	1	1	3	1	3	1	CC1	I
3142	CLIP71627		L. monocytogenes	2008-07-25	2021-10-29	1996	Europe	France		Human				Maternal-fetal				I	4b	CC1	n.d.	n.d.				3	1	1	1	3	1	3	1	CC1	I
3145	CLIP71766		L. monocytogenes	2008-07-25	2021-10-29	1996	Europe	Germany		Human				CNS infection				I	IVB	CC1	n.d.	n.d.				3	1	1	1	3	1	3	1	CC1	I
3146	CLIP71980		L. monocytogenes	2008-07-25	2021-10-29	1996	Europe	France		Human				CNS infection				I	4b	CC1	n.d.	n.d.				3	1	1	1	3	1	3	1	CC1	I
3405	705		L. monocytogenes	2009-05-11	2021-10-29	1996	Europe	Spain								human		I	4b	CC1	n.d.	n.d.	ST6 in Salcedo et al. 2003			3	1	1	1	3	1	3	1	CC1	I
3164	CLIP73052		L. monocytogenes	2008-07-25	2021-10-29	1997	Europe	France		Human				Maternal-fetal				I	4b	CC1	n.d.	n.d.				3	1	1	1	3	1	3	1	CC1	I
3175	CLIP74634		L. monocytogenes	2008-07-25	2021-10-29	1997	Europe	France		Human				Maternal-fetal				I	4b	CC1	n.d.	n.d.				3	1	1	1	3	1	3	1	CC1	I
3183	CLIP74765		L. monocytogenes	2008-07-25	2021-10-29	1997	Europe	France		Human				CNS infection				I	4b	CC1	n.d.	n.d.				3	1	1	1	3	1	3	1	CC1	I
3387	529		L. monocytogenes	2009-05-11	2021-10-29	1997	Europe	Spain		Food				Chicken				I	4b	CC1	n.d.	n.d.	ST6 in Salcedo et al. 2003			3	1	1	1	3	1	3	1	CC1	I
4225	LM84996		L. monocytogenes	2011-01-31	2021-10-29	1997	South America	Colombia		Food								I	IVB	CC1	n.d.	n.d.				3	1	1	1	3	1	3	1	CC1	I
5045	F332897		L. monocytogenes	2011-10-26	2021-10-29	1997	Oceania	New Zealand										I	4b	CC1	n.d.	n.d.				3	1	1	1	3	1	3	1	CC1	I
3198	CLIP75815		L. monocytogenes	2008-07-25	2021-10-29	1998	Europe	France		Human				CNS infection				I	4b	CC1	n.d.	n.d.				3	1	1	1	3	1	3	1	CC1	I
3201	CLIP76633		L. monocytogenes	2008-07-25	2021-10-29	1998	Europe	France		Human				Maternal-fetal				I	4b	CC1	n.d.	n.d.				3	1	1	1	3	1	3	1	CC1	I
4196	LM77778		L. monocytogenes	2011-01-31	2021-10-29	1998	South America	Argentina		Food								I	IVB	CC1	n.d.	n.d.				3	1	1	1	3	1	3	1	CC1	I
4599	LM-LL17-3		L. monocytogenes	2011-06-21	2021-10-29	1998	Europe	Finland		Animal				bird				I	4b	CC1	n.d.	n.d.				3	1	1	1	3	1	3	1	CC1	I
5681	Lm_0083		L. monocytogenes	2014-05-15	2021-10-29	1998	Asia	Japan		Human								I	3b	CC1	n.d.	n.d.				3	1	1	1	3	1	3	1	CC1	I
3215	CLIP78975		L. monocytogenes	2008-07-25	2021-10-29	1999	Europe	France		Human				Maternal-fetal				I	4b	CC1	n.d.	n.d.				3	1	1	1	3	1	3	1	CC1	I
3220	CLIP79799		L. monocytogenes	2008-07-25	2021-10-29	1999	Europe	France		Human				Maternal-fetal				I	4b	CC1	n.d.	n.d.				3	1	1	1	3	1	3	1	CC1	I
3221	CLIP80385		L. monocytogenes	2008-07-25	2021-10-29	1999	Europe	France		Human				Maternal-fetal				I	4b	CC1	n.d.	n.d.				3	1	1	1	3	1	3	1	CC1	I
3395	660		L. monocytogenes	2009-05-11	2021-10-29	1999	Europe	Spain		Human				Blood				I	4b	CC1	n.d.	n.d.	ST6 in Salcedo et al. 2003			3	1	1	1	3	1	3	1	CC1	I
3396	661		L. monocytogenes	2009-05-11	2021-10-29	1999	Europe	Spain		Human				CSF or blood				I	4b	CC1	n.d.	n.d.	ST6 in Salcedo et al. 2003			3	1	1	1	3	1	3	1	CC1	I
3400	688		L. monocytogenes	2009-05-11	2021-10-29	1999	Europe	Spain								human		I	4b	CC1	n.d.	n.d.	ST6 in Salcedo et al. 2003			3	1	1	1	3	1	3	1	CC1	I
3231	CLIP80882		L. monocytogenes	2008-07-25	2021-10-29	2000	Europe	France		Human				CNS infection				I	4b	CC1	n.d.	n.d.				3	1	1	1	3	1	3	1	CC1	I
3233	CLIP80962		L. monocytogenes	2008-07-25	2021-10-29	2000	Europe	France		Human				Maternal-fetal				I	4b	CC1	n.d.	n.d.				3	1	1	1	3	1	3	1	CC1	I
3246	CLIP82798		L. monocytogenes	2008-07-25	2021-10-29	2000	Europe	France		Human				Bacteriemia				I	4b	CC1	n.d.	n.d.				3	1	1	1	3	1	3	1	CC1	I
3275	CLIP85073		L. monocytogenes	2008-07-25	2021-10-29	2000	Europe	France		Food								I	IVB	CC1	n.d.	n.d.				3	1	1	1	3	1	3	1	CC1	I
3279	CLIP85298		L. monocytogenes	2008-07-25	2021-10-29	2000	Europe	France		Human				Maternal-fetal				I	4b	CC1	n.d.	n.d.				3	1	1	1	3	1	3	1	CC1	I
3288	CLIP85751		L. monocytogenes	2008-07-25	2021-10-29	2000	Europe	France		Human				Bacteriemia				I	4b	CC1	n.d.	n.d.				3	1	1	1	3	1	3	1	CC1	I
3289	CLIP85809		L. monocytogenes	2008-07-25	2021-10-29	2000	Europe	France		Human				CNS infection				I	4b	CC1	n.d.	n.d.				3	1	1	1	3	1	3	1	CC1	I
3291	CLIP86093		L. monocytogenes	2008-07-25	2021-10-29	2000	Europe	France		Human				Maternal-fetal				I	4b	CC1	n.d.	n.d.				3	1	1	1	3	1	3	1	CC1	I
3293	CLIP86251		L. monocytogenes	2008-07-25	2021-10-29	2000	Europe	France		Human				Maternal-fetal				I	4b	CC1	n.d.	n.d.				3	1	1	1	3	1	3	1	CC1	I
3299	CLIP86287		L. monocytogenes	2008-07-25	2021-10-29	2000	Europe	France		Human				CNS infection				I	4b	CC1	n.d.	n.d.				3	1	1	1	3	1	3	1	CC1	I
3301	CLIP86341		L. monocytogenes	2008-07-25	2021-10-29	2000	Europe	France		Human				Maternal-fetal				I	4b	CC1	n.d.	n.d.				3	1	1	1	3	1	3	1	CC1	I
3410	727		L. monocytogenes	2009-05-11	2021-10-29	2000	Europe	Spain		Human				CSF				I	4b	CC1	n.d.	n.d.	ST6 in Salcedo et al. 2003			3	1	1	1	3	1	3	1	CC1	I
3411	728		L. monocytogenes	2009-05-11	2021-10-29	2000	Europe	Spain		Human				Blood				I	4b	CC1	n.d.	n.d.	ST6 in Salcedo et al. 2003			3	1	1	1	3	1	3	1	CC1	I
3412	729		L. monocytogenes	2009-05-11	2021-10-29	2000	Europe	Spain		Human				Blood				I	4b	CC1	n.d.	n.d.	ST6 in Salcedo et al. 2003			3	1	1	1	3	1	3	1	CC1	I
3413	730		L. monocytogenes	2009-05-11	2021-10-29	2000	Europe	Spain		Human				Blood				I	4b	CC1	n.d.	n.d.	ST6 in Salcedo et al. 2003			3	1	1	1	3	1	3	1	CC1	I
3424	786		L. monocytogenes	2009-05-11	2021-10-29	2000	Europe	Spain		Production environment				silage				I	4b	CC1	n.d.	n.d.	ST6 in Salcedo et al. 2003			3	1	1	1	3	1	3	1	CC1	I
5644	Lm_0038		L. monocytogenes	2013-10-14	2021-10-29	2000	Asia	Japan		Food				pork ham				I	4b	CC1	n.d.	n.d.				3	1	1	1	3	1	3	1	CC1	I
5645	Lm_0039		L. monocytogenes	2013-10-14	2021-10-29	2000	Asia	Japan		Human								I	4b	CC1	n.d.	n.d.				3	1	1	1	3	1	3	1	CC1	I
3367	1011		L. monocytogenes	2009-05-11	2021-10-29	2001	Europe	Spain		Food				Pork				I	4b	CC1	n.d.	n.d.	ST7 in Salcedo et al. 2003			3	1	1	1	3	1	3	1	CC1	I
3576	AUSMDU-LM-2010-0082		L. monocytogenes	2010-03-15	2021-10-29	2001	Oceania	Australia		Human								I	IVB	CC1	n.d.	n.d.				3	1	1	1	3	1	3	1	CC1	I
3901	AUSMDU-LM-2010-0297		L. monocytogenes	2011-01-25	2021-10-29	2001	Oceania	Australia		Food				Fruit				I	IVB	CC1	n.d.	n.d.				3	1	1	1	3	1	3	1	CC1	I
4397	FSLS4-257		L. monocytogenes	2011-06-21	2021-10-29	2001	North America	USA		Natural environment				Environment	urban-park	soil		I		CC1	n.d.	n.d.				3	1	1	1	3	1	3	1	CC1	I
4423	FSLS4-268		L. monocytogenes	2011-06-21	2021-10-29	2001	North America	USA		Natural environment				Environment	urban-park	soil		I		CC1	n.d.	n.d.				3	1	1	1	3	1	3	1	CC1	I
4459	LM-LL91-1		L. monocytogenes	2011-06-21	2021-10-29	2001	Europe	Finland		Animal				bird				I		CC1	n.d.	n.d.				3	1	1	1	3	1	3	1	CC1	I
4463	FSLS4-172		L. monocytogenes	2011-06-21	2021-10-29	2001	North America	USA		Natural environment				Environment	urban-playground	vegetation		I		CC1	n.d.	n.d.				3	1	1	1	3	1	3	1	CC1	I
4469	LM-LL78-1		L. monocytogenes	2011-06-21	2021-10-29	2001	Europe	Finland		Animal				bird				I	4b	CC1	n.d.	n.d.				3	1	1	1	3	1	3	1	CC1	I
4474	FSLS4-272		L. monocytogenes	2011-06-21	2021-10-29	2001	North America	USA		Natural environment				Environment	urban-park	vegetation		I		CC1	n.d.	n.d.				3	1	1	1	3	1	3	1	CC1	I
4491	FSLS4-169		L. monocytogenes	2011-06-21	2021-10-29	2001	North America	USA		Natural environment				Environment	urban-playground	soil		I		CC1	n.d.	n.d.				3	1	1	1	3	1	3	1	CC1	I
4544	LM-LL60-2		L. monocytogenes	2011-06-21	2021-10-29	2001	Europe	Finland		Animal				bird				I	4b	CC1	n.d.	n.d.				3	1	1	1	3	1	3	1	CC1	I
4547	FSLS4-261		L. monocytogenes	2011-06-21	2021-10-29	2001	North America	USA		Natural environment				Environment	urban-park	soil		I		CC1	n.d.	n.d.				3	1	1	1	3	1	3	1	CC1	I
4654	FSLS4-049		L. monocytogenes	2011-06-21	2021-10-29	2001	North America	USA		Natural environment				Environment	urban-standing water	water		I		CC1	n.d.	n.d.				3	1	1	1	3	1	3	1	CC1	I
4757	LM-LL71-1		L. monocytogenes	2011-08-29	2021-10-29	2001	Europe	Finland		Animal				bird				I	4b	CC1	n.d.	n.d.				3	1	1	1	3	1	3	1	CC1	I
5102	LM-LL67-1		L. monocytogenes	2011-10-26	2021-10-29	2001	Europe	Finland		Animal				bird				I	4b	CC1	n.d.	n.d.				3	1	1	1	3	1	3	1	CC1	I
34325	FDA00006216	CFSAN020754	L. monocytogenes	2018-10-03	2021-10-03	2001	South America	Chile		Food							FDA	I		CC1	SL1	CT4902		SRR6475461		3	1	1	1	3	1	3	1	CC1	I
34326	FDA00006217	CFSAN020755	L. monocytogenes	2018-10-03	2021-10-03	2001	South America	Chile		Food							FDA	I		CC1	SL1	CT4902		SRR6425534		3	1	1	1	3	1	3	1	CC1	I
3504	AUSMDU-LM-2010-0005		L. monocytogenes	2010-03-15	2021-10-29	2002	Oceania	Australia		Human								I	IVB	CC1	n.d.	n.d.				3	1	1	1	3	1	3	1	CC1	I
3507	AUSMDU-LM-2010-0009		L. monocytogenes	2010-03-15	2021-10-29	2002	Oceania	Australia		Human								I	IVB	CC1	n.d.	n.d.				3	1	1	1	3	1	3	1	CC1	I
3529	AUSMDU-LM-2010-0032		L. monocytogenes	2010-03-15	2021-10-29	2002	Oceania	Australia		Human								I	IVB	CC1	n.d.	n.d.				3	1	1	1	3	1	3	1	CC1	I
3902	AUSMDU-LM-2010-0298		L. monocytogenes	2011-01-25	2021-10-29	2002	Oceania	Australia		Food				Fruit				I	IVB	CC1	n.d.	n.d.				3	1	1	1	3	1	3	1	CC1	I
4453	FSLS4-774		L. monocytogenes	2011-06-21	2021-10-29	2002	North America	USA		Natural environment				Environment	urban-downtown	sidewalk/floor		I		CC1	n.d.	n.d.				3	1	1	1	3	1	3	1	CC1	I
4465	FSLS4-780		L. monocytogenes	2011-06-21	2021-10-29	2002	North America	USA		Natural environment				Environment	urban-standing water	water		I		CC1	n.d.	n.d.				3	1	1	1	3	1	3	1	CC1	I
4488	FSLS4-664		L. monocytogenes	2011-06-21	2021-10-29	2002	North America	USA		Natural environment				Environment	urban-flowing water	water		I		CC1	n.d.	n.d.				3	1	1	1	3	1	3	1	CC1	I
4501	FSLS4-635		L. monocytogenes	2011-06-21	2021-10-29	2002	North America	USA		Natural environment				Environment	urban-park	vegetation		I		CC1	n.d.	n.d.				3	1	1	1	3	1	3	1	CC1	I
4511	FSLS4-941		L. monocytogenes	2011-06-21	2021-10-29	2002	North America	USA		Natural environment				Environment	pristine-forest	vegetation		I		CC1	n.d.	n.d.				3	1	1	1	3	1	3	1	CC1	I
4602	FSLS6-151		L. monocytogenes	2011-06-21	2021-10-29	2002	North America	USA		Natural environment				Environment	urban-standing water	water		I		CC1	n.d.	n.d.				3	1	1	1	3	1	3	1	CC1	I
4635	FSLS4-926		L. monocytogenes	2011-06-21	2021-10-29	2002	North America	USA		Natural environment				Environment	urban-flowing water	water		I		CC1	n.d.	n.d.				3	1	1	1	3	1	3	1	CC1	I
4714	FSLS6-116		L. monocytogenes	2011-08-29	2021-10-29	2002	North America	USA		Natural environment				Environment	urban-downtown	sidewalk/floor		I		CC1	n.d.	n.d.				3	1	1	1	3	1	3	1	CC1	I
5639	Lm_0033		L. monocytogenes	2013-10-14	2021-10-29	2002	Asia	Japan		Human								I	4b	CC1	n.d.	n.d.				3	1	1	1	3	1	3	1	CC1	I
78782	L.moSES 37		L. monocytogenes	2021-08-23	2021-10-29	2002	Europe	Russia		Food			Meat				Federal Research Center For Virology And Microbiology, Volginsky, Russia	I		CC1	n.d.	n.d.				3	1	1	1	3	1	3	1	CC1	I
78785	L.moSES 47		L. monocytogenes	2021-08-23	2021-10-29	2002	Europe	Russia		Food			Meat				Federal Research Center For Virology And Microbiology, Volginsky, Russia	I		CC1	n.d.	n.d.				3	1	1	1	3	1	3	1	CC1	I
78787	L.moE-19		L. monocytogenes	2021-08-23	2021-10-29	2002	Europe	Russia		Food			Meat				Federal Research Center For Virology And Microbiology, Volginsky, Russia	I		CC1	n.d.	n.d.				3	1	1	1	3	1	3	1	CC1	I
3331	CLIP92488		L. monocytogenes	2008-07-25	2021-10-29	2003	Europe	France		Human				Maternal-fetal				I	4b	CC1	n.d.	n.d.				3	1	1	1	3	1	3	1	CC1	I
3510	AUSMDU-LM-2010-0012		L. monocytogenes	2010-03-15	2021-10-29	2003	Oceania	Australia		Human								I	IVB	CC1	n.d.	n.d.				3	1	1	1	3	1	3	1	CC1	I
3511	AUSMDU-LM-2010-0013		L. monocytogenes	2010-03-15	2021-10-29	2003	Oceania	Australia		Human								I	IVB	CC1	n.d.	n.d.				3	1	1	1	3	1	3	1	CC1	I
3512	AUSMDU-LM-2010-0014		L. monocytogenes	2010-03-15	2021-10-29	2003	Oceania	Australia		Human								I	IVB	CC1	n.d.	n.d.				3	1	1	1	3	1	3	1	CC1	I
3515	AUSMDU-LM-2010-0017		L. monocytogenes	2010-03-15	2021-10-29	2003	Oceania	Australia		Human								I	IVB	CC1	n.d.	n.d.				3	1	1	1	3	1	3	1	CC1	I
3516	AUSMDU-LM-2010-0018		L. monocytogenes	2010-03-15	2021-10-29	2003	Oceania	Australia		Human								I	IVB	CC1	n.d.	n.d.				3	1	1	1	3	1	3	1	CC1	I
3517	AUSMDU-LM-2010-0019		L. monocytogenes	2010-03-15	2021-10-29	2003	Oceania	Australia		Human								I	IVB	CC1	n.d.	n.d.				3	1	1	1	3	1	3	1	CC1	I
3518	AUSMDU-LM-2010-0020		L. monocytogenes	2010-03-15	2021-10-29	2003	Oceania	Australia		Human								I	IVB	CC1	n.d.	n.d.				3	1	1	1	3	1	3	1	CC1	I
3521	AUSMDU-LM-2010-0023		L. monocytogenes	2010-03-15	2021-10-29	2003	Oceania	Australia		Human								I	IVB	CC1	n.d.	n.d.				3	1	1	1	3	1	3	1	CC1	I
3522	AUSMDU-LM-2010-0024		L. monocytogenes	2010-03-15	2021-10-29	2003	Oceania	Australia		Human								I	IVB	CC1	n.d.	n.d.				3	1	1	1	3	1	3	1	CC1	I
3533	AUSMDU-LM-2010-0036		L. monocytogenes	2010-03-15	2021-10-29	2003	Oceania	Australia		Human								I	IVB	CC1	n.d.	n.d.				3	1	1	1	3	1	3	1	CC1	I
3544	AUSMDU-LM-2010-0047		L. monocytogenes	2010-03-15	2021-10-29	2003	Oceania	Australia		Human								I	IVB	CC1	n.d.	n.d.				3	1	1	1	3	1	3	1	CC1	I
3545	AUSMDU-LM-2010-0048		L. monocytogenes	2010-03-15	2021-10-29	2003	Oceania	Australia		Human								I	IVB	CC1	n.d.	n.d.				3	1	1	1	3	1	3	1	CC1	I
3547	AUSMDU-LM-2010-0050		L. monocytogenes	2010-03-15	2021-10-29	2003	Oceania	Australia		Human								I	IVB	CC1	n.d.	n.d.				3	1	1	1	3	1	3	1	CC1	I
3551	AUSMDU-LM-2010-0054		L. monocytogenes	2010-03-15	2021-10-29	2003	Oceania	Australia		Human								I	IVB	CC1	n.d.	n.d.				3	1	1	1	3	1	3	1	CC1	I
3552	AUSMDU-LM-2010-0055		L. monocytogenes	2010-03-15	2021-10-29	2003	Oceania	Australia		Human								I	IVB	CC1	n.d.	n.d.				3	1	1	1	3	1	3	1	CC1	I
3573	AUSMDU-LM-2010-0078		L. monocytogenes	2010-03-15	2021-10-29	2003	Oceania	Australia		Human								I	IVB	CC1	n.d.	n.d.				3	1	1	1	3	1	3	1	CC1	I
3343	CLIP95970		L. monocytogenes	2008-07-25	2021-10-29	2004	Europe	France		Human				Maternal-fetal				I	4b	CC1	n.d.	n.d.				3	1	1	1	3	1	3	1	CC1	I
3347	CLIP96453		L. monocytogenes	2008-07-25	2021-10-29	2004	Europe	France		Human				Maternal-fetal				I	4b	CC1	n.d.	n.d.				3	1	1	1	3	1	3	1	CC1	I
3523	AUSMDU-LM-2010-0025		L. monocytogenes	2010-03-15	2021-10-29	2004	Oceania	Australia		Human								I	IVB	CC1	n.d.	n.d.				3	1	1	1	3	1	3	1	CC1	I
3525	AUSMDU-LM-2010-0027		L. monocytogenes	2010-03-15	2021-10-29	2004	Oceania	Australia		Human								I	IVB	CC1	n.d.	n.d.				3	1	1	1	3	1	3	1	CC1	I
3526	AUSMDU-LM-2010-0028		L. monocytogenes	2010-03-15	2021-10-29	2004	Oceania	Australia		Human								I	IVB	CC1	n.d.	n.d.				3	1	1	1	3	1	3	1	CC1	I
3542	AUSMDU-LM-2010-0045		L. monocytogenes	2010-03-15	2021-10-29	2004	Oceania	Australia		Human								I	IVB	CC1	n.d.	n.d.				3	1	1	1	3	1	3	1	CC1	I
3553	AUSMDU-LM-2010-0056		L. monocytogenes	2010-03-15	2021-10-29	2004	Oceania	Australia		Human								I	IVB	CC1	n.d.	n.d.				3	1	1	1	3	1	3	1	CC1	I
3569	AUSMDU-LM-2010-0074		L. monocytogenes	2010-03-15	2021-10-29	2004	Oceania	Australia		Human								I	IVB	CC1	n.d.	n.d.				3	1	1	1	3	1	3	1	CC1	I
3570	AUSMDU-LM-2010-0075		L. monocytogenes	2010-03-15	2021-10-29	2004	Oceania	Australia		Human								I	IVB	CC1	n.d.	n.d.				3	1	1	1	3	1	3	1	CC1	I
3604	AUSMDU-LM-2010-0112		L. monocytogenes	2010-03-15	2021-10-29	2004	Oceania	Australia		Human								I	IVB	CC1	n.d.	n.d.				3	1	1	1	3	1	3	1	CC1	I
3700	AUSMDU-LM-2010-0150		L. monocytogenes	2010-08-20	2021-10-29	2004	Oceania	Australia		Human								I		CC1	n.d.	n.d.				3	1	1	1	3	1	3	1	CC1	I
3701	AUSMDU-LM-2010-0151		L. monocytogenes	2010-08-20	2021-10-29	2004	Oceania	Australia		Human								I		CC1	n.d.	n.d.				3	1	1	1	3	1	3	1	CC1	I
3702	AUSMDU-LM-2010-0152		L. monocytogenes	2010-08-20	2021-10-29	2004	Oceania	Australia		Human								I		CC1	n.d.	n.d.				3	1	1	1	3	1	3	1	CC1	I
34323	FDA00006193	CFSAN020731	L. monocytogenes	2018-10-03	2021-10-03	2004	South America	Chile		Food							FDA	I		CC1	SL1	CT4907		SRR6475462		3	1	1	1	3	1	3	1	CC1	I
34324	FDA00006194	CFSAN020732	L. monocytogenes	2018-10-03	2021-10-03	2004	South America	Chile		Food							FDA	I		CC1	SL1	CT4907		SRR6475347		3	1	1	1	3	1	3	1	CC1	I
33	CLIP 2005/00008		L. monocytogenes	2014-04-08	2021-10-21	2005	Europe	France		Food	CNS						Institut Pasteur, Paris, France	I	IVb	CC1	SL1	CT274	GC2	ERR1100936		3	1	1	1	3	1	3	1	CC1	I
35	CLIP 2005/00172		L. monocytogenes	2014-04-08	2021-10-21	2005	Europe	France		Human	CNS						Institut Pasteur, Paris, France	I	IVb	CC1	SL1	CT274	GC2	ERR1100938		3	1	1	1	3	1	3	1	CC1	I
3096	CLIP500974		L. monocytogenes	2008-07-25	2021-10-29	2005	Europe	France		Human				Maternal-fetal				I	4b	CC1	n.d.	n.d.				3	1	1	1	3	1	3	1	CC1	I
3452	VIMHA009		L. monocytogenes	2010-01-07	2021-10-29	2005	Asia	Russia		Human				stillborn				I	4b	CC1	n.d.	n.d.				3	1	1	1	3	1	3	1	CC1	I
3453	VIMHA010		L. monocytogenes	2010-01-07	2021-10-29	2005	Asia	Russia		Human				stillborn				I	4b	CC1	n.d.	n.d.				3	1	1	1	3	1	3	1	CC1	I
3454	VIMHA011		L. monocytogenes	2010-01-07	2021-10-29	2005	Asia	Russia		Human				stillborn				I	4b	CC1	n.d.	n.d.				3	1	1	1	3	1	3	1	CC1	I
3607	VIMHA012		L. monocytogenes	2010-04-23	2021-10-29	2005	Asia	Russia		Human				stillborn				I	4b	CC1	n.d.	n.d.				3	1	1	1	3	1	3	1	CC1	I
3608	VIMHA015		L. monocytogenes	2010-04-23	2021-10-29	2005	Asia	Russia		Human				stillborn				I	4b	CC1	n.d.	n.d.				3	1	1	1	3	1	3	1	CC1	I
3609	VIMHA017		L. monocytogenes	2010-04-23	2021-10-29	2005	Asia	Russia		Human				stillborn				I	4b	CC1	n.d.	n.d.				3	1	1	1	3	1	3	1	CC1	I
3709	AUSMDU-LM-2010-0171		L. monocytogenes	2010-09-27	2021-10-29	2005	Oceania	Australia		Human								I		CC1	n.d.	n.d.				3	1	1	1	3	1	3	1	CC1	I
4715	L05-025		L. monocytogenes	2011-08-29	2021-10-29	2005	Europe	Ireland		Food				vegetable				I	4b	CC1	n.d.	n.d.				3	1	1	1	3	1	3	1	CC1	I
4716	L05-026		L. monocytogenes	2011-08-29	2021-10-29	2005	Europe	Ireland		Food				vegetable				I	4b	CC1	n.d.	n.d.				3	1	1	1	3	1	3	1	CC1	I
5199	L05-024		L. monocytogenes	2011-10-26	2021-10-29	2005	Europe	Ireland		Production environment				vegetable				I	4b	CC1	n.d.	n.d.				3	1	1	1	3	1	3	1	CC1	I
78796	L.mo1300		L. monocytogenes	2021-08-23	2021-10-29	2005	Europe	Russia		Food			Dairy				Infectious agents ecology laboratory, N.F. Gamaleya Federal Research Center for Epidemiology and Microbiology, Moscow, Russia	I		CC1	n.d.	n.d.				3	1	1	1	3	1	3	1	CC1	I
4020	CLIP 2006/00547		L. monocytogenes	2011-01-31	2021-10-29	2006	South America	French Guiana		Human								I	IVB	CC1	n.d.	n.d.				3	1	1	1	3	1	3	1	CC1	I
48	CLIP 2007/00596		L. monocytogenes	2014-04-08	2021-10-21	2007	Europe	France	cluster_14_78	Human	CNS						Institut Pasteur, Paris, France	I	IVb	CC1	SL1	CT274	GC2	ERR1100943		3	1	1	1	3	1	3	1	CC1	I
3734	AUSMDU-LM-2011-0010		L. monocytogenes	2011-01-21	2021-10-29	2007	Oceania	Australia		Human								I		CC1	n.d.	n.d.				3	1	1	1	3	1	3	1	CC1	I
5638	Lm_0032		L. monocytogenes	2013-10-14	2021-10-29	2007	Asia	Japan		Human								I	4b	CC1	n.d.	n.d.				3	1	1	1	3	1	3	1	CC1	I
5640	Lm_0034		L. monocytogenes	2013-10-14	2021-10-29	2007	Asia	Japan		Food				pork meat				I	4b	CC1	n.d.	n.d.				3	1	1	1	3	1	3	1	CC1	I
5641	Lm_0035		L. monocytogenes	2013-10-14	2021-10-29	2007	Asia	Japan		Food				beef meat				I	4b	CC1	n.d.	n.d.				3	1	1	1	3	1	3	1	CC1	I
3710	AUSMDU-LM-2010-0181		L. monocytogenes	2010-09-27	2021-10-29	2008	Oceania	Australia		Human								I	IVB	CC1	n.d.	n.d.				3	1	1	1	3	1	3	1	CC1	I
3737	AUSMDU-LM-2010-0174		L. monocytogenes	2011-01-21	2021-10-29	2008	Oceania	Australia		Human								I	IVB	CC1	n.d.	n.d.				3	1	1	1	3	1	3	1	CC1	I
15664	1C		L. monocytogenes	2016-10-26	2021-10-29	2008	South America	Brazil		Production environment				Floor			Laboratory of Food Microbiology and Mycotoxicology, Department of Food Engineering, University of São Paulo at Pirassunnunga - BZ	I	4b	CC1	n.d.	n.d.				3	1	1	1	3	1	3	1	CC1	I
34298	T1-023	CFSAN035183	L. monocytogenes	2018-10-03	2021-10-03	2008	South America	Chile		Human							Universidad Andres Bello	I		CC1	SL1	CT2373		SRR3394979		3	1	1	1	3	1	3	1	CC1	I
34299	T1-024	CFSAN035184	L. monocytogenes	2018-10-03	2021-10-03	2008	South America	Chile		Human							Universidad Andres Bello	I		CC1	SL1	CT233		SRR3395000		3	1	1	1	3	1	3	1	CC1	I
34303	T1-028	CFSAN035188	L. monocytogenes	2018-10-03	2021-10-03	2008	South America	Chile		Human				blood			Universidad Andres Bello	I		CC1	SL1	CT264		SRR3395004		3	1	1	1	3	1	3	1	CC1	I
3751	AUSMDU-LM-2010-0193		L. monocytogenes	2011-01-21	2021-10-29	2009	Oceania	Australia		Human								I	IVB	CC1	n.d.	n.d.				3	1	1	1	3	1	3	1	CC1	I
3765	AUSMDU-LM-2010-0199		L. monocytogenes	2011-01-21	2021-10-29	2009	Oceania	Australia		Human								I	IVB	CC1	n.d.	n.d.				3	1	1	1	3	1	3	1	CC1	I
3833	AUSMDU-LM-2010-0232		L. monocytogenes	2011-01-24	2021-10-29	2009	Oceania	Australia		Human								I	IVB	CC1	n.d.	n.d.				3	1	1	1	3	1	3	1	CC1	I
3843	AUSMDU-LM-2010-0242		L. monocytogenes	2011-01-24	2021-10-29	2009	Oceania	Australia		Human								I	IVB	CC1	n.d.	n.d.				3	1	1	1	3	1	3	1	CC1	I
4414	FSLH5-802		L. monocytogenes	2011-06-21	2021-10-29	2009	North America	USA		Production environment				Factory	floor drain in meat room	surface		I		CC1	n.d.	n.d.				3	1	1	1	3	1	3	1	CC1	I
4434	FSLF6-224		L. monocytogenes	2011-06-21	2021-10-29	2009	North America	USA		Production environment				Factory	floor adjacent to store entrance area	surface		I		CC1	n.d.	n.d.				3	1	1	1	3	1	3	1	CC1	I
4706	FSLF6-315		L. monocytogenes	2011-08-29	2021-10-29	2009	North America	USA		Production environment				Factory	Drain-raw meat	surface		I		CC1	n.d.	n.d.				3	1	1	1	3	1	3	1	CC1	I
4971	Apf_K122		L. monocytogenes	2011-10-26	2021-10-29	2009	Europe	Austria		Natural environment				Environment		compost		I		CC1	n.d.	n.d.				3	1	1	1	3	1	3	1	CC1	I
5169	Apf_K181		L. monocytogenes	2011-10-26	2021-10-29	2009	Europe	Austria		Natural environment				Environment		compost		I		CC1	n.d.	n.d.				3	1	1	1	3	1	3	1	CC1	I
5226	Apf_K134		L. monocytogenes	2011-10-26	2021-10-29	2009	Europe	Austria		Natural environment				Environment		compost		I		CC1	n.d.	n.d.				3	1	1	1	3	1	3	1	CC1	I
5247	FSLH5-828		L. monocytogenes	2011-10-26	2021-10-29	2009	North America	USA		Production environment				Factory	dairy case	surface		I		CC1	n.d.	n.d.				3	1	1	1	3	1	3	1	CC1	I
5331	Apf_K52		L. monocytogenes	2011-10-26	2021-10-29	2009	Europe	Austria		Natural environment				Environment		compost		I		CC1	n.d.	n.d.				3	1	1	1	3	1	3	1	CC1	I
5340	Apf_K130		L. monocytogenes	2011-10-26	2021-10-29	2009	Europe	Austria		Natural environment				Environment		compost		I		CC1	n.d.	n.d.				3	1	1	1	3	1	3	1	CC1	I
5388	Apf_K36		L. monocytogenes	2011-11-18	2021-10-29	2009	Europe	Austria		Natural environment				Environment		compost		I		CC1	n.d.	n.d.				3	1	1	1	3	1	3	1	CC1	I
5763	FE64-3		L. monocytogenes	2014-06-18	2021-10-29	2009	North America	Canada		Natural environment				Environment			BC Centre for Disease Control, UBC	I	4b	CC1	n.d.	n.d.				3	1	1	1	3	1	3	1	CC1	I
5764	FE65-1		L. monocytogenes	2014-06-18	2021-10-29	2009	North America	Canada		Natural environment				Environment			BC Centre for Disease Control, UBC	I	4b	CC1	n.d.	n.d.				3	1	1	1	3	1	3	1	CC1	I
5765	FE66-1		L. monocytogenes	2014-06-18	2021-10-29	2009	North America	Canada		Natural environment				Environment			BC Centre for Disease Control, UBC	I	4b	CC1	n.d.	n.d.				3	1	1	1	3	1	3	1	CC1	I
5766	FE66-3		L. monocytogenes	2014-06-18	2021-10-29	2009	North America	Canada		Natural environment				Environment			BC Centre for Disease Control, UBC	I	4b	CC1	n.d.	n.d.				3	1	1	1	3	1	3	1	CC1	I
5768	FF45-1		L. monocytogenes	2014-06-18	2021-10-29	2009	North America	Canada		Food							BC Centre for Disease Control, UBC	I	4b	CC1	n.d.	n.d.				3	1	1	1	3	1	3	1	CC1	I
5769	FF46-3		L. monocytogenes	2014-06-18	2021-10-29	2009	North America	Canada		Food							BC Centre for Disease Control, UBC	I	4b	CC1	n.d.	n.d.				3	1	1	1	3	1	3	1	CC1	I
5773	FF66-2		L. monocytogenes	2014-06-18	2021-10-29	2009	North America	Canada		Food							BC Centre for Disease Control, UBC	I	4b	CC1	n.d.	n.d.				3	1	1	1	3	1	3	1	CC1	I
15670	16C		L. monocytogenes	2016-10-26	2021-10-29	2009	South America	Brazil		Production environment				Platform			Laboratory of Food Microbiology and Mycotoxicology, Department of Food Engineering, University of São Paulo at Pirassunnunga - BZ	I	4b	CC1	n.d.	n.d.				3	1	1	1	3	1	3	1	CC1	I
15671	22C		L. monocytogenes	2016-10-26	2021-10-29	2009	South America	Brazil		Production environment				Brine			Laboratory of Food Microbiology and Mycotoxicology, Department of Food Engineering, University of São Paulo at Pirassunnunga - BZ	I	4b	CC1	n.d.	n.d.				3	1	1	1	3	1	3	1	CC1	I
34314	T1-042	CFSAN035202	L. monocytogenes	2018-10-03	2021-10-03	2009	South America	Chile		Food				Environment			Universidad Andres Bello	I		CC1	SL1	CT233		SRR3395016		3	1	1	1	3	1	3	1	CC1	I
3883	AUSMDU-LM-2010-0281		L. monocytogenes	2011-01-24	2021-10-29	2010	Oceania	Australia		Human								I	IVB	CC1	n.d.	n.d.				3	1	1	1	3	1	3	1	CC1	I
3912	AUSMDU-LM-2010-0310		L. monocytogenes	2011-01-25	2021-10-29	2010	Oceania	Australia		Food								I	IVB	CC1	n.d.	n.d.				3	1	1	1	3	1	3	1	CC1	I
3919	AUSMDU-LM-2010-0317		L. monocytogenes	2011-01-25	2021-10-29	2010	Oceania	Australia		Human								I	IVB	CC1	n.d.	n.d.				3	1	1	1	3	1	3	1	CC1	I
3944	AUSMDU-LM-2010-0343		L. monocytogenes	2011-01-25	2021-10-29	2010	Oceania	Australia		Human								I	IVB	CC1	n.d.	n.d.				3	1	1	1	3	1	3	1	CC1	I
3995	AUSMDU-LM-2011-0096		L. monocytogenes	2011-01-25	2021-10-29	2010	Oceania	Australia		Human								I	IVB	CC1	n.d.	n.d.				3	1	1	1	3	1	3	1	CC1	I
3997	AUSMDU-LM-2011-0099		L. monocytogenes	2011-01-25	2021-10-29	2010	Oceania	Australia		Human								I	IVB	CC1	n.d.	n.d.				3	1	1	1	3	1	3	1	CC1	I
34286	T1-007	CFSAN035167	L. monocytogenes	2018-10-03	2021-10-03	2010	South America	Chile		Human				blood			Universidad Andres Bello	I		CC1	SL1	CT4888		SRR3394997		3	1	1	1	3	1	3	1	CC1	I
34300	T1-025	CFSAN035185	L. monocytogenes	2018-10-03	2021-10-03	2010	South America	Chile		Human				blood			Universidad Andres Bello	I		CC1	SL1	CT233		SRR3395001		3	1	1	1	3	1	3	1	CC1	I
34306	T1-031	CFSAN035191	L. monocytogenes	2018-10-03	2021-10-03	2010	South America	Chile		Human							Universidad Andres Bello	I		CC1	SL1	CT264		SRR3395007		3	1	1	1	3	1	3	1	CC1	I
34315	T1-043	CFSAN035203	L. monocytogenes	2018-10-03	2021-10-03	2010	South America	Chile		Human							Universidad Andres Bello	I		CC1	SL1	CT264		SRR3395023		3	1	1	1	3	1	3	1	CC1	I
20540	FDA00005351	CFSAN019889	L. monocytogenes	2017-09-14	2021-10-01	2011	South America	Peru		Food				frozen seafood mix			CFSAN & FDA	I		CC1	SL1	CT4908		SRR5972864		3	1	1	1	3	1	3	1	CC1	I
21118	NTSN		L. monocytogenes	2017-09-18	2021-10-01	2011	Asia	China		Animal					sheep			I		CC1	SL1	CT7695	GC2	NZ_CP009897.1		3	1	1	1	3	1	3	1	CC1	I
34287	T1-008	CFSAN035168	L. monocytogenes	2018-10-03	2021-10-03	2011	South America	Chile		Human							Universidad Andres Bello	I		CC1	SL1	CT264		SRR3394998		3	1	1	1	3	1	3	1	CC1	I
34288	T1-009	CFSAN035169	L. monocytogenes	2018-10-03	2021-10-03	2011	South America	Chile		Human	MN			amniotic fluid			Universidad Andres Bello	I		CC1	SL1	CT4906		SRR3394999		3	1	1	1	3	1	3	1	CC1	I
34289	T1-010	CFSAN035170	L. monocytogenes	2018-10-03	2021-10-03	2011	South America	Chile		Human				blood			Universidad Andres Bello	I		CC1	SL1	CT4904		SRR3394968		3	1	1	1	3	1	3	1	CC1	I
34297	T1-022	CFSAN035182	L. monocytogenes	2018-10-03	2021-10-03	2011	South America	Chile		Human							Universidad Andres Bello	I		CC1	SL1	CT264		SRR3394978		3	1	1	1	3	1	3	1	CC1	I
34313	T1-041	CFSAN035201	L. monocytogenes	2018-10-03	2021-10-03	2011	South America	Chile		Human							Universidad Andres Bello	I		CC1	SL1	CT4889		SRR3395014		3	1	1	1	3	1	3	1	CC1	I
34327	FDA00006218	CFSAN020756	L. monocytogenes	2018-10-03	2021-10-03	2011	South America	Peru		Food							FDA	I		CC1	SL1	CT4903		SRR6926317		3	1	1	1	3	1	3	1	CC1	I
34328	FDA00006219	CFSAN020757	L. monocytogenes	2018-10-03	2021-10-03	2011	South America	Peru		Food							FDA	I		CC1	SL1	CT4903		SRR6926208		3	1	1	1	3	1	3	1	CC1	I
34334	FDA00006882	CFSAN021420	L. monocytogenes	2018-10-03	2021-10-03	2011	South America	Peru		Food							FDA	I		CC1	SL1	CT4903		SRR6926202		3	1	1	1	3	1	3	1	CC1	I
34335	FDA00006883	CFSAN021421	L. monocytogenes	2018-10-03	2021-10-03	2011	South America	Peru		Food							FDA	I		CC1	SL1	CT4903		SRR6926341		3	1	1	1	3	1	3	1	CC1	I
34336	FDA00006884	CFSAN021422	L. monocytogenes	2018-10-03	2021-10-03	2011	South America	Peru		Food							FDA	I		CC1	SL1	CT4903		SRR6926319		3	1	1	1	3	1	3	1	CC1	I
34337	FDA00006885	CFSAN021423	L. monocytogenes	2018-10-03	2021-10-03	2011	South America	Peru		Food							FDA	I		CC1	SL1	CT4903		SRR6926745		3	1	1	1	3	1	3	1	CC1	I
34338	FDA00006886	CFSAN021424	L. monocytogenes	2018-10-03	2021-10-03	2011	South America	Peru		Food							FDA	I		CC1	SL1	CT4903		SRR7029714		3	1	1	1	3	1	3	1	CC1	I
34339	FDA00006887	CFSAN021425	L. monocytogenes	2018-10-03	2021-10-03	2011	South America	Peru		Food							FDA	I		CC1	SL1	CT4903		SRR7029600		3	1	1	1	3	1	3	1	CC1	I
34364	10203/11		L. monocytogenes	2018-10-03	2021-10-03	2011	Europe	Poland		Human							National Medicines Institute, Department of Epidemiology and Clinical Microbiology, Warsaw, Poland	I		CC1	SL1	CT1385		ERR2522414		3	1	1	1	3	1	3	1	CC1	I
5706	317126		L. monocytogenes	2014-05-27	2021-10-29	2012	Europe	Spain		Human				Placenta				I	4b	CC1	n.d.	n.d.				3	1	1	1	3	1	3	1	CC1	I
31010	ERR1230384 TCsp311	ERR1230384; L17-12	L. monocytogenes	2018-07-17	2021-10-02	2012	Europe	Austria		Human							Austrian Agency For Health And Food Safety, Austria	I		CC1	SL1	CT7281	GC1	ERR1230384		3	1	1	1	3	1	3	1	CC1	I
34367	3941/12		L. monocytogenes	2018-10-03	2021-10-03	2012	Europe	Poland		Human							National Medicines Institute, Department of Epidemiology and Clinical Microbiology, Warsaw, Poland	I		CC1	SL1	CT2031		ERR2522425		3	1	1	1	3	1	3	1	CC1	I
34368	4093/12		L. monocytogenes	2018-10-03	2021-10-03	2012	Europe	Poland		Human							National Medicines Institute, Department of Epidemiology and Clinical Microbiology, Warsaw, Poland	I		CC1	SL1	CT322		ERR2522426		3	1	1	1	3	1	3	1	CC1	I
34372	5079/12		L. monocytogenes	2018-10-03	2021-10-03	2012	Europe	Poland		Human							National Medicines Institute, Department of Epidemiology and Clinical Microbiology, Warsaw, Poland	I		CC1	SL1	CT1385		ERR2522435		3	1	1	1	3	1	3	1	CC1	I
34380	5921/12		L. monocytogenes	2018-10-03	2021-10-03	2012	Europe	Poland		Human							National Medicines Institute, Department of Epidemiology and Clinical Microbiology, Warsaw, Poland	I		CC1	SL1	CT1385		ERR2522455		3	1	1	1	3	1	3	1	CC1	I
34382	6334/12		L. monocytogenes	2018-10-03	2021-10-03	2012	Europe	Poland		Human							National Medicines Institute, Department of Epidemiology and Clinical Microbiology, Warsaw, Poland	I		CC1	SL1	CT5635		ERR2522459		3	1	1	1	3	1	3	1	CC1	I
34384	6836/12		L. monocytogenes	2018-10-03	2021-10-03	2012	Europe	Poland		Human							National Medicines Institute, Department of Epidemiology and Clinical Microbiology, Warsaw, Poland	I		CC1	SL1	CT1385		ERR2522463		3	1	1	1	3	1	3	1	CC1	I
41661	sam_51310756-1556-4140-A5E5-0854AE7D2263		L. monocytogenes	2019-07-25	2021-10-03	2012	Europe	Poland		Human							European Centre for Disease Prevention and Control	I		CC1	SL1	CT5603		ERR2522442		3	1	1	1	3	1	3	1	CC1	I
5595	6283		L. monocytogenes	2013-08-29	2021-10-29	2013	South America	Chile		Food				Butter				I	4b	CC1	n.d.	n.d.				3	1	1	1	3	1	3	1	CC1	I
5714	72502561		L. monocytogenes	2014-05-27	2021-10-29	2013	Europe	Spain		Human				Blood				I	4b	CC1	n.d.	n.d.				3	1	1	1	3	1	3	1	CC1	I
20408	ILCC619		L. monocytogenes	2017-09-12	2021-10-01	2013	Asia	India		Human					blood		JUSTUS LIEBIG UNIVERSITY	I		CC1	SL1	CT7605	GC3	GCA_900074875.1		3	1	1	1	3	1	3	1	CC1	I
34387	78/13		L. monocytogenes	2018-10-03	2021-10-03	2013	Europe	Poland		Human							National Medicines Institute, Department of Epidemiology and Clinical Microbiology, Warsaw, Poland	I		CC1	SL1	CT1385		ERR2522470		3	1	1	1	3	1	3	1	CC1	I
34389	618/13		L. monocytogenes	2018-10-03	2021-10-03	2013	Europe	Poland		Human							National Medicines Institute, Department of Epidemiology and Clinical Microbiology, Warsaw, Poland	I		CC1	SL1	CT5637		ERR2522473		3	1	1	1	3	1	3	1	CC1	I
34393	3011/13		L. monocytogenes	2018-10-03	2021-10-03	2013	Europe	Poland		Human							National Medicines Institute, Department of Epidemiology and Clinical Microbiology, Warsaw, Poland	I		CC1	SL1	CT2031		ERR2522487		3	1	1	1	3	1	3	1	CC1	I
34396	4043/13		L. monocytogenes	2018-10-03	2021-10-03	2013	Europe	Poland		Human							National Medicines Institute, Department of Epidemiology and Clinical Microbiology, Warsaw, Poland	I		CC1	SL1	CT5636		ERR2522493		3	1	1	1	3	1	3	1	CC1	I
5718	4430376		L. monocytogenes	2014-05-27	2021-10-29	2014	Europe	Spain		Human				Blood				I	4b	CC1	n.d.	n.d.				3	1	1	1	3	1	3	1	CC1	I
5850	AQQ-2014-LMO-12		L. monocytogenes	2015-01-28	2021-10-29	2014	South America	Chile		Production environment				PROCESSING PLANT, FLOOR SURFACE				I	1/2b	CC1	n.d.	n.d.				3	1	1	1	3	1	3	1	CC1	I
22357	p957-8	2014-SEQ-957	L. monocytogenes	2017-11-30	2021-10-02	2014	North America	Canada		Production environment							Université de Montré, Canada	I		CC1	SL1	CT2811		GCA_003011575.1		3	1	1	1	3	1	3	1	CC1	I
42834	MRL-14-01208	sam_0B456E7B-A5C4-481B-AAEC-37929D5A8206	L. monocytogenes	2019-10-14	2021-10-29	2014	Europe	Austria		Human								I	IVb	CC1	n.d.	n.d.		ERR2519510		3	1	1	1	3	1	3	1	CC1	I
27820	104		L. monocytogenes	2018-04-22	2021-10-02	2015	Europe	Poland		Food							National Veterinary Research Institute, Pulawy, Poland	I		CC1	SL1	CT230				3	1	1	1	3	1	3	1	CC1	I
27829	234		L. monocytogenes	2018-04-22	2021-10-02	2015	Europe	Poland		Food							National Veterinary Research Institute, Pulawy, Poland	I		CC1	SL1	CT322				3	1	1	1	3	1	3	1	CC1	I
27845	604		L. monocytogenes	2018-04-22	2021-10-02	2016	Europe	Poland		Food							National Veterinary Research Institute, Pulawy, Poland	I		CC1	SL1	CT4326				3	1	1	1	3	1	3	1	CC1	I
27814	887	CLIP 2018/00382	L. monocytogenes	2018-04-20	2021-10-02	2017	Europe	Poland		Production environment							National Veterinary Research Institute, Pulawy, Poland	I		CC1	SL1	CT4398				3	1	1	1	3	1	3	1	CC1	I
27854	741		L. monocytogenes	2018-04-22	2021-10-02	2017	Europe	Poland		Food							National Veterinary Research Institute, Pulawy, Poland	I		CC1	SL1	CT1385				3	1	1	1	3	1	3	1	CC1	I
37686	MO-ym		L. monocytogenes	2018-11-13	2021-10-29	2017	Europe	Russia		Human	CNS	dead		dead patient	autopsy sample	meningitis	SRCAMB, Obolensk	I		CC1	n.d.	n.d.				3	1	1	1	3	1	3	1	CC1	I
34346	FDA00013421	CFSAN085354	L. monocytogenes	2018-10-03	2021-10-03	2018	South America	Venezuela		Food							FDA	I		CC1	SL1	CT4895		SRR7759440		3	1	1	1	3	1	3	1	CC1	I
40561	CLIP 2019/00553	LISVAL90	L. monocytogenes	2020-03-30	2021-10-03	2018	Europe	Spain		Animal				wild pig		wild pig 14 tonsil	Universidad CEU, Valencia, Spain	I	IVb	CC1	SL1	CT5279		ERR4998149		3	1	1	1	3	1	3	1	CC1	I
48637	FSL L7-0163	PDT000580323.1	L. monocytogenes	2020-08-19	2021-10-04	2018	North America	USA		Natural environment				soil	soil		Food Safety Laboratory - Cornell University	I		CC1				SAMN12630132; SRR10019268		3	1	1	1	3	1	3	1	CC1	I
48801	FSL L7-1783	PDT000537208.1	L. monocytogenes	2020-08-19	2021-10-04	2018	North America	USA		Natural environment				soil	soil		Food Safety Laboratory - Cornell University	I		CC1				SAMN12190111		3	1	1	1	3	1	3	1	CC1	I
76027	S8		L. monocytogenes	2021-02-19	2021-10-09	2018	Europe	Greece		Farm environment	Other	dead		Cornu aspersum maxima (snail)	tissue		Veterinary Research Institute	I		CC1	SL1	CT9029				3	1	1	1	3	1	3	1	CC1	I
76030	SN1		L. monocytogenes	2021-02-19	2021-10-09	2018	Europe	Greece		Farm environment	Other	dead		Cornu aspersum maxima (snail)	tissue		Veterinary Research Institute	I		CC1	SL1	CT9032				3	1	1	1	3	1	3	1	CC1	I
80161	MRL-19-00675		L. monocytogenes	2021-10-13	2021-10-13	2018	South America	Chile		Food			Fruit or vegetable	Spinach salad				I	4b	CC1	n.d.	n.d.				3	1	1	1	3	1	3	1	CC1	I
40564	CLIP 2019/00556	LISVAL93	L. monocytogenes	2021-01-27	2021-12-08	2019	Europe	Spain		Farm environment				Bedding 3 SERR		Cattle B	Universidad CEU, Valencia, Spain	I		CC1	SL1	CT274		ERR6496084		3	1	1	1	3	1	3	1	CC1	I
40567	CLIP 2019/00559	LISVAL96	L. monocytogenes	2021-01-27	2021-12-08	2019	Europe	Spain		Animal				Sheep 3 OVI		Sheep B	Universidad CEU, Valencia, Spain	I		CC1	SL1	CT5280		ERR6496087		3	1	1	1	3	1	3	1	CC1	I
40844	CLIP 2019/00561	LISVAL98	L. monocytogenes	2021-01-27	2021-12-08	2019	Europe	Spain		Animal				Sheep 17 OVI		Sheep B	Universidad CEU, Valencia, Spain	I		CC1	SL1	CT5280		ERR6496089		3	1	1	1	3	1	3	1	CC1	I
40845	CLIP 2019/00562	LISVAL99	L. monocytogenes	2021-01-27	2021-12-08	2019	Europe	Spain		Animal				Sheep 21 OVI		Sheep B	Universidad CEU, Valencia, Spain	I		CC1	SL1	CT5280		ERR6496090		3	1	1	1	3	1	3	1	CC1	I
40848	CLIP 2019/00565	LISVAL102	L. monocytogenes	2021-01-27	2021-12-08	2019	Europe	Spain		Animal				Sheep 36 OVI		Sheep B	Universidad CEU, Valencia, Spain	I		CC1	SL1	CT5392		ERR6496093		3	1	1	1	3	1	3	1	CC1	I
40849	CLIP 2019/00566	LISVAL103	L. monocytogenes	2021-01-27	2021-12-08	2019	Europe	Spain		Animal				Sheep 47 OVI		Sheep B	Universidad CEU, Valencia, Spain	I		CC1	SL1	CT5280		ERR6496094		3	1	1	1	3	1	3	1	CC1	I
40851	CLIP 2019/00568	LISVAL105	L. monocytogenes	2021-01-27	2021-12-08	2019	Europe	Spain		Animal				Sheep 49 OVI		Sheep B	Universidad CEU, Valencia, Spain	I		CC1	SL1	CT5280		ERR6496096		3	1	1	1	3	1	3	1	CC1	I
41536	CLIP 2019/01618	LISVAL150	L. monocytogenes	2021-01-27	2021-12-08	2019	Europe	Spain		Animal				Sheep 1 OVI		Sheep B	Universidad CEU, Valencia, Spain	I		CC1	SL1	CT5280		ERR6496134		3	1	1	1	3	1	3	1	CC1	I
41538	CLIP 2019/01620	LISVAL152	L. monocytogenes	2021-01-27	2021-12-08	2019	Europe	Spain		Animal				Sheep 3 OVI		Sheep B	Universidad CEU, Valencia, Spain	I		CC1	SL1	CT5544		ERR6496136		3	1	1	1	3	1	3	1	CC1	I
41540	CLIP 2019/01622	LISVAL154	L. monocytogenes	2021-01-27	2021-12-08	2019	Europe	Spain		Animal				Sheep 23 OVI		Sheep B	Universidad CEU, Valencia, Spain	I		CC1	SL1	CT5546		ERR6496138		3	1	1	1	3	1	3	1	CC1	I
42238	CLIP 2019/01627	LISVAL159	L. monocytogenes	2021-01-27	2021-12-08	2019	Europe	Spain		Animal				Sheep 38 OVI		Sheep B	Universidad CEU, Valencia, Spain	I		CC1	SL1	CT5546		ERR6496143		3	1	1	1	3	1	3	1	CC1	I
42240	CLIP 2019/01629	LISVAL161	L. monocytogenes	2021-01-27	2021-12-08	2019	Europe	Spain		Animal				Sheep 41 OVI		Sheep B	Universidad CEU, Valencia, Spain	I		CC1	SL1	CT5546		ERR6496145		3	1	1	1	3	1	3	1	CC1	I
42241	CLIP 2019/01630	LISVAL162	L. monocytogenes	2021-01-27	2021-12-08	2019	Europe	Spain		Animal				Sheep 43 OVI		Sheep B	Universidad CEU, Valencia, Spain	I		CC1	SL1	CT5546		ERR6496146		3	1	1	1	3	1	3	1	CC1	I
43939	CLIP 2019/02951	LISVAL272	L. monocytogenes	2021-01-27	2021-12-08	2019	Europe	Spain		Feed				Feed 3 SAF		Cattle G	Universidad CEU, Valencia, Spain	I		CC1	SL1	CT6145		ERR6496240		3	1	1	1	3	1	3	1	CC1	I
43945	CLIP 2019/02957	LISVAL278	L. monocytogenes	2021-01-27	2021-12-08	2019	Europe	Spain		Animal				Cow 11 SAF FECES		Cattle G	Universidad CEU, Valencia, Spain	I		CC1	SL1	CT6150		ERR6496246		3	1	1	1	3	1	3	1	CC1	I
46898	NVRI/19/20309/1382		L. monocytogenes	2020-06-19	2021-10-04	2019	Europe	Poland		Food			Fish or seafood					I		CC1	SL1	CT7225				3	1	1	1	3	1	3	1	CC1	I
76379	DP 9228/2019		L. monocytogenes	2021-03-22	2021-05-21	2019	Europe	Serbia		Animal				Sheep brain	Postmortem sectional material		Veterinary Specialized Institute Kraljevo	I		CC1	n.d.	n.d.				3	1	1	1	3	1	3	1	CC1	I
79358	L.mo25		L. monocytogenes	2021-09-07	2021-09-12	2019	Europe	Russia		Food			Meat	chicken			Lab. for Production and Microbiology Hygiene, V.M. Gorbatov Research Center for Food Systems of Russian Academy of Sciences	I		CC1	n.d.	n.d.				3	1	1	1	3	1	3	1	CC1	I
79360	L.mo50		L. monocytogenes	2021-09-07	2021-09-12	2019	Europe	Russia		Food			Meat	chicken			Lab. for Production and Microbiology Hygiene, V.M. Gorbatov Research Center for Food Systems of Russian Academy of Sciences	I		CC1	n.d.	n.d.				3	1	1	1	3	1	3	1	CC1	I
47866	CLIP 2020/00454	LISVAL471	L. monocytogenes	2021-01-27	2021-12-08	2020	Europe	Spain		Animal				Cow 26 SAF		Cattle G	Universidad CEU, Valencia, Spain	I		CC1	SL1	CT2060		ERR6496372		3	1	1	1	3	1	3	1	CC1	I
47878	CLIP 2020/00460	LISVAL477	L. monocytogenes	2021-01-27	2021-12-08	2020	Europe	Spain		Animal				Cow 2 SAF		Cattle G	Universidad CEU, Valencia, Spain	I		CC1	SL1	CT288		ERR6496376		3	1	1	1	3	1	3	1	CC1	I
47968	CLIP 2020/00455	LISVAL472	L. monocytogenes	2021-01-27	2021-12-08	2020	Europe	Spain		Animal				Cow 4 SAF		Cattle G	Universidad CEU, Valencia, Spain	I		CC1	SL1	CT2060		ERR6496373		3	1	1	1	3	1	3	1	CC1	I
48129	CLIP 2020/01277	LISVAL558	L. monocytogenes	2021-01-27	2021-12-08	2020	Europe	Spain	Farm outbreak	Farm environment				Bedding OUTBREAK COLONY 1		Sheep C	Universidad CEU, Valencia, Spain	I		CC1	SL1	CT8169		ERR6496451		3	1	1	1	3	1	3	1	CC1	I
48133	CLIP 2020/01281	LISVAL562	L. monocytogenes	2021-01-27	2021-12-08	2020	Europe	Spain	Farm outbreak	Animal				Brain 42 COLONY 2		Sheep C	Universidad CEU, Valencia, Spain	I		CC1	SL1	CT8169		ERR6496452		3	1	1	1	3	1	3	1	CC1	I
75929	GIMC2058:LmcH67-4		L. monocytogenes	2021-02-09	2021-02-09	2020	Europe	Russia		Human	BACT	live		neonatal listeriosis	oropharyngeal swab		N.F. Gamaleya National Research Center foe Epidemiology and Microbiology, Ministry of Health, Russia, Moscow	I		CC1	n.d.	n.d.				3	1	1	1	3	1	3	1	CC1	I
3674	AUSMDU-LM-2010-0121		L. monocytogenes	2010-08-20	2021-10-29		Oceania	Australia		Food								I		CC1	n.d.	n.d.				3	1	1	1	3	1	3	1	CC1	I
3675	AUSMDU-LM-2010-0122		L. monocytogenes	2010-08-20	2021-10-29		Oceania	Australia		Production environment				food contact environment				I		CC1	n.d.	n.d.				3	1	1	1	3	1	3	1	CC1	I
3846	AUSMDU-LM-2010-0245		L. monocytogenes	2011-01-24	2021-10-29		Oceania	Australia		Human								I	IVB	CC1	n.d.	n.d.				3	1	1	1	3	1	3	1	CC1	I
4006	AUSMDU-LM-2011-0109		L. monocytogenes	2011-01-25	2021-10-29		Oceania	Australia		Human								I	IVB	CC1	n.d.	n.d.				3	1	1	1	3	1	3	1	CC1	I
4045	LM10453		L. monocytogenes	2011-01-31	2021-10-29		Europe	UK		Food								I	IVB	CC1	n.d.	n.d.	< 1988			3	1	1	1	3	1	3	1	CC1	I
4080	LM16656		L. monocytogenes	2011-01-31	2021-10-29		Central America and the Caribbean	Guatemala		Human								I	IVB	CC1	n.d.	n.d.				3	1	1	1	3	1	3	1	CC1	I
4092	LM18311		L. monocytogenes	2011-01-31	2021-10-29		Central America and the Caribbean	Guatemala		Human								I	IVB	CC1	n.d.	n.d.				3	1	1	1	3	1	3	1	CC1	I
4094	LM18351		L. monocytogenes	2011-01-31	2021-10-29		Central America and the Caribbean	Guatemala		Human								I	IVB	CC1	n.d.	n.d.				3	1	1	1	3	1	3	1	CC1	I
4152	LM70125		L. monocytogenes	2011-01-31	2021-10-29		Europe	Portugal		Natural environment				Environment				I	4b	CC1	n.d.	n.d.	< 1996			3	1	1	1	3	1	3	1	CC1	I
4158	LM70662		L. monocytogenes	2011-01-31	2021-10-29		South America	Chile		Human								I	IVB	CC1	n.d.	n.d.				3	1	1	1	3	1	3	1	CC1	I
4171	LM71759		L. monocytogenes	2011-01-31	2021-10-29		Europe	Germany										I	4b	CC1	n.d.	n.d.	< 1996			3	1	1	1	3	1	3	1	CC1	I
4191	LM77185		L. monocytogenes	2011-01-31	2021-10-29		Africa	Morocco		Food								I	IVB	CC1	n.d.	n.d.				3	1	1	1	3	1	3	1	CC1	I
4197	LM77966		L. monocytogenes	2011-01-31	2021-10-29		Asia	Qatar		Human								I	4b	CC1	n.d.	n.d.				3	1	1	1	3	1	3	1	CC1	I
4268	LM90287		L. monocytogenes	2011-01-31	2021-10-29		South America	Chile		Food								I	IVB	CC1	n.d.	n.d.				3	1	1	1	3	1	3	1	CC1	I
4271	LM93187		L. monocytogenes	2011-01-31	2021-10-29		Europe	Greece		Human								I	4b	CC1	n.d.	n.d.	< 2003			3	1	1	1	3	1	3	1	CC1	I
4406	LM-EJ111		L. monocytogenes	2011-06-21	2021-10-29					Animal				hare				I		CC1	n.d.	n.d.				3	1	1	1	3	1	3	1	CC1	I
4726	LM-EJ227		L. monocytogenes	2011-08-29	2021-10-29					Animal				hare				I		CC1	n.d.	n.d.				3	1	1	1	3	1	3	1	CC1	I
4994	LM-EJ255		L. monocytogenes	2011-10-26	2021-10-29					Animal				hare				I		CC1	n.d.	n.d.				3	1	1	1	3	1	3	1	CC1	I
5130	LM-EJ52		L. monocytogenes	2011-10-26	2021-10-29		Europe	Finland		Feed				silage				I		CC1	n.d.	n.d.				3	1	1	1	3	1	3	1	CC1	I
5501	CDL54		L. monocytogenes	2012-07-04	2021-10-29													I	4b	CC1	n.d.	n.d.				3	1	1	1	3	1	3	1	CC1	I
5642	Lm_0036		L. monocytogenes	2013-10-14	2021-10-29		Asia	Japan		Human								I	4b	CC1	n.d.	n.d.				3	1	1	1	3	1	3	1	CC1	I
20555	L-014-08		L. monocytogenes	2017-09-14	2021-10-01		South America	Chile		Human							EDLB-CDC	I		CC1	SL1	CT233		SRR5931792		3	1	1	1	3	1	3	1	CC1	I
20559	L-237-08		L. monocytogenes	2017-09-14	2021-10-01		South America	Chile		Human							EDLB-CDC	I		CC1	SL1	CT233		SRR5931800		3	1	1	1	3	1	3	1	CC1	I
20561	L-206-08		L. monocytogenes	2017-09-14	2021-10-01		South America	Chile		Human							EDLB-CDC	I		CC1	SL1	CT233		SRR5931802		3	1	1	1	3	1	3	1	CC1	I
20565	L-141-14		L. monocytogenes	2017-09-14	2021-10-01		South America	Chile		Human							EDLB-CDC	I		CC1	SL1	CT4891		SRR5931806		3	1	1	1	3	1	3	1	CC1	I
20567	L-266-08		L. monocytogenes	2017-09-14	2021-10-01		South America	Chile		Human							EDLB-CDC	I		CC1	SL1	CT233		SRR5931808		3	1	1	1	3	1	3	1	CC1	I
20569	L-131-08		L. monocytogenes	2017-09-14	2021-10-01		South America	Chile		Human							EDLB-CDC	I		CC1	SL1	CT233		SRR5931810		3	1	1	1	3	1	3	1	CC1	I
20572	L-221-14		L. monocytogenes	2017-09-14	2021-10-01		South America	Chile		Human							EDLB-CDC	I		CC1	SL1	CT4905		SRR5931813		3	1	1	1	3	1	3	1	CC1	I
20573	L-426-13		L. monocytogenes	2017-09-14	2021-10-01		South America	Chile		Human							EDLB-CDC	I		CC1	SL1	CT4890		SRR5931814		3	1	1	1	3	1	3	1	CC1	I
20574	L-155-08		L. monocytogenes	2017-09-14	2021-10-01		South America	Chile		Human							EDLB-CDC	I		CC1	SL1	CT233		SRR5931815		3	1	1	1	3	1	3	1	CC1	I
4442	SLCC178		L. monocytogenes	2011-06-21	2021-10-29	1954				Human								I	4b	CC2	n.d.	n.d.				1	1	11	11	2	1	5	2	CC2	I
4471	SLCC186		L. monocytogenes	2011-06-21	2021-10-29	1954	Europe	Germany		Human								I	4b	CC2	n.d.	n.d.				1	1	11	11	2	1	5	2	CC2	I
4527	SLCC274		L. monocytogenes	2011-06-21	2021-10-29	1954	North America	USA		Human								I	4b	CC2	n.d.	n.d.				1	1	11	11	2	1	5	2	CC2	I
4298	SLCC299		L. monocytogenes	2011-01-31	2021-10-29	1955	North America	USA		Human								I	IVB	CC2	n.d.	n.d.				1	1	11	11	2	1	5	2	CC2	I
4481	SLCC366		L. monocytogenes	2011-06-21	2021-10-29	1955	North America	Canada		Human								I	4b	CC2	n.d.	n.d.				1	1	11	11	2	1	5	2	CC2	I
4499	SLCC288		L. monocytogenes	2011-06-21	2021-10-29	1955	North America	USA		Human						coloured		I	4b	CC2	n.d.	n.d.				1	1	11	11	2	1	5	2	CC2	I
4578	SLCC299		L. monocytogenes	2011-06-21	2021-10-29	1955	North America	USA		Human								I	4b	CC2	n.d.	n.d.				1	1	11	11	2	1	5	2	CC2	I
4494	SLCC537		L. monocytogenes	2011-06-21	2021-10-29	1957	North America	Canada		Human				mother				I	4b	CC2	n.d.	n.d.				1	1	11	11	2	1	5	2	CC2	I
4574	SLCC536		L. monocytogenes	2011-06-21	2021-10-29	1957	North America	Canada		Human				newborn				I	4b	CC2	n.d.	n.d.				1	1	11	11	2	1	5	2	CC2	I
4581	SLCC588		L. monocytogenes	2011-06-21	2021-10-29	1957	Europe	Germany		Animal				chicken				I	4b	CC2	n.d.	n.d.				1	1	11	11	2	1	5	2	CC2	I
4832	SLCC725		L. monocytogenes	2011-08-29	2021-10-29	1958	Europe	France		Animal				chicken				I	4a	CC2	n.d.	n.d.				1	1	11	11	2	1	5	2	CC2	I
3192	CLIP74912	ATCC 19117; CIP 105458; CIP 78.40; NCTC 10888; SLCC 2377; SLCC 2377 - CIP 105458=78.40, ATCC 19117, NCTC 10888	L. monocytogenes	2008-07-25	2021-10-29	1959	Europe	France		Unknown				Reference strain for serovar				I	4d	CC2	n.d.	n.d.				1	1	11	11	2	1	5	2	CC2	I
5044	SLCC1206		L. monocytogenes	2011-10-26	2021-10-29	1960	North America	USA		Animal				hare				I	4b	CC2	n.d.	n.d.				1	1	11	11	2	1	5	2	CC2	I
5232	SLCC1269		L. monocytogenes	2011-10-26	2021-10-29	1961	Europe	Germany		Animal				rabbit				I	4b	CC2	n.d.	n.d.				1	1	11	11	2	1	5	2	CC2	I
5236	SLCC1367		L. monocytogenes	2011-10-26	2021-10-29	1961	Middle East	Israel		Human				newborn				I	4b	CC2	n.d.	n.d.				1	1	11	11	2	1	5	2	CC2	I
5267	SLCC1268		L. monocytogenes	2011-10-26	2021-10-29	1961	Europe	Germany		Animal				rabbit				I	4b	CC2	n.d.	n.d.				1	1	11	11	2	1	5	2	CC2	I
4278	SLCC1419		L. monocytogenes	2011-01-31	2021-10-29	1962	Europe	UK		Human								I	4b	CC2	n.d.	n.d.				1	1	11	11	2	1	5	2	CC2	I
4280	SLCC1531		L. monocytogenes	2011-01-31	2021-10-29	1962	Europe	Denmark		Human								I	IVB	CC2	n.d.	n.d.				1	1	11	11	2	1	5	2	CC2	I
5382	SLCC1461		L. monocytogenes	2011-11-18	2021-10-29	1962	Europe	The Netherlands		Animal				rabbit				I	4b	CC2	n.d.	n.d.				1	1	11	11	2	1	5	2	CC2	I
4283	SLCC1616		L. monocytogenes	2011-01-31	2021-10-29	1963	Europe	UK		Human								I	4b	CC2	n.d.	n.d.				1	1	11	11	2	1	5	2	CC2	I
4284	SLCC1686		L. monocytogenes	2011-01-31	2021-10-29	1963	Europe	Denmark		Human								I	4b	CC2	n.d.	n.d.				1	1	11	11	2	1	5	2	CC2	I
4901	SLCC1664		L. monocytogenes	2011-09-30	2021-10-29	1963	Europe	Germany		Animal				bird	grass parakeet,4 other birds died in same house			I	4b	CC2	n.d.	n.d.				1	1	11	11	2	1	5	2	CC2	I
4931	SLCC1741		L. monocytogenes	2011-09-30	2021-10-29	1963	Europe	Denmark		Animal				rabbit	imported from England			I	4b	CC2	n.d.	n.d.				1	1	11	11	2	1	5	2	CC2	I
5271	SLCC1727		L. monocytogenes	2011-10-26	2021-10-29	1963	Europe	Denmark		Human								I	4a	CC2	n.d.	n.d.				1	1	11	11	2	1	5	2	CC2	I
4849	SLCC2016		L. monocytogenes	2011-09-30	2021-10-29	1964	Europe	Germany		Natural environment				Environment		sewage sludge		I	4b	CC2	n.d.	n.d.				1	1	11	11	2	1	5	2	CC2	I
4850	SLCC2023		L. monocytogenes	2011-09-30	2021-10-29	1964	Europe	Germany		Natural environment				Environment		sewage sludge		I	4b	CC2	n.d.	n.d.				1	1	11	11	2	1	5	2	CC2	I
4856	SLCC2027		L. monocytogenes	2011-09-30	2021-10-29	1964	Europe	Germany		Natural environment				Environment		sewage sludge		I	4b	CC2	n.d.	n.d.				1	1	11	11	2	1	5	2	CC2	I
4857	SLCC2018		L. monocytogenes	2011-09-30	2021-10-29	1964	Europe	Germany		Natural environment				Environment		sewage sludge		I	4b	CC2	n.d.	n.d.				1	1	11	11	2	1	5	2	CC2	I
4880	SLCC1796		L. monocytogenes	2011-09-30	2021-10-29	1964	Oceania	Philippines		Human								I	4b	CC2	n.d.	n.d.				1	1	11	11	2	1	5	2	CC2	I
4886	SLCC1860		L. monocytogenes	2011-09-30	2021-10-29	1964	Europe	Germany		Animal				hare				I	4b	CC2	n.d.	n.d.				1	1	11	11	2	1	5	2	CC2	I
4896	SLCC1920		L. monocytogenes	2011-09-30	2021-10-29	1964	Europe	Denmark		Natural environment				Environment		sewage		I	4b	CC2	n.d.	n.d.				1	1	11	11	2	1	5	2	CC2	I
4910	SLCC2025		L. monocytogenes	2011-09-30	2021-10-29	1964	Europe	Germany		Natural environment				Environment		sewage sludge		I	4b	CC2	n.d.	n.d.				1	1	11	11	2	1	5	2	CC2	I
4921	SLCC2020		L. monocytogenes	2011-09-30	2021-10-29	1964	Europe	Germany		Natural environment				Environment		sewage sludge		I	4b	CC2	n.d.	n.d.				1	1	11	11	2	1	5	2	CC2	I
4927	SLCC2026		L. monocytogenes	2011-09-30	2021-10-29	1964	Europe	Germany		Natural environment				Environment		sewage sludge		I	4b	CC2	n.d.	n.d.				1	1	11	11	2	1	5	2	CC2	I
4940	SLCC2219		L. monocytogenes	2011-09-30	2021-10-29	1964	Europe	France		Animal				hare				I	4b	CC2	n.d.	n.d.				1	1	11	11	2	1	5	2	CC2	I
4942	SLCC2022		L. monocytogenes	2011-09-30	2021-10-29	1964	Europe	Germany		Natural environment				Environment		sewage sludge		I	4b	CC2	n.d.	n.d.				1	1	11	11	2	1	5	2	CC2	I
5034	SLCC1918		L. monocytogenes	2011-10-26	2021-10-29	1964	Europe	Denmark		Feed				silage		border of silage		I	4b	CC2	n.d.	n.d.				1	1	11	11	2	1	5	2	CC2	I
5058	SLCC2033		L. monocytogenes	2011-10-26	2021-10-29	1964	Europe	Denmark		Animal				bird		blackbird		I	4b	CC2	n.d.	n.d.				1	1	11	11	2	1	5	2	CC2	I
5262	SLCC1917		L. monocytogenes	2011-10-26	2021-10-29	1964	Europe	Denmark		Feed								I	4b	CC2	n.d.	n.d.				1	1	11	11	2	1	5	2	CC2	I
5293	SLCC2021		L. monocytogenes	2011-10-26	2021-10-29	1964	Europe	Germany		Natural environment				Environment		sewage sludge		I	4b	CC2	n.d.	n.d.				1	1	11	11	2	1	5	2	CC2	I
5519	SLCC1976		L. monocytogenes	2012-07-04	2021-10-29	1964	Europe	Germany		Human								I	4a	CC2	n.d.	n.d.				1	1	11	11	2	1	5	2	CC2	I
4866	SLCC2174		L. monocytogenes	2011-09-30	2021-10-29	1965	Europe	Denmark		Production environment				Factory		spinchiller		I	4b	CC2	n.d.	n.d.				1	1	11	11	2	1	5	2	CC2	I
4958	SLCC2265		L. monocytogenes	2011-10-26	2021-10-29	1965	Europe	Germany		Animal				monkey				I	4b	CC2	n.d.	n.d.				1	1	11	11	2	1	5	2	CC2	I
4295	SLCC2524		L. monocytogenes	2011-01-31	2021-10-29	1966	Europe	UK		Human								I	4b	CC2	n.d.	n.d.				1	1	11	11	2	1	5	2	CC2	I
4892	SLCC2684		L. monocytogenes	2011-09-30	2021-10-29	1967	Europe	Germany		Animal				fox				I	4b	CC2	n.d.	n.d.				1	1	11	11	2	1	5	2	CC2	I
4926	SLCC2654		L. monocytogenes	2011-09-30	2021-10-29	1967	Oceania	Australia		Human								I	4b	CC2	n.d.	n.d.				1	1	11	11	2	1	5	2	CC2	I
4930	SLCC2957		L. monocytogenes	2011-09-30	2021-10-29	1969	Oceania	New Zealand		Human								I	4b	CC2	n.d.	n.d.				1	1	11	11	2	1	5	2	CC2	I
5125	SLCC3121		L. monocytogenes	2011-10-26	2021-10-29	1970	Europe	Germany		Animal				roe	fawn			I	4b	CC2	n.d.	n.d.				1	1	11	11	2	1	5	2	CC2	I
5144	SLCC3283		L. monocytogenes	2011-10-26	2021-10-29	1970	Europe	Denmark		Animal				bird		agerhone		I	4b	CC2	n.d.	n.d.				1	1	11	11	2	1	5	2	CC2	I
4988	SLCC3377		L. monocytogenes	2011-10-26	2021-10-29	1971	Europe	Germany		Animal				cat				I	4b	CC2	n.d.	n.d.				1	1	11	11	2	1	5	2	CC2	I
5003	SLCC3506		L. monocytogenes	2011-10-26	2021-10-29	1971	Europe	Germany		Animal				dog				I	4b	CC2	n.d.	n.d.				1	1	11	11	2	1	5	2	CC2	I
5160	SLCC3545		L. monocytogenes	2011-10-26	2021-10-29	1971	Europe	Germany		Animal				fox				I	4b	CC2	n.d.	n.d.				1	1	11	11	2	1	5	2	CC2	I
5381	SLCC3403		L. monocytogenes	2011-11-18	2021-10-29	1971	Europe	Germany		Animal				fox				I	4b	CC2	n.d.	n.d.				1	1	11	11	2	1	5	2	CC2	I
4390	SLCC3557		L. monocytogenes	2011-06-21	2021-10-29	1972				Natural environment				Environment		soil		I	4b	CC2	n.d.	n.d.				1	1	11	11	2	1	5	2	CC2	I
4863	SLCC3594		L. monocytogenes	2011-09-30	2021-10-29	1972	Europe	Belgium		Animal				bird		canary		I	4b	CC2	n.d.	n.d.				1	1	11	11	2	1	5	2	CC2	I
4922	SLCC3664		L. monocytogenes	2011-09-30	2021-10-29	1972				Natural environment				Environment		soil,grass		I	4b	CC2	n.d.	n.d.				1	1	11	11	2	1	5	2	CC2	I
5119	SLCC3629		L. monocytogenes	2011-10-26	2021-10-29	1972	South America	Peru		Human				newborn				I	4b	CC2	n.d.	n.d.				1	1	11	11	2	1	5	2	CC2	I
4513	SLCC3963		L. monocytogenes	2011-06-21	2021-10-29	1973				Natural environment				Environment		soil,leaves,fodder		I	4b	CC2	n.d.	n.d.				1	1	11	11	2	1	5	2	CC2	I
4933	SLCC3886		L. monocytogenes	2011-09-30	2021-10-29	1973				Natural environment				Environment		hay		I	4b	CC2	n.d.	n.d.				1	1	11	11	2	1	5	2	CC2	I
4798	SLCC4561		L. monocytogenes	2011-08-29	2021-10-29	1975	Europe	France		Human								I	4b	CC2	n.d.	n.d.				1	1	11	11	2	1	5	2	CC2	I
5196	SLCC5003		L. monocytogenes	2011-10-26	2021-10-29	1976				Feed				maize				I	4d	CC2	n.d.	n.d.				1	1	11	11	2	1	5	2	CC2	I
5255	SLCC5514		L. monocytogenes	2011-10-26	2021-10-29	1981	South America	Argentina		Human				newborn				I		CC2	n.d.	n.d.				1	1	11	11	2	1	5	2	CC2	I
5492	SLCC5506		L. monocytogenes	2012-07-04	2021-10-29	1981	South America	Peru		Human								I	4b	CC2	n.d.	n.d.				1	1	11	11	2	1	5	2	CC2	I
4813	SLCC5602		L. monocytogenes	2011-08-29	2021-10-29	1982	Europe	UK		Human				newborn				I	4c	CC2	n.d.	n.d.				1	1	11	11	2	1	5	2	CC2	I
5397	SLCC5689		L. monocytogenes	2011-11-18	2021-10-29	1982	South America	Peru		Human								I	4b	CC2	n.d.	n.d.				1	1	11	11	2	1	5	2	CC2	I
4872	SLCC6087		L. monocytogenes	2011-09-30	2021-10-29	1984				Natural environment				Environment		sewage		I	4b	CC2	n.d.	n.d.				1	1	11	11	2	1	5	2	CC2	I
4882	SLCC6083		L. monocytogenes	2011-09-30	2021-10-29	1984				Natural environment				Environment		sewage		I	4b	CC2	n.d.	n.d.				1	1	11	11	2	1	5	2	CC2	I
5079	SLCC6006		L. monocytogenes	2011-10-26	2021-10-29	1984	South America	Brazil										I	4d	CC2	n.d.	n.d.				1	1	11	11	2	1	5	2	CC2	I
5398	SLCC6004		L. monocytogenes	2011-11-18	2021-10-29	1984	South America	Brazil										I	4b	CC2	n.d.	n.d.				1	1	11	11	2	1	5	2	CC2	I
4817	SLCC6177		L. monocytogenes	2011-08-29	2021-10-29	1985	Europe	Germany		Human				newborn	mother had fever			I	4c	CC2	n.d.	n.d.				1	1	11	11	2	1	5	2	CC2	I
5323	SLCC6214		L. monocytogenes	2011-10-26	2021-10-29	1985				Feed				silage (grass)				I	4b	CC2	n.d.	n.d.				1	1	11	11	2	1	5	2	CC2	I
4072	LM15142		L. monocytogenes	2011-01-31	2021-10-29	1986	Europe	Finland		Human								I	4b	CC2	n.d.	n.d.				1	1	11	11	2	1	5	2	CC2	I
4826	SLCC6840		L. monocytogenes	2011-08-29	2021-10-29	1986	Europe	UK		Human				newborn				I	4c	CC2	n.d.	n.d.				1	1	11	11	2	1	5	2	CC2	I
5338	SLCC6821		L. monocytogenes	2011-10-26	2021-10-29	1986	Europe	UK		Human				newborn				I	4c	CC2	n.d.	n.d.				1	1	11	11	2	1	5	2	CC2	I
4061	LM13417		L. monocytogenes	2011-01-31	2021-10-29	1987	Africa	Algeria		Human								I	IVB	CC2	n.d.	n.d.				1	1	11	11	2	1	5	2	CC2	I
4242	LM8785		L. monocytogenes	2011-01-31	2021-10-29	1987	Europe	Austria		Food								I	4b	CC2	n.d.	n.d.				1	1	11	11	2	1	5	2	CC2	I
4393	LM-EJ58		L. monocytogenes	2011-06-21	2021-10-29	1987	Europe	Finland		Feed				silage				I		CC2	n.d.	n.d.				1	1	11	11	2	1	5	2	CC2	I
4727	LM-EJ235		L. monocytogenes	2011-08-29	2021-10-29	1987	Europe	Finland		Feed				silage				I		CC2	n.d.	n.d.				1	1	11	11	2	1	5	2	CC2	I
4046	LM10791		L. monocytogenes	2011-01-31	2021-10-29	1988	Europe	Denmark		Human								I	IVB	CC2	n.d.	n.d.				1	1	11	11	2	1	5	2	CC2	I
4047	LM10976		L. monocytogenes	2011-01-31	2021-10-29	1988	Africa	Algeria		Animal								I	IVB	CC2	n.d.	n.d.				1	1	11	11	2	1	5	2	CC2	I
4086	LM17413		L. monocytogenes	2011-01-31	2021-10-29	1988	Europe	Belgium		Human								I	4b	CC2	n.d.	n.d.				1	1	11	11	2	1	5	2	CC2	I
4142	LM68833		L. monocytogenes	2011-01-31	2021-10-29	1988	Europe	Sweden		Human								I	IVB	CC2	n.d.	n.d.				1	1	11	11	2	1	5	2	CC2	I
4238	LM8720		L. monocytogenes	2011-01-31	2021-10-29	1988	Europe	UK		Human								I	4b	CC2	n.d.	n.d.				1	1	11	11	2	1	5	2	CC2	I
4735	LM-EJ348		L. monocytogenes	2011-08-29	2021-10-29	1988	Europe	Finland		Feed				silage				I		CC2	n.d.	n.d.				1	1	11	11	2	1	5	2	CC2	I
4740	LM-EJ360		L. monocytogenes	2011-08-29	2021-10-29	1988	Europe	Finland		Feed				silage				I		CC2	n.d.	n.d.				1	1	11	11	2	1	5	2	CC2	I
4747	LM-EJ377		L. monocytogenes	2011-08-29	2021-10-29	1988	Europe	Finland		Feed				silage				I		CC2	n.d.	n.d.				1	1	11	11	2	1	5	2	CC2	I
4065	LM13608		L. monocytogenes	2011-01-31	2021-10-29	1989	Europe	Spain		Food								I	IVB	CC2	n.d.	n.d.				1	1	11	11	2	1	5	2	CC2	I
4090	LM17559		L. monocytogenes	2011-01-31	2021-10-29	1989	Europe	Belgium		Human								I	4b	CC2	n.d.	n.d.				1	1	11	11	2	1	5	2	CC2	I
5306	L3823		L. monocytogenes	2011-10-26	2021-10-29	1989	Europe	UK		Production environment				parsley		chopped		I	4b	CC2	n.d.	n.d.				1	1	11	11	2	1	5	2	CC2	I
27925	CLIST 3723		L. monocytogenes	2018-04-27	2021-10-02	1990	South America	Brazil		Human					CSF		Universidade Federal de Viçosa, Minas Gerais, Brazil	I	4b	CC2	SL2	CT4433		ERR3199896		1	1	11	11	2	1	5	2	CC2	I
4123	LM59597		L. monocytogenes	2011-01-31	2021-10-29	1991	Europe	Spain		Human								I	IVB	CC2	n.d.	n.d.				1	1	11	11	2	1	5	2	CC2	I
4427	L5183s		L. monocytogenes	2011-06-21	2021-10-29	1991	Europe	UK		Natural environment				Environment		compost		I	4b	CC2	n.d.	n.d.				1	1	11	11	2	1	5	2	CC2	I
4455	L5183r		L. monocytogenes	2011-06-21	2021-10-29	1991	Europe	UK		Natural environment				Environment		compost		I	4b	CC2	n.d.	n.d.				1	1	11	11	2	1	5	2	CC2	I
4594	L4939b		L. monocytogenes	2011-06-21	2021-10-29	1991	Oceania	Australia		Animal								I	4b	CC2	n.d.	n.d.				1	1	11	11	2	1	5	2	CC2	I
4649	L5183u		L. monocytogenes	2011-06-21	2021-10-29	1991	Europe	UK		Natural environment				Environment		leaves		I	4b	CC2	n.d.	n.d.				1	1	11	11	2	1	5	2	CC2	I
4656	L5183t		L. monocytogenes	2011-06-21	2021-10-29	1991	Europe	UK		Natural environment				Environment		compost		I	4b	CC2	n.d.	n.d.				1	1	11	11	2	1	5	2	CC2	I
4987	L4939a		L. monocytogenes	2011-10-26	2021-10-29	1991	Oceania	Australia		Animal								I	4b	CC2	n.d.	n.d.				1	1	11	11	2	1	5	2	CC2	I
27931	CLIST 3729		L. monocytogenes	2018-04-27	2021-10-02	1991	South America	Brazil		Animal							Universidade Federal de Viçosa, Minas Gerais, Brazil	I	4b	CC2	SL2	CT4430		ERR3199917		1	1	11	11	2	1	5	2	CC2	I
4112	LM23187		L. monocytogenes	2011-01-31	2021-10-29	1992	Europe	France		Food								I	IVB	CC2	n.d.	n.d.				1	1	11	11	2	1	5	2	CC2	I
4114	LM38931		L. monocytogenes	2011-01-31	2021-10-29	1992	Europe	Spain		Human								I	IVB	CC2	n.d.	n.d.				1	1	11	11	2	1	5	2	CC2	I
3419	774		L. monocytogenes	2009-05-11	2021-10-29	1993	Europe	Spain		Animal				Brain				I	4b	CC2	n.d.	n.d.	ST2 in Salcedo et al. 2003			1	1	11	11	2	1	5	2	CC2	I
4122	LM58204		L. monocytogenes	2011-01-31	2021-10-29	1994	Africa	Tunisia		Human								I	IVB	CC2	n.d.	n.d.				1	1	11	11	2	1	5	2	CC2	I
4143	LM68834		L. monocytogenes	2011-01-31	2021-10-29	1994	Europe	Sweden		Human								I	IVB	CC2	n.d.	n.d.				1	1	11	11	2	1	5	2	CC2	I
3130	CLIP70202		L. monocytogenes	2008-07-25	2021-10-29	1995	Europe	Switzerland		Human				CNS infection				I	4b	CC2	n.d.	n.d.				1	1	11	11	2	1	5	2	CC2	I
4130	LM65719		L. monocytogenes	2011-01-31	2021-10-29	1995	Europe	Spain		Human								I	IVB	CC2	n.d.	n.d.				1	1	11	11	2	1	5	2	CC2	I
4156	LM70320		L. monocytogenes	2011-01-31	2021-10-29	1995	Oceania	New Zealand		Human								I	4b	CC2	n.d.	n.d.				1	1	11	11	2	1	5	2	CC2	I
3134	CLIP70882		L. monocytogenes	2008-07-25	2021-10-29	1996	Europe	France		Human				CNS infection				I	4b	CC2	n.d.	n.d.				1	1	11	11	2	1	5	2	CC2	I
28	HPB2262	Aureli 1997	L. monocytogenes	2014-04-08	2021-10-21	1997	Europe	Italy	Aureli 1997, outbreak Northern Italy	Unknown				Febrile gastrointestinal infection				I	IVb; 4b	CC2	SL2	CT403		GCA_000168815.1		1	1	11	11	2	1	5	2	CC2	I
3171	CLIP74329		L. monocytogenes	2008-07-25	2021-10-29	1997	Europe	France		Human				Maternal-fetal				I	4b	CC2	n.d.	n.d.				1	1	11	11	2	1	5	2	CC2	I
3172	CLIP74338		L. monocytogenes	2008-07-25	2021-10-29	1997	Europe	Spain		Human				CNS infection				I	4b	CC2	n.d.	n.d.				1	1	11	11	2	1	5	2	CC2	I
3173	CLIP74357		L. monocytogenes	2008-07-25	2021-10-29	1997	Europe	France		Human				CNS infection				I	4b	CC2	n.d.	n.d.				1	1	11	11	2	1	5	2	CC2	I
3382	508		L. monocytogenes	2009-05-11	2021-10-29	1997	Europe	Spain		Human				CSF				I	4b	CC2	n.d.	n.d.	ST2 in Salcedo et al. 2003			1	1	11	11	2	1	5	2	CC2	I
3406	706		L. monocytogenes	2009-05-11	2021-10-29	1997	Europe	Spain								human		I	4b	CC2	n.d.	n.d.	ST2 in Salcedo et al. 2003			1	1	11	11	2	1	5	2	CC2	I
4173	LM74493		L. monocytogenes	2011-01-31	2021-10-29	1997	Europe	Switzerland		Natural environment				Environment				I	4b	CC2	n.d.	n.d.				1	1	11	11	2	1	5	2	CC2	I
3202	CLIP76668		L. monocytogenes	2008-07-25	2021-10-29	1998	Europe	France		Human				Maternal-fetal				I	4b	CC2	n.d.	n.d.				1	1	11	11	2	1	5	2	CC2	I
3391	605		L. monocytogenes	2009-05-11	2021-10-29	1998	Europe	Spain		Food				Chicken				I	4b	CC2	n.d.	n.d.	ST2 in Salcedo et al. 2003			1	1	11	11	2	1	5	2	CC2	I
3392	620		L. monocytogenes	2009-05-11	2021-10-29	1998	Europe	Spain		Human				CSF				I	4b	CC2	n.d.	n.d.	ST2 in Salcedo et al. 2003			1	1	11	11	2	1	5	2	CC2	I
4180	LM76305		L. monocytogenes	2011-01-31	2021-10-29	1998	Africa	Algeria		Human								I	IVB	CC2	n.d.	n.d.				1	1	11	11	2	1	5	2	CC2	I
4181	LM76641		L. monocytogenes	2011-01-31	2021-10-29	1998	Europe	Portugal		Food								I	4b	CC2	n.d.	n.d.				1	1	11	11	2	1	5	2	CC2	I
5650	Lm_0044		L. monocytogenes	2013-10-14	2021-10-29	1998	Asia	Japan		Human								I	4b	CC2	n.d.	n.d.				1	1	11	11	2	1	5	2	CC2	I
3402	691		L. monocytogenes	2009-05-11	2021-10-29	1999	Europe	Spain		Food				Fish				I	4b	CC2	n.d.	n.d.	ST2 in Salcedo et al. 2003			1	1	11	11	2	1	5	2	CC2	I
4229	LM85020		L. monocytogenes	2011-01-31	2021-10-29	1999	South America	Colombia		Food								I	IVB	CC2	n.d.	n.d.				1	1	11	11	2	1	5	2	CC2	I
4259	LM88513		L. monocytogenes	2011-01-31	2021-10-29	1999	North America	Mexico		Natural environment				Environment				I	IVB	CC2	n.d.	n.d.				1	1	11	11	2	1	5	2	CC2	I
3225	CLIP80671		L. monocytogenes	2008-07-25	2021-10-29	2000	Europe	France		Human				CNS infection				I	4b	CC2	n.d.	n.d.				1	1	11	11	2	1	5	2	CC2	I
3230	CLIP80849		L. monocytogenes	2008-07-25	2021-10-29	2000	Europe	France		Human				Bacteriemia				I	4b	CC2	n.d.	n.d.				1	1	11	11	2	1	5	2	CC2	I
3237	CLIP81117		L. monocytogenes	2008-07-25	2021-10-29	2000	Europe	France		Human				CNS infection				I	4b	CC2	n.d.	n.d.				1	1	11	11	2	1	5	2	CC2	I
3274	CLIP85040		L. monocytogenes	2008-07-25	2021-10-29	2000	Europe	France		Food								I	IVB	CC2	n.d.	n.d.				1	1	11	11	2	1	5	2	CC2	I
3287	CLIP85616		L. monocytogenes	2008-07-25	2021-10-29	2000	Europe	France		Human				Maternal-fetal				I	4b	CC2	n.d.	n.d.				1	1	11	11	2	1	5	2	CC2	I
3297	CLIP86280		L. monocytogenes	2008-07-25	2021-10-29	2000	Europe	France		Human				Maternal-fetal				I	4b	CC2	n.d.	n.d.				1	1	11	11	2	1	5	2	CC2	I
3416	756		L. monocytogenes	2009-05-11	2021-10-29	2000	Europe	Spain		Food				Fish				I	4b	CC2	n.d.	n.d.	ST2 in Salcedo et al. 2003			1	1	11	11	2	1	5	2	CC2	I
3436	864		L. monocytogenes	2009-05-11	2021-10-29	2000	Europe	Spain		Food				Pork				I	4b	CC2	n.d.	n.d.	ST2 in Salcedo et al. 2003			1	1	11	11	2	1	5	2	CC2	I
3437	865		L. monocytogenes	2009-05-11	2021-10-29	2000	Europe	Spain		Food				Pork				I	4b	CC2	n.d.	n.d.	ST2 in Salcedo et al. 2003			1	1	11	11	2	1	5	2	CC2	I
3441	881		L. monocytogenes	2009-05-11	2021-10-29	2000	Europe	Spain		Human				CSF				I	4b	CC2	n.d.	n.d.	ST2 in Salcedo et al. 2003			1	1	11	11	2	1	5	2	CC2	I
4231	LM85058		L. monocytogenes	2011-01-31	2021-10-29	2000	South America	Colombia		Food								I	IVB	CC2	n.d.	n.d.				1	1	11	11	2	1	5	2	CC2	I
4260	LM88519		L. monocytogenes	2011-01-31	2021-10-29	2000	North America	Mexico		Natural environment				Vegetal				I	IVB	CC2	n.d.	n.d.				1	1	11	11	2	1	5	2	CC2	I
4405	R492900		L. monocytogenes	2011-06-21	2021-10-29	2000	Europe	UK		Production environment				Factory		sink swab		I	4b	CC2	n.d.	n.d.				1	1	11	11	2	1	5	2	CC2	I
4996	R493000		L. monocytogenes	2011-10-26	2021-10-29	2000	Europe	UK		Production environment				Factory		sink swab		I	4b	CC2	n.d.	n.d.				1	1	11	11	2	1	5	2	CC2	I
5172	R493500		L. monocytogenes	2011-10-26	2021-10-29	2000	Europe	UK		Production environment				Factory		drain swap		I	4b	CC2	n.d.	n.d.				1	1	11	11	2	1	5	2	CC2	I
5647	Lm_0041		L. monocytogenes	2013-10-14	2021-10-29	2000	Asia	Japan		Food				pork ham				I	4b	CC2	n.d.	n.d.				1	1	11	11	2	1	5	2	CC2	I
5651	Lm_0045		L. monocytogenes	2013-10-14	2021-10-29	2000	Asia	Japan		Food				pork ham				I	4b	CC2	n.d.	n.d.				1	1	11	11	2	1	5	2	CC2	I
27928	CLIST 3739		L. monocytogenes	2018-04-27	2021-10-02	2000	South America	Brazil		Human					CSF		Universidade Federal de Viçosa, Minas Gerais, Brazil	I	4b	CC2	SL2	CT4432		ERR3199899		1	1	11	11	2	1	5	2	CC2	I
3313	CLIP88618		L. monocytogenes	2008-07-25	2021-10-29	2001	Europe	France		Human				Maternal-fetal				I	4b	CC2	n.d.	n.d.				1	1	11	11	2	1	5	2	CC2	I
3322	CLIP90171		L. monocytogenes	2008-07-25	2021-10-29	2001	Europe	France		Food								I	4e	CC2	n.d.	n.d.				1	1	11	11	2	1	5	2	CC2	I
3365	1005		L. monocytogenes	2009-05-11	2021-10-29	2001	Europe	Spain		Food				Fish				I	4b	CC2	n.d.	n.d.	ST2 in Salcedo et al. 2003			1	1	11	11	2	1	5	2	CC2	I
3448	984		L. monocytogenes	2009-05-11	2021-10-29	2001	Europe	Spain								food		I	4b	CC2	n.d.	n.d.	ST2 in Salcedo et al. 2003			1	1	11	11	2	1	5	2	CC2	I
4458	LM-LL49-2		L. monocytogenes	2011-06-21	2021-10-29	2001	Europe	Finland		Animal				bird				I	4b	CC2	n.d.	n.d.				1	1	11	11	2	1	5	2	CC2	I
4526	LM-LL80-1		L. monocytogenes	2011-06-21	2021-10-29	2001	Europe	Finland		Animal				bird				I		CC2	n.d.	n.d.				1	1	11	11	2	1	5	2	CC2	I
4551	LM-LL87-3		L. monocytogenes	2011-06-21	2021-10-29	2001	Europe	Finland		Animal				bird				I	4b	CC2	n.d.	n.d.				1	1	11	11	2	1	5	2	CC2	I
3323	CLIP90608		L. monocytogenes	2008-07-25	2021-10-29	2002	Europe	France		Human				Maternal-fetal				I	4b	CC2	n.d.	n.d.				1	1	11	11	2	1	5	2	CC2	I
3376	1099		L. monocytogenes	2009-05-11	2021-10-29	2002	Europe	Spain								human		I	4b	CC2	n.d.	n.d.	ST2 in Salcedo et al. 2003			1	1	11	11	2	1	5	2	CC2	I
3584	AUSMDU-LM-2010-0091		L. monocytogenes	2010-03-15	2021-10-29	2002	Oceania	Australia		Human								I	IVB	CC2	n.d.	n.d.				1	1	11	11	2	1	5	2	CC2	I
4487	FSLS4-848		L. monocytogenes	2011-06-21	2021-10-29	2002	North America	USA		Natural environment				Environment	urban-shopping mall	sidewalk/floor		I		CC2	n.d.	n.d.				1	1	11	11	2	1	5	2	CC2	I
3513	AUSMDU-LM-2010-0015		L. monocytogenes	2010-03-15	2021-10-29	2003	Oceania	Australia		Human								I	IVB	CC2	n.d.	n.d.				1	1	11	11	2	1	5	2	CC2	I
3548	AUSMDU-LM-2010-0051		L. monocytogenes	2010-03-15	2021-10-29	2003	Oceania	Australia		Human								I	IVB	CC2	n.d.	n.d.				1	1	11	11	2	1	5	2	CC2	I
3564	AUSMDU-LM-2010-0068		L. monocytogenes	2010-03-15	2021-10-29	2003	Oceania	Australia		Human								I	IVB	CC2	n.d.	n.d.				1	1	11	11	2	1	5	2	CC2	I
3585	AUSMDU-LM-2010-0092		L. monocytogenes	2010-03-15	2021-10-29	2003	Oceania	Australia		Human								I	IVB	CC2	n.d.	n.d.				1	1	11	11	2	1	5	2	CC2	I
27934	CLIST 3724		L. monocytogenes	2018-04-27	2021-10-02	2003	South America	Brazil		Food					Raw beef	Milled	Universidade Federal de Viçosa, Minas Gerais, Brazil	I	4b	CC2	SL2	CT4434		ERR3199920		1	1	11	11	2	1	5	2	CC2	I
3339	CLIP95074		L. monocytogenes	2008-07-25	2021-10-29	2004	Europe	France		Human				Maternal-fetal				I	4b	CC2	n.d.	n.d.				1	1	11	11	2	1	5	2	CC2	I
3345	CLIP96183		L. monocytogenes	2008-07-25	2021-10-29	2004	Europe	France		Human				Maternal-fetal				I	4b	CC2	n.d.	n.d.				1	1	11	11	2	1	5	2	CC2	I
3535	AUSMDU-LM-2010-0038		L. monocytogenes	2010-03-15	2021-10-29	2004	Oceania	Australia		Human								I	IVB	CC2	n.d.	n.d.				1	1	11	11	2	1	5	2	CC2	I
3561	AUSMDU-LM-2010-0064		L. monocytogenes	2010-03-15	2021-10-29	2004	Oceania	Australia		Human								I	IVB	CC2	n.d.	n.d.				1	1	11	11	2	1	5	2	CC2	I
3594	AUSMDU-LM-2010-0101		L. monocytogenes	2010-03-15	2021-10-29	2004	Oceania	Australia		Human								I	IVB	CC2	n.d.	n.d.				1	1	11	11	2	1	5	2	CC2	I
3596	AUSMDU-LM-2010-0103		L. monocytogenes	2010-03-15	2021-10-29	2004	Oceania	Australia		Human								I	IVB	CC2	n.d.	n.d.				1	1	11	11	2	1	5	2	CC2	I
34353	356/04		L. monocytogenes	2018-10-03	2021-10-03	2004	Europe	Poland		Human							National Medicines Institute, Department of Epidemiology and Clinical Microbiology, Warsaw, Poland	I		CC2	SL2	CT5634		QPLL00000000.1		1	1	11	11	2	1	5	2	CC2	I
3097	CLIP501135		L. monocytogenes	2008-07-25	2021-10-29	2005	Europe	France		Human				Maternal-fetal				I	4b	CC2	n.d.	n.d.				1	1	11	11	2	1	5	2	CC2	I
3098	CLIP501207		L. monocytogenes	2008-07-25	2021-10-29	2005	Europe	France		Human				Maternal-fetal				I	4b	CC2	n.d.	n.d.				1	1	11	11	2	1	5	2	CC2	I
3449	VIMHA004		L. monocytogenes	2010-01-07	2021-10-29	2005	Asia	Russia		Human				stillborn				I	4b	CC2	n.d.	n.d.				1	1	11	11	2	1	5	2	CC2	I
3450	VIMHA007		L. monocytogenes	2010-01-07	2021-10-29	2005	Asia	Russia		Human				stillborn				I	4b	CC2	n.d.	n.d.		NZ_CP018149.1		1	1	11	11	2	1	5	2	CC2	I
3451	VIMHA008		L. monocytogenes	2010-01-07	2021-10-29	2005	Asia	Russia		Human				stillborn				I	4b	CC2	n.d.	n.d.				1	1	11	11	2	1	5	2	CC2	I
3605	VIMHA005		L. monocytogenes	2010-04-23	2021-10-29	2005	Asia	Russia		Human				stillborn				I	4b	CC2	n.d.	n.d.				1	1	11	11	2	1	5	2	CC2	I
3606	VIMHA006		L. monocytogenes	2010-04-23	2021-10-29	2005	Asia	Russia		Human				stillborn				I	4b	CC2	n.d.	n.d.				1	1	11	11	2	1	5	2	CC2	I
3904	AUSMDU-LM-2010-0301		L. monocytogenes	2011-01-25	2021-10-29	2005	Oceania	Australia		Food				Fruit				I	IVB	CC2	n.d.	n.d.				1	1	11	11	2	1	5	2	CC2	I
4042	CLIP 2009/00290		L. monocytogenes	2011-01-31	2021-10-29	2005	Africa	Tunisia		Human								I	IVB	CC2	n.d.	n.d.				1	1	11	11	2	1	5	2	CC2	I
5263	L05-027		L. monocytogenes	2011-10-26	2021-10-29	2005	Europe	Ireland		Production environment				vegetable				I	4b	CC2	n.d.	n.d.				1	1	11	11	2	1	5	2	CC2	I
78803	L.mo134/3		L. monocytogenes	2021-08-23	2021-10-29	2005	Europe	Russia		Food			Dairy				Infectious agents ecology laboratory, N.F. Gamaleya Federal Research Center for Epidemiology and Microbiology, Moscow, Russia	I		CC2	n.d.	n.d.				1	1	11	11	2	1	5	2	CC2	I
3735	AUSMDU-LM-2011-0011		L. monocytogenes	2011-01-21	2021-10-29	2007	Oceania	Australia		Human								I		CC2	n.d.	n.d.				1	1	11	11	2	1	5	2	CC2	I
4043	CLIP 2009/00291		L. monocytogenes	2011-01-31	2021-10-29	2007	Africa	Tunisia		Human								I	IVB	CC2	n.d.	n.d.				1	1	11	11	2	1	5	2	CC2	I
5648	Lm_0042		L. monocytogenes	2013-10-14	2021-10-29	2007	Asia	Japan		Food				Fish				I	4b	CC2	n.d.	n.d.				1	1	11	11	2	1	5	2	CC2	I
3738	AUSMDU-LM-2010-0175		L. monocytogenes	2011-01-21	2021-10-29	2008	Oceania	Australia		Human								I	IVB	CC2	n.d.	n.d.				1	1	11	11	2	1	5	2	CC2	I
3739	AUSMDU-LM-2010-0176		L. monocytogenes	2011-01-21	2021-10-29	2008	Oceania	Australia		Human								I	IVB	CC2	n.d.	n.d.				1	1	11	11	2	1	5	2	CC2	I
3744	AUSMDU-LM-2010-0182		L. monocytogenes	2011-01-21	2021-10-29	2008	Oceania	Australia		Human								I	IVB	CC2	n.d.	n.d.				1	1	11	11	2	1	5	2	CC2	I
3745	AUSMDU-LM-2010-0183		L. monocytogenes	2011-01-21	2021-10-29	2008	Oceania	Australia		Human								I	IVB	CC2	n.d.	n.d.				1	1	11	11	2	1	5	2	CC2	I
15657	1B		L. monocytogenes	2016-10-26	2021-10-29	2008	South America	Brazil		Production environment				Drain			Laboratory of Food Microbiology and Mycotoxicology, Department of Food Engineering, University of São Paulo at Pirassunnunga - BZ	I	4b	CC2	n.d.	n.d.				1	1	11	11	2	1	5	2	CC2	I
15660	4B		L. monocytogenes	2016-10-26	2021-10-29	2008	South America	Brazil		Production environment				Floor			Laboratory of Food Microbiology and Mycotoxicology, Department of Food Engineering, University of São Paulo at Pirassunnunga - BZ	I	4b	CC2	n.d.	n.d.				1	1	11	11	2	1	5	2	CC2	I
82	CLIP 2009/00701		L. monocytogenes	2014-04-08	2021-10-21	2009	Europe	France		Food				Unknown			Institut Pasteur, Paris, France	I	IVb	CC2	SL2	CT395		ERR1100970		1	1	11	11	2	1	5	2	CC2	I
83	CLIP 2009/00865		L. monocytogenes	2014-04-08	2021-10-21	2009	Europe	France		Human	MN			MN			Institut Pasteur, Paris, France	I	IVb; 4b	CC2	SL2	CT394		ERR1100909		1	1	11	11	2	1	5	2	CC2	I
3907	AUSMDU-LM-2010-0304		L. monocytogenes	2011-01-25	2021-10-29	2009	Oceania	Australia		Food				Fruit				I	IVB	CC2	n.d.	n.d.				1	1	11	11	2	1	5	2	CC2	I
5201	FSLF6-261		L. monocytogenes	2011-10-26	2021-10-29	2009	North America	USA		Production environment				Factory	floor drain in produce area	surface		I		CC2	n.d.	n.d.				1	1	11	11	2	1	5	2	CC2	I
5759	FF6-2		L. monocytogenes	2014-06-18	2021-10-29	2009	North America	Canada		Food							BC Centre for Disease Control, UBC	I	4b	CC2	n.d.	n.d.				1	1	11	11	2	1	5	2	CC2	I
15662	26B		L. monocytogenes	2016-10-26	2021-10-29	2009	South America	Brazil		Production environment				Platform			Laboratory of Food Microbiology and Mycotoxicology, Department of Food Engineering, University of São Paulo at Pirassunnunga - BZ	I	4b	CC2	n.d.	n.d.				1	1	11	11	2	1	5	2	CC2	I
15663	41B		L. monocytogenes	2016-10-26	2021-10-29	2009	South America	Brazil		Production environment				Plastic crates			Laboratory of Food Microbiology and Mycotoxicology, Department of Food Engineering, University of São Paulo at Pirassunnunga - BZ	I	4b	CC2	n.d.	n.d.				1	1	11	11	2	1	5	2	CC2	I
15665	3C		L. monocytogenes	2016-10-26	2021-10-29	2009	South America	Brazil		Production environment				Worker's glove			Laboratory of Food Microbiology and Mycotoxicology, Department of Food Engineering, University of São Paulo at Pirassunnunga - BZ	I	4b	CC2	n.d.	n.d.				1	1	11	11	2	1	5	2	CC2	I
15672	25C		L. monocytogenes	2016-10-26	2021-10-29	2009	South America	Brazil		Food				Prato cheese			Laboratory of Food Microbiology and Mycotoxicology, Department of Food Engineering, University of São Paulo at Pirassunnunga - BZ	I	4b	CC2	n.d.	n.d.				1	1	11	11	2	1	5	2	CC2	I
3897	AUSMDU-LM-2010-0293		L. monocytogenes	2011-01-25	2021-10-29	2010	Oceania	Australia		Food								I	IVB	CC2	n.d.	n.d.				1	1	11	11	2	1	5	2	CC2	I
3927	AUSMDU-LM-2010-0325		L. monocytogenes	2011-01-25	2021-10-29	2010	Oceania	Australia		Food								I	IVB	CC2	n.d.	n.d.				1	1	11	11	2	1	5	2	CC2	I
3950	AUSMDU-LM-2010-0349		L. monocytogenes	2011-01-25	2021-10-29	2010	Oceania	Australia		Food								I	IVB	CC2	n.d.	n.d.				1	1	11	11	2	1	5	2	CC2	I
3951	AUSMDU-LM-2010-0350		L. monocytogenes	2011-01-25	2021-10-29	2010	Oceania	Australia		Food								I	IVB	CC2	n.d.	n.d.				1	1	11	11	2	1	5	2	CC2	I
3952	AUSMDU-LM-2010-0353		L. monocytogenes	2011-01-25	2021-10-29	2010	Oceania	Australia		Human								I	IVB	CC2	n.d.	n.d.				1	1	11	11	2	1	5	2	CC2	I
3963	AUSMDU-LM-2011-0066		L. monocytogenes	2011-01-25	2021-10-29	2010	Oceania	Australia		Food								I	IVB	CC2	n.d.	n.d.				1	1	11	11	2	1	5	2	CC2	I
3965	AUSMDU-LM-2011-0068		L. monocytogenes	2011-01-25	2021-10-29	2010	Oceania	Australia		Food								I	IVB	CC2	n.d.	n.d.				1	1	11	11	2	1	5	2	CC2	I
34304	T1-029	CFSAN035189	L. monocytogenes	2018-10-03	2021-10-03	2010	South America	Chile		Food				pork pate			Universidad Andres Bello	I		CC2	SL2	CT4886		SRR3395005		1	1	11	11	2	1	5	2	CC2	I
34311	T1-039	CFSAN035199	L. monocytogenes	2018-10-03	2021-10-03	2010	South America	Chile		Human							Universidad Andres Bello	I		CC2	SL2	CT2417		SRR3395012		1	1	11	11	2	1	5	2	CC2	I
44121	L31		L. monocytogenes	2020-01-09	2021-10-04	2010	Africa	Algeria		Food			Mixed product	Lentil salad			Institut Pasteur d'Algérie, Alger, Algeria	I	4b	CC2	SL2	CT6204		GCA_006348975.1		1	1	11	11	2	1	5	2	CC2	I
34354	28/11		L. monocytogenes	2018-10-03	2021-10-03	2011	Europe	Poland		Human							National Medicines Institute, Department of Epidemiology and Clinical Microbiology, Warsaw, Poland	I		CC2	SL2	CT4382		ERR2522387		1	1	11	11	2	1	5	2	CC2	I
34358	4853/11		L. monocytogenes	2018-10-03	2021-10-03	2011	Europe	Poland		Human							National Medicines Institute, Department of Epidemiology and Clinical Microbiology, Warsaw, Poland	I		CC2	SL2	CT404		ERR2522397		1	1	11	11	2	1	5	2	CC2	I
27929	233		L. monocytogenes	2018-04-27	2021-10-02	2012	South America	Brazil		Production environment					Grinder		Universidade Federal de Viçosa, Minas Gerais, Brazil	I	4b	CC2	SL2	CT4431		ERR3199915		1	1	11	11	2	1	5	2	CC2	I
41659	sam_41AB4DB8-6486-43A1-93A6-18D61AB172EB		L. monocytogenes	2019-07-25	2021-10-03	2012	Europe	Poland		Human							European Centre for Disease Prevention and Control	I		CC2	SL2	CT5599		ERR2522418		1	1	11	11	2	1	5	2	CC2	I
5911	AQQ-2014-LMO-73		L. monocytogenes	2015-01-28	2021-10-29	2014	South America	Chile		Production environment				PROCESSING PLANT, FLOOR SURFACE				I	4b	CC2	n.d.	n.d.				1	1	11	11	2	1	5	2	CC2	I
15673	BZ001		L. monocytogenes	2016-10-26	2021-10-29	2014	South America	Brazil		Production environment				Drain			Laboratory of Bacterial Ecophysiology and Biotechnology, Department of Biotechnology and Biomedicine, Technical University of Denmark - DK	I	IVb	CC2	n.d.	n.d.				1	1	11	11	2	1	5	2	CC2	I
27830	253		L. monocytogenes	2018-04-22	2021-10-02	2015	Europe	Poland		Food							National Veterinary Research Institute, Pulawy, Poland	I		CC2	SL2	CT4382				1	1	11	11	2	1	5	2	CC2	I
27833	412		L. monocytogenes	2018-04-22	2021-10-02	2015	Europe	Poland		Food							National Veterinary Research Institute, Pulawy, Poland	I		CC2	SL2	CT4382				1	1	11	11	2	1	5	2	CC2	I
34126	161		L. monocytogenes	2019-09-09	2021-10-03	2015	Europe	Poland		Food			Meat	sausage			National Veterinary Research Institute, Pulawy, Poland	I		CC2	SL2	CT4801				1	1	11	11	2	1	5	2	CC2	I
27800	531	CLIP 2018/00367	L. monocytogenes	2018-04-20	2021-10-02	2016	Europe	Poland		Food							National Veterinary Research Institute, Pulawy, Poland	I		CC2	SL2	CT4382				1	1	11	11	2	1	5	2	CC2	I
27801	539	CLIP 2018/00368	L. monocytogenes	2018-04-20	2021-10-02	2016	Europe	Poland		Food							National Veterinary Research Institute, Pulawy, Poland	I		CC2	SL2	CT4382				1	1	11	11	2	1	5	2	CC2	I
27802	568	CLIP 2018/00369	L. monocytogenes	2018-04-20	2021-10-02	2016	Europe	Poland		Food							National Veterinary Research Institute, Pulawy, Poland	I		CC2	SL2	CT4381				1	1	11	11	2	1	5	2	CC2	I
27834	463		L. monocytogenes	2018-04-22	2021-10-02	2016	Europe	Poland		Food							National Veterinary Research Institute, Pulawy, Poland	I		CC2	SL2	CT4325				1	1	11	11	2	1	5	2	CC2	I
27838	499		L. monocytogenes	2018-04-22	2021-10-02	2016	Europe	Poland		Food							National Veterinary Research Institute, Pulawy, Poland	I		CC2	SL2	CT4325				1	1	11	11	2	1	5	2	CC2	I
27840	526		L. monocytogenes	2018-04-22	2021-10-02	2016	Europe	Poland		Food							National Veterinary Research Institute, Pulawy, Poland	I		CC2	SL2	CT4380				1	1	11	11	2	1	5	2	CC2	I
27842	555		L. monocytogenes	2018-04-22	2021-10-02	2016	Europe	Poland		Production environment							National Veterinary Research Institute, Pulawy, Poland	I		CC2	SL2	CT4325				1	1	11	11	2	1	5	2	CC2	I
27843	571		L. monocytogenes	2018-04-22	2021-10-02	2016	Europe	Poland		Food							National Veterinary Research Institute, Pulawy, Poland	I		CC2	SL2	CT2416				1	1	11	11	2	1	5	2	CC2	I
34128	513		L. monocytogenes	2019-09-09	2021-10-03	2016	Europe	Poland		Food			Meat	smoked sausage			National Veterinary Research Institute, Pulawy, Poland	I		CC2	SL2	CT2416				1	1	11	11	2	1	5	2	CC2	I
34130	637		L. monocytogenes	2019-09-09	2021-10-03	2016	Europe	Poland		Food			Meat	meat (mett)			National Veterinary Research Institute, Pulawy, Poland	I		CC2	SL2	CT4380				1	1	11	11	2	1	5	2	CC2	I
37683	OR-513		L. monocytogenes	2018-11-13	2021-10-29	2016	Europe	Russia		Human	CNS			patient	cerebrospinal fluid	meningitis	SRCAMB, Obolensk	I		CC2	n.d.	n.d.				1	1	11	11	2	1	5	2	CC2	I
37684	OR-517		L. monocytogenes	2018-11-13	2021-10-29	2016	Europe	Russia		Human	CNS	dead		dead patient	autopsy sample	meningitis	SRCAMB, Obolensk	I		CC2	n.d.	n.d.				1	1	11	11	2	1	5	2	CC2	I
27741	LM51		L. monocytogenes	2018-04-17	2021-10-29	2017	Asia	China		Food								I		CC2	n.d.	n.d.				1	1	11	11	2	1	5	2	CC2	I
27742	LM52		L. monocytogenes	2018-04-17	2021-10-29	2017	Asia	China		Food								I		CC2	n.d.	n.d.				1	1	11	11	2	1	5	2	CC2	I
27804	760	CLIP 2018/00372	L. monocytogenes	2018-04-20	2021-10-02	2017	Europe	Poland		Food							National Veterinary Research Institute, Pulawy, Poland	I		CC2	SL2	CT4380				1	1	11	11	2	1	5	2	CC2	I
27816	896	CLIP 2018/00384	L. monocytogenes	2018-04-20	2021-10-02	2017	Europe	Poland		Food							National Veterinary Research Institute, Pulawy, Poland	I		CC2	SL2	CT4325				1	1	11	11	2	1	5	2	CC2	I
43938	CLIP 2019/02950	LISVAL271	L. monocytogenes	2021-01-27	2021-12-08	2019	Europe	Spain		Feed				Feed 2 SAF		Cattle G	Universidad CEU, Valencia, Spain	I		CC2	SL2	CT6148		ERR6496239		1	1	11	11	2	1	5	2	CC2	I
43946	CLIP 2019/02958	LISVAL279	L. monocytogenes	2021-01-27	2021-12-08	2019	Europe	Spain		Animal				Cow 12 SAF FECES		Cattle G	Universidad CEU, Valencia, Spain	I		CC2	SL2	CT6147		ERR6496247		1	1	11	11	2	1	5	2	CC2	I
19	ATCC19117		L. monocytogenes	2014-04-08	2021-10-21		North America	Canada		Unknown				Unknown				I	4d	CC2	SL2	CT405		NC_018584		1	1	11	11	2	1	5	2	CC2	I
3150	CLIP71995	NCTC 10888	L. monocytogenes	2008-07-25	2021-10-29		Europe	France		Unknown				Research				I	4d	CC2	n.d.	n.d.				1	1	11	11	2	1	5	2	CC2	I
3151	CLIP71996		L. monocytogenes	2008-07-25	2021-10-29		Europe	France						Research				I	4d	CC2	n.d.	n.d.				1	1	11	11	2	1	5	2	CC2	I
3162	CLIP73013		L. monocytogenes	2008-07-25	2021-10-29		Europe	France						Research				I	4d	CC2	n.d.	n.d.				1	1	11	11	2	1	5	2	CC2	I
3685	AUSMDU-LM-2010-0135		L. monocytogenes	2010-08-20	2021-10-29		Oceania	Australia		Food								I		CC2	n.d.	n.d.				1	1	11	11	2	1	5	2	CC2	I
3686	AUSMDU-LM-2010-0136		L. monocytogenes	2010-08-20	2021-10-29		Oceania	Australia		Food								I		CC2	n.d.	n.d.				1	1	11	11	2	1	5	2	CC2	I
3688	AUSMDU-LM-2010-0138		L. monocytogenes	2010-08-20	2021-10-29		Oceania	Australia		Food								I		CC2	n.d.	n.d.				1	1	11	11	2	1	5	2	CC2	I
3988	AUSMDU-LM-2011-0089		L. monocytogenes	2011-01-25	2021-10-29		Oceania	Australia		Human								I	IVB	CC2	n.d.	n.d.				1	1	11	11	2	1	5	2	CC2	I
4022	CLIP 2006/01589		L. monocytogenes	2011-01-31	2021-10-29		South America	Colombia		Food								I	IVB	CC2	n.d.	n.d.				1	1	11	11	2	1	5	2	CC2	I
4026	CLIP 2007/00231		L. monocytogenes	2011-01-31	2021-10-29		Africa	Morocco		Food								I	IVB	CC2	n.d.	n.d.				1	1	11	11	2	1	5	2	CC2	I
4057	LM13007		L. monocytogenes	2011-01-31	2021-10-29		Oceania	Australia										I	IVB	CC2	n.d.	n.d.	< 1989			1	1	11	11	2	1	5	2	CC2	I
4063	LM13478		L. monocytogenes	2011-01-31	2021-10-29		Europe	Spain		Animal								I	IVB	CC2	n.d.	n.d.	< 1989			1	1	11	11	2	1	5	2	CC2	I
4064	LM13479		L. monocytogenes	2011-01-31	2021-10-29		Europe	Spain		Human								I	IVB	CC2	n.d.	n.d.	< 1989			1	1	11	11	2	1	5	2	CC2	I
4103	LM20490		L. monocytogenes	2011-01-31	2021-10-29		Africa	Tunisia		Natural environment				Environment				I	IVB	CC2	n.d.	n.d.				1	1	11	11	2	1	5	2	CC2	I
4104	LM20800		L. monocytogenes	2011-01-31	2021-10-29		Africa	Morocco		Human								I	IVB	CC2	n.d.	n.d.				1	1	11	11	2	1	5	2	CC2	I
4108	LM21436		L. monocytogenes	2011-01-31	2021-10-29		Asia	China		Food								I	IVB	CC2	n.d.	n.d.				1	1	11	11	2	1	5	2	CC2	I
4150	LM69877		L. monocytogenes	2011-01-31	2021-10-29		South America	Argentina		Human								I	IVB	CC2	n.d.	n.d.				1	1	11	11	2	1	5	2	CC2	I
4161	LM70940		L. monocytogenes	2011-01-31	2021-10-29		Europe	Greece		Animal								I	4b	CC2	n.d.	n.d.	< 1996			1	1	11	11	2	1	5	2	CC2	I
4174	LM74698		L. monocytogenes	2011-01-31	2021-10-29		Europe	Germany										I	IVB	CC2	n.d.	n.d.	< 1997			1	1	11	11	2	1	5	2	CC2	I
4205	LM80415		L. monocytogenes	2011-01-31	2021-10-29		Middle East	Qatar		Food								I	4b	CC2	n.d.	n.d.				1	1	11	11	2	1	5	2	CC2	I
4219	LM83919		L. monocytogenes	2011-01-31	2021-10-29		Europe	Croatia		Animal								I	4b	CC2	n.d.	n.d.	< 2000			1	1	11	11	2	1	5	2	CC2	I
4264	LM89979		L. monocytogenes	2011-01-31	2021-10-29		Middle East	Israel		Human								I	4b	CC2	n.d.	n.d.				1	1	11	11	2	1	5	2	CC2	I
5649	Lm_0043		L. monocytogenes	2013-10-14	2021-10-29		Asia	Japan		Human								I	4b	CC2	n.d.	n.d.				1	1	11	11	2	1	5	2	CC2	I
5652	Lm_0046		L. monocytogenes	2013-10-14	2021-10-29		Asia	Japan		Human								I	4b	CC2	n.d.	n.d.				1	1	11	11	2	1	5	2	CC2	I
19176	FDA00005578	CFSAN020116	L. monocytogenes	2017-09-06	2021-10-01		Europe	Poland		Food				cheese			CFSAN	I		CC2	SL2	CT376		SRR3173374		1	1	11	11	2	1	5	2	CC2	I
20566	L-207-14		L. monocytogenes	2017-09-14	2021-10-01		South America	Chile		Human							EDLB-CDC	I		CC2	SL2	CT4885		SRR5931807		1	1	11	11	2	1	5	2	CC2	I
41650	gmi_104.GMI16-003-BACT		L. monocytogenes	2019-07-25	2021-10-03		Europe	Poland		Unknown							Centre for Genomic Epidemiology	I		CC2	SL2	CT404		ERR2189823		1	1	11	11	2	1	5	2	CC2	I
41651	gmi_104.GMI16-003-DNA		L. monocytogenes	2019-07-25	2021-10-03		Europe	Poland		Unknown							Centre for Genomic Epidemiology	I		CC2	SL2	CT404		ERR2189824		1	1	11	11	2	1	5	2	CC2	I
4571	SLCC300		L. monocytogenes	2011-06-21	2021-10-29	1955	North America	USA		Human								I	1	CC3	n.d.	n.d.				4	4	4	3	2	1	5	3	CC3	I
4573	SLCC223		L. monocytogenes	2011-06-21	2021-10-29	1955	Europe	Germany		Human								I	1	CC3	n.d.	n.d.				4	4	4	3	2	1	5	3	CC3	I
5113	SLCC755		L. monocytogenes	2011-10-26	2021-10-29	1958	Europe	Denmark		Animal				rabbit				I	1	CC3	n.d.	n.d.				4	4	4	3	2	1	5	3	CC3	I
5217	SLCC661		L. monocytogenes	2011-10-26	2021-10-29	1958	Europe	Denmark		Human					same patient			I	4a	CC3	n.d.	n.d.				4	4	4	3	2	1	5	3	CC3	I
4861	SLCC1849		L. monocytogenes	2011-09-30	2021-10-29	1964	Europe	Switzerland		Animal				hare				I	1	CC3	n.d.	n.d.				4	4	4	3	2	1	5	3	CC3	I
3	SLCC2482		L. monocytogenes	2014-04-08	2021-10-21	1966	Unknown			Unknown				Unknown			Institut Pasteur, Paris, France	I	7	CC3	SL3	CT83		NC_018591; NC_018888		4	4	4	3	2	1	5	3	CC3	I
5083	SLCC2909		L. monocytogenes	2011-10-26	2021-10-29	1969				Natural environment				Environment		sewage		I	3b	CC3	n.d.	n.d.				4	4	4	3	2	1	5	3	CC3	I
5213	SLCC3106		L. monocytogenes	2011-10-26	2021-10-29	1970	Europe	Germany		Human								I	3a	CC3	n.d.	n.d.				4	4	4	3	2	1	5	3	CC3	I
5171	SLCC5285		L. monocytogenes	2011-10-26	2021-10-29	1978	South America	Peru		Human								I	1/2a	CC3	n.d.	n.d.				4	4	4	3	2	1	5	3	CC3	I
5347	SLCC5286		L. monocytogenes	2011-11-18	2021-10-29	1978	South America	Peru		Human								I	1/2a	CC3	n.d.	n.d.				4	4	4	3	2	1	5	3	CC3	I
5377	SLCC5288		L. monocytogenes	2011-11-18	2021-10-29	1978	South America	Peru		Human								I	1/2a	CC3	n.d.	n.d.				4	4	4	3	2	1	5	3	CC3	I
5412	SLCC5287		L. monocytogenes	2011-11-18	2021-10-29	1978	South America	Peru		Human								I	1/2a	CC3	n.d.	n.d.				4	4	4	3	2	1	5	3	CC3	I
4058	LM13044		L. monocytogenes	2011-01-31	2021-10-29	1981	Oceania	New Zealand		Human								I	1/2b	CC3	n.d.	n.d.				4	4	4	3	2	1	5	3	CC3	I
5061	SLCC5694		L. monocytogenes	2011-10-26	2021-10-29	1982	South America	Peru		Human								I	1/2b	CC3	n.d.	n.d.				4	4	4	3	2	1	5	3	CC3	I
5279	SLCC5692		L. monocytogenes	2011-10-26	2021-10-29	1982	South America	Peru		Human								I	1/2b	CC3	n.d.	n.d.				4	4	4	3	2	1	5	3	CC3	I
27907	CLIST 2138		L. monocytogenes	2018-04-27	2021-10-02	1982	South America	Brazil		Human				Meningitis	CSF		Universidade Federal de Viçosa, Minas Gerais, Brazil	I	1/2b	CC3	SL3	CT4445		ERR3199890		4	4	4	3	2	1	5	3	CC3	I
73659	FSL R9-0915	H3293; UTK D1-0029	L. monocytogenes	2020-11-27	2021-10-08	1983	North America	USA		Unknown							CDC & University of Tennessee, Knoxville, Tennessee, USA	I	7	CC3	SL3	CT83		SRR12695183		4	4	4	3	2	1	5	3	CC3	I
4534	SLCC6090		L. monocytogenes	2011-06-21	2021-10-29	1984				Natural environment				Environment		sewage		I	1/2b	CC3	n.d.	n.d.				4	4	4	3	2	1	5	3	CC3	I
4843	SLCC6092		L. monocytogenes	2011-09-30	2021-10-29	1984				Natural environment				Environment		sewage		I	1/2b	CC3	n.d.	n.d.				4	4	4	3	2	1	5	3	CC3	I
4846	SLCC6104		L. monocytogenes	2011-09-30	2021-10-29	1984				Natural environment				Environment		sewage		I	1/2b	CC3	n.d.	n.d.				4	4	4	3	2	1	5	3	CC3	I
4873	SLCC6088		L. monocytogenes	2011-09-30	2021-10-29	1984				Natural environment				Environment		sewage		I	1/2b	CC3	n.d.	n.d.				4	4	4	3	2	1	5	3	CC3	I
4875	SLCC6084		L. monocytogenes	2011-09-30	2021-10-29	1984				Natural environment				Environment		sewage		I	1/2b	CC3	n.d.	n.d.				4	4	4	3	2	1	5	3	CC3	I
4877	SLCC6108		L. monocytogenes	2011-09-30	2021-10-29	1984				Natural environment				Environment		sewage		I	1/2b	CC3	n.d.	n.d.				4	4	4	3	2	1	5	3	CC3	I
4884	SLCC6086		L. monocytogenes	2011-09-30	2021-10-29	1984				Natural environment				Environment		sewage		I	1/2b	CC3	n.d.	n.d.				4	4	4	3	2	1	5	3	CC3	I
4890	SLCC6093		L. monocytogenes	2011-09-30	2021-10-29	1984				Natural environment				Environment		sewage		I	1/2b	CC3	n.d.	n.d.				4	4	4	3	2	1	5	3	CC3	I
5017	SLCC6094		L. monocytogenes	2011-10-26	2021-10-29	1984				Natural environment				Environment		sewage		I	1/2b	CC3	n.d.	n.d.				4	4	4	3	2	1	5	3	CC3	I
5307	SLCC6089		L. monocytogenes	2011-10-26	2021-10-29	1984				Natural environment				Environment		sewage		I	1/2b	CC3	n.d.	n.d.				4	4	4	3	2	1	5	3	CC3	I
5329	SLCC6085		L. monocytogenes	2011-10-26	2021-10-29	1984				Natural environment				Environment		sewage		I	1/2b	CC3	n.d.	n.d.				4	4	4	3	2	1	5	3	CC3	I
5434	SLCC6106		L. monocytogenes	2011-11-18	2021-10-29	1984				Natural environment				Environment		sewage		I	1/2b	CC3	n.d.	n.d.				4	4	4	3	2	1	5	3	CC3	I
4239	LM8736		L. monocytogenes	2011-01-31	2021-10-29	1986	Europe	Austria		Food								I	1/2b	CC3	n.d.	n.d.				4	4	4	3	2	1	5	3	CC3	I
4827	SLCC7188		L. monocytogenes	2011-08-29	2021-10-29	1986	Europe	Switzerland		Production environment				Factory		dairy		I	1/2b	CC3	n.d.	n.d.				4	4	4	3	2	1	5	3	CC3	I
4828	SLCC7189		L. monocytogenes	2011-08-29	2021-10-29	1986	Europe	Switzerland		Production environment				Factory		dairy		I	1/2b	CC3	n.d.	n.d.				4	4	4	3	2	1	5	3	CC3	I
4829	SLCC7190		L. monocytogenes	2011-08-29	2021-10-29	1986	Europe	Switzerland		Production environment				Factory		dairy		I	1/2b	CC3	n.d.	n.d.				4	4	4	3	2	1	5	3	CC3	I
4830	SLCC7191		L. monocytogenes	2011-08-29	2021-10-29	1986	Europe	Switzerland		Production environment				Factory		dairy		I	1/2b	CC3	n.d.	n.d.				4	4	4	3	2	1	5	3	CC3	I
4984	SLCC7192		L. monocytogenes	2011-10-26	2021-10-29	1986	Europe	Switzerland		Production environment				Factory		dairy		I	1/2b	CC3	n.d.	n.d.				4	4	4	3	2	1	5	3	CC3	I
3092	CLIP4980		L. monocytogenes	2008-07-25	2021-10-29	1987	Europe	France		Human				Maternal-fetal				I	1/2b	CC3	n.d.	n.d.				4	4	4	3	2	1	5	3	CC3	I
3110	CLIP6037		L. monocytogenes	2008-07-25	2021-10-29	1987	Europe	France		Human				Maternal-fetal				I	3b	CC3	n.d.	n.d.				4	4	4	3	2	1	5	3	CC3	I
4203	LM8013		L. monocytogenes	2011-01-31	2021-10-29	1987	Europe	Finland		Food								I	IIB	CC3	n.d.	n.d.				4	4	4	3	2	1	5	3	CC3	I
5615	Lm_0003		L. monocytogenes	2013-10-14	2021-10-29	1987	Asia	Japan		Human								I	1/2b	CC3	n.d.	n.d.				4	4	4	3	2	1	5	3	CC3	I
3006	CLIP11229		L. monocytogenes	2008-07-25	2021-10-29	1988	Europe	France		Human				Maternal-fetal				I	1/2b	CC3	n.d.	n.d.				4	4	4	3	2	1	5	3	CC3	I
3349	CLIP9968		L. monocytogenes	2008-07-25	2021-10-29	1988	Europe	France		Human				Maternal-fetal				I	1/2b	CC3	n.d.	n.d.				4	4	4	3	2	1	5	3	CC3	I
4075	LM15208		L. monocytogenes	2011-01-31	2021-10-29	1988	Europe	Finland		Natural environment				Environment				I	IIB	CC3	n.d.	n.d.				4	4	4	3	2	1	5	3	CC3	I
4091	LM17571		L. monocytogenes	2011-01-31	2021-10-29	1989	Europe	Belgium		Human								I	1/2b	CC3	n.d.	n.d.				4	4	4	3	2	1	5	3	CC3	I
3030	CLIP15847		L. monocytogenes	2008-07-25	2021-10-29	1990	Europe	France		Human				Maternal-fetal				I	3b	CC3	n.d.	n.d.				4	4	4	3	2	1	5	3	CC3	I
4096	LM18357		L. monocytogenes	2011-01-31	2021-10-29	1990	Oceania	New Zealand		Human								I	IIB	CC3	n.d.	n.d.				4	4	4	3	2	1	5	3	CC3	I
4099	LM18662		L. monocytogenes	2011-01-31	2021-10-29	1990	Europe	Germany		Human								I	IIB	CC3	n.d.	n.d.				4	4	4	3	2	1	5	3	CC3	I
4475	L4170		L. monocytogenes	2011-06-21	2021-10-29	1990	Europe	UK		Production environment				Factory		brine tub liquid		I	1/2b	CC3	n.d.	n.d.				4	4	4	3	2	1	5	3	CC3	I
3050	CLIP19833		L. monocytogenes	2008-07-25	2021-10-29	1991	Europe	France		Human				Maternal-fetal				I	3b	CC3	n.d.	n.d.				4	4	4	3	2	1	5	3	CC3	I
4146	LM68856		L. monocytogenes	2011-01-31	2021-10-29	1991	Europe	Sweden		Human								I	IIB	CC3	n.d.	n.d.				4	4	4	3	2	1	5	3	CC3	I
4995	L7414		L. monocytogenes	2011-10-26	2021-10-29	1993	Oceania	New Zealand										I	1/2b	CC3	n.d.	n.d.				4	4	4	3	2	1	5	3	CC3	I
5049	L7417		L. monocytogenes	2011-10-26	2021-10-29	1993	Oceania	New Zealand										I	1/2b	CC3	n.d.	n.d.				4	4	4	3	2	1	5	3	CC3	I
5118	L7418		L. monocytogenes	2011-10-26	2021-10-29	1993	Oceania	New Zealand										I	1/2b	CC3	n.d.	n.d.				4	4	4	3	2	1	5	3	CC3	I
5145	L7419		L. monocytogenes	2011-10-26	2021-10-29	1993	Oceania	New Zealand										I	1/2b	CC3	n.d.	n.d.				4	4	4	3	2	1	5	3	CC3	I
26	FSL R2-503	G6054	L. monocytogenes	2014-04-08	2021-09-30	1994	North America	USA		Unknown				Gastrointestinal infection				I	IIb; 1/2b	CC3	SL3	CT88		GCA_000168555.1		4	4	4	3	2	1	5	3	CC3	I
3106	CLIP57953		L. monocytogenes	2008-07-25	2021-10-29	1994	Europe	France		Human				Maternal-fetal				I	1/2b	CC3	n.d.	n.d.				4	4	4	3	2	1	5	3	CC3	I
3112	CLIP60881		L. monocytogenes	2008-07-25	2021-10-29	1994	Europe	France		Human				Maternal-fetal				I	1/2b	CC3	n.d.	n.d.				4	4	4	3	2	1	5	3	CC3	I
3361	FSLR2-503		L. monocytogenes	2008-07-25	2021-10-29	1994	North America	USA		Human				Gastroenteritis				I	1/2b	CC3	n.d.	n.d.				4	4	4	3	2	1	5	3	CC3	I
4658	L7802		L. monocytogenes	2011-06-21	2021-10-29	1994	South America	Brazil		Food				shrimp		after 1st classification		I	4b	CC3	n.d.	n.d.				4	4	4	3	2	1	5	3	CC3	I
3377	324		L. monocytogenes	2009-05-11	2021-10-29	1995	Europe	Spain		Food				Cheese				I	1/2b	CC3	n.d.	n.d.	ST14 in Salcedo et al. 2003			4	4	4	3	2	1	5	3	CC3	I
3153	CLIP72075		L. monocytogenes	2008-07-25	2021-10-29	1996	Europe	France		Food								I	7	CC3	n.d.	n.d.				4	4	4	3	2	1	5	3	CC3	I
3154	CLIP72078		L. monocytogenes	2008-07-25	2021-10-29	1996	Europe	France		Food								I	7	CC3	n.d.	n.d.				4	4	4	3	2	1	5	3	CC3	I
3155	CLIP72079		L. monocytogenes	2008-07-25	2021-10-29	1996	Europe	France		Food								I	7	CC3	n.d.	n.d.				4	4	4	3	2	1	5	3	CC3	I
3404	704		L. monocytogenes	2009-05-11	2021-10-29	1996	Europe	Spain								human		I	1/2b	CC3	n.d.	n.d.	ST14 in Salcedo et al. 2003			4	4	4	3	2	1	5	3	CC3	I
3166	CLIP73475		L. monocytogenes	2008-07-25	2021-10-29	1997	South America	Colombia						Research				I	7	CC3	n.d.	n.d.				4	4	4	3	2	1	5	3	CC3	I
4178	LM75973		L. monocytogenes	2011-01-31	2021-10-29	1997	South America	Argentina		Food								I	IIB	CC3	n.d.	n.d.				4	4	4	3	2	1	5	3	CC3	I
3197	CLIP75797		L. monocytogenes	2008-07-25	2021-10-29	1998	Europe	France						Research				I	7	CC3	n.d.	n.d.				4	4	4	3	2	1	5	3	CC3	I
4195	LM77713		L. monocytogenes	2011-01-31	2021-10-29	1998	South America	Argentina		Food								I	IIB	CC3	n.d.	n.d.				4	4	4	3	2	1	5	3	CC3	I
5128	LM-LL14-1		L. monocytogenes	2011-10-26	2021-10-29	1998	Europe	Finland		Animal				bird				I		CC3	n.d.	n.d.				4	4	4	3	2	1	5	3	CC3	I
3209	CLIP77792		L. monocytogenes	2008-07-25	2021-10-29	1999	Europe	France		Human				Maternal-fetal				I	1/2b	CC3	n.d.	n.d.				4	4	4	3	2	1	5	3	CC3	I
3397	664		L. monocytogenes	2009-05-11	2021-10-29	1999	Europe	Spain								food		I	1/2b	CC3	n.d.	n.d.	ST14 in Salcedo et al. 2003			4	4	4	3	2	1	5	3	CC3	I
5620	Lm_0008		L. monocytogenes	2013-10-14	2021-10-29	1999	Asia	Japan		Human								I	1/2b	CC3	n.d.	n.d.				4	4	4	3	2	1	5	3	CC3	I
3232	CLIP80914		L. monocytogenes	2008-07-25	2021-10-29	2000	Europe	France		Human				CNS infection				I	1/2b	CC3	n.d.	n.d.				4	4	4	3	2	1	5	3	CC3	I
3249	CLIP83180		L. monocytogenes	2008-07-25	2021-10-29	2000	Europe	France		Human				CNS infection				I	1/2b	CC3	n.d.	n.d.				4	4	4	3	2	1	5	3	CC3	I
3254	CLIP83775		L. monocytogenes	2008-07-25	2021-10-29	2000	Europe	France		Human				Bacteriemia				I	1/2b	CC3	n.d.	n.d.				4	4	4	3	2	1	5	3	CC3	I
3256	CLIP84085		L. monocytogenes	2008-07-25	2021-10-29	2000	Europe	France		Human				Maternal-fetal				I	1/2b	CC3	n.d.	n.d.				4	4	4	3	2	1	5	3	CC3	I
3286	CLIP85574		L. monocytogenes	2008-07-25	2021-10-29	2000	Europe	France		Human				CNS infection				I	1/2b	CC3	n.d.	n.d.				4	4	4	3	2	1	5	3	CC3	I
3445	961		L. monocytogenes	2009-05-11	2021-10-29	2000	Europe	Spain		Food				Fish				I	1/2b	CC3	n.d.	n.d.	ST14 in Salcedo et al. 2003			4	4	4	3	2	1	5	3	CC3	I
5614	Lm_0002		L. monocytogenes	2013-10-14	2021-10-29	2000	Asia	Japan		Food				pork ham				I	1/2b	CC3	n.d.	n.d.				4	4	4	3	2	1	5	3	CC3	I
3318	CLIP89757		L. monocytogenes	2008-07-25	2021-10-29	2001	Europe	France		Food								I	7	CC3	n.d.	n.d.				4	4	4	3	2	1	5	3	CC3	I
3319	CLIP89765		L. monocytogenes	2008-07-25	2021-10-29	2001	Europe	France		Food								I	7	CC3	n.d.	n.d.				4	4	4	3	2	1	5	3	CC3	I
3375	1096		L. monocytogenes	2009-05-11	2021-10-29	2001	Europe	Spain		Human				other				I	1/2b	CC3	n.d.	n.d.	ST14 in Salcedo et al. 2003			4	4	4	3	2	1	5	3	CC3	I
3574	AUSMDU-LM-2010-0079		L. monocytogenes	2010-03-15	2021-10-29	2001	Oceania	Australia		Human								I	IIB	CC3	n.d.	n.d.				4	4	4	3	2	1	5	3	CC3	I
3575	AUSMDU-LM-2010-0081		L. monocytogenes	2010-03-15	2021-10-29	2001	Oceania	Australia		Human								I	IIB	CC3	n.d.	n.d.				4	4	4	3	2	1	5	3	CC3	I
3602	AUSMDU-LM-2010-0110		L. monocytogenes	2010-03-15	2021-10-29	2001	Oceania	Australia		Human								I	IIB	CC3	n.d.	n.d.				4	4	4	3	2	1	5	3	CC3	I
4263	LM89775		L. monocytogenes	2011-01-31	2021-10-29	2001	South America	Argentina		Food								I	IIB	CC3	n.d.	n.d.				4	4	4	3	2	1	5	3	CC3	I
5241	LM-LL75-1		L. monocytogenes	2011-10-26	2021-10-29	2001	Europe	Finland		Animal				bird				I		CC3	n.d.	n.d.				4	4	4	3	2	1	5	3	CC3	I
3505	AUSMDU-LM-2010-0006		L. monocytogenes	2010-03-15	2021-10-29	2002	Oceania	Australia		Human								I	IIB	CC3	n.d.	n.d.				4	4	4	3	2	1	5	3	CC3	I
3506	AUSMDU-LM-2010-0008		L. monocytogenes	2010-03-15	2021-10-29	2002	Oceania	Australia		Human								I	IIB	CC3	n.d.	n.d.				4	4	4	3	2	1	5	3	CC3	I
3550	AUSMDU-LM-2010-0053		L. monocytogenes	2010-03-15	2021-10-29	2002	Oceania	Australia		Human								I	IIB	CC3	n.d.	n.d.				4	4	4	3	2	1	5	3	CC3	I
3562	AUSMDU-LM-2010-0065		L. monocytogenes	2010-03-15	2021-10-29	2002	Oceania	Australia		Human								I	IIB	CC3	n.d.	n.d.				4	4	4	3	2	1	5	3	CC3	I
3563	AUSMDU-LM-2010-0066		L. monocytogenes	2010-03-15	2021-10-29	2002	Oceania	Australia		Human								I	IIB	CC3	n.d.	n.d.				4	4	4	3	2	1	5	3	CC3	I
3578	AUSMDU-LM-2010-0084		L. monocytogenes	2010-03-15	2021-10-29	2002	Oceania	Australia		Human								I	IIB	CC3	n.d.	n.d.				4	4	4	3	2	1	5	3	CC3	I
3579	AUSMDU-LM-2010-0085		L. monocytogenes	2010-03-15	2021-10-29	2002	Oceania	Australia		Human								I	IIB	CC3	n.d.	n.d.				4	4	4	3	2	1	5	3	CC3	I
3580	AUSMDU-LM-2010-0087		L. monocytogenes	2010-03-15	2021-10-29	2002	Oceania	Australia		Human								I	IIB	CC3	n.d.	n.d.				4	4	4	3	2	1	5	3	CC3	I
3581	AUSMDU-LM-2010-0088		L. monocytogenes	2010-03-15	2021-10-29	2002	Oceania	Australia		Human								I	IIB	CC3	n.d.	n.d.				4	4	4	3	2	1	5	3	CC3	I
3582	AUSMDU-LM-2010-0089		L. monocytogenes	2010-03-15	2021-10-29	2002	Oceania	Australia		Human								I	IIB	CC3	n.d.	n.d.				4	4	4	3	2	1	5	3	CC3	I
3583	AUSMDU-LM-2010-0090		L. monocytogenes	2010-03-15	2021-10-29	2002	Oceania	Australia		Human								I	IIB	CC3	n.d.	n.d.				4	4	4	3	2	1	5	3	CC3	I
4505	FSLS6-023		L. monocytogenes	2011-06-21	2021-10-29	2002	North America	USA		Natural environment				Environment	urban-shopping mall	sidewalk/floor		I		CC3	n.d.	n.d.				4	4	4	3	2	1	5	3	CC3	I
5616	Lm_0004		L. monocytogenes	2013-10-14	2021-10-29	2002	Asia	Japan		Food				chicken meat				I	1/2b	CC3	n.d.	n.d.				4	4	4	3	2	1	5	3	CC3	I
5617	Lm_0005		L. monocytogenes	2013-10-14	2021-10-29	2002	Asia	Japan		Food				chicken meat				I	1/2b	CC3	n.d.	n.d.				4	4	4	3	2	1	5	3	CC3	I
5618	Lm_0006		L. monocytogenes	2013-10-14	2021-10-29	2002	Asia	Japan		Food				horse meat				I	1/2b	CC3	n.d.	n.d.				4	4	4	3	2	1	5	3	CC3	I
5619	Lm_0007		L. monocytogenes	2013-10-14	2021-10-29	2002	Asia	Japan		Food				chicken meat				I	1/2b	CC3	n.d.	n.d.				4	4	4	3	2	1	5	3	CC3	I
5621	Lm_0009		L. monocytogenes	2013-10-14	2021-10-29	2002	Asia	Japan		Human								I	1/2b	CC3	n.d.	n.d.				4	4	4	3	2	1	5	3	CC3	I
27910	CLIST 3865		L. monocytogenes	2018-04-27	2021-10-02	2002	South America	Brazil		Food					Raw beef	Seasoned	Universidade Federal de Viçosa, Minas Gerais, Brazil	I	1/2b	CC3	SL3	CT4446		ERR3199906		4	4	4	3	2	1	5	3	CC3	I
3519	AUSMDU-LM-2010-0021		L. monocytogenes	2010-03-15	2021-10-29	2003	Oceania	Australia		Human								I	IIB	CC3	n.d.	n.d.				4	4	4	3	2	1	5	3	CC3	I
3532	AUSMDU-LM-2010-0035		L. monocytogenes	2010-03-15	2021-10-29	2003	Oceania	Australia		Human								I	IIB	CC3	n.d.	n.d.				4	4	4	3	2	1	5	3	CC3	I
3541	AUSMDU-LM-2010-0044		L. monocytogenes	2010-03-15	2021-10-29	2003	Oceania	Australia		Human								I	IIB	CC3	n.d.	n.d.				4	4	4	3	2	1	5	3	CC3	I
3543	AUSMDU-LM-2010-0046		L. monocytogenes	2010-03-15	2021-10-29	2003	Oceania	Australia		Human								I	IIB	CC3	n.d.	n.d.				4	4	4	3	2	1	5	3	CC3	I
3565	AUSMDU-LM-2010-0070		L. monocytogenes	2010-03-15	2021-10-29	2003	Oceania	Australia		Human								I	IIB	CC3	n.d.	n.d.				4	4	4	3	2	1	5	3	CC3	I
3566	AUSMDU-LM-2010-0071		L. monocytogenes	2010-03-15	2021-10-29	2003	Oceania	Australia		Human								I	IIB	CC3	n.d.	n.d.				4	4	4	3	2	1	5	3	CC3	I
3587	AUSMDU-LM-2010-0094		L. monocytogenes	2010-03-15	2021-10-29	2003	Oceania	Australia		Human								I	IIB	CC3	n.d.	n.d.				4	4	4	3	2	1	5	3	CC3	I
3588	AUSMDU-LM-2010-0095		L. monocytogenes	2010-03-15	2021-10-29	2003	Oceania	Australia		Human								I	IIB	CC3	n.d.	n.d.				4	4	4	3	2	1	5	3	CC3	I
3601	AUSMDU-LM-2010-0109		L. monocytogenes	2010-03-15	2021-10-29	2003	Oceania	Australia		Human								I	IIB	CC3	n.d.	n.d.				4	4	4	3	2	1	5	3	CC3	I
3340	CLIP95356		L. monocytogenes	2008-07-25	2021-10-29	2004	Europe	France		Food								I	7	CC3	n.d.	n.d.				4	4	4	3	2	1	5	3	CC3	I
3524	AUSMDU-LM-2010-0026		L. monocytogenes	2010-03-15	2021-10-29	2004	Oceania	Australia		Human								I	IIB	CC3	n.d.	n.d.				4	4	4	3	2	1	5	3	CC3	I
3527	AUSMDU-LM-2010-0029		L. monocytogenes	2010-03-15	2021-10-29	2004	Oceania	Australia		Human								I	IIB	CC3	n.d.	n.d.				4	4	4	3	2	1	5	3	CC3	I
3567	AUSMDU-LM-2010-0072		L. monocytogenes	2010-03-15	2021-10-29	2004	Oceania	Australia		Human								I	IIB	CC3	n.d.	n.d.				4	4	4	3	2	1	5	3	CC3	I
3568	AUSMDU-LM-2010-0073		L. monocytogenes	2010-03-15	2021-10-29	2004	Oceania	Australia		Human								I	IIB	CC3	n.d.	n.d.				4	4	4	3	2	1	5	3	CC3	I
3571	AUSMDU-LM-2010-0076		L. monocytogenes	2010-03-15	2021-10-29	2004	Oceania	Australia		Human								I	IIB	CC3	n.d.	n.d.				4	4	4	3	2	1	5	3	CC3	I
3592	AUSMDU-LM-2010-0099		L. monocytogenes	2010-03-15	2021-10-29	2004	Oceania	Australia		Human								I	IIB	CC3	n.d.	n.d.				4	4	4	3	2	1	5	3	CC3	I
3597	AUSMDU-LM-2010-0104		L. monocytogenes	2010-03-15	2021-10-29	2004	Oceania	Australia		Human								I	IIB	CC3	n.d.	n.d.				4	4	4	3	2	1	5	3	CC3	I
3599	AUSMDU-LM-2010-0106		L. monocytogenes	2010-03-15	2021-10-29	2004	Oceania	Australia		Human								I	IIB	CC3	n.d.	n.d.				4	4	4	3	2	1	5	3	CC3	I
3699	AUSMDU-LM-2010-0149		L. monocytogenes	2010-08-20	2021-10-29	2004	Oceania	Australia		Food								I		CC3	n.d.	n.d.				4	4	4	3	2	1	5	3	CC3	I
27911	CLIST 3869		L. monocytogenes	2018-04-27	2021-10-02	2004	South America	Brazil		Food					Raw beef	Refrigerated	Universidade Federal de Viçosa, Minas Gerais, Brazil	I	1/2b	CC3	SL3	CT4449		ERR3199907		4	4	4	3	2	1	5	3	CC3	I
3705	AUSMDU-LM-2010-0155		L. monocytogenes	2010-08-20	2021-10-29	2005	Oceania	Australia		Human								I		CC3	n.d.	n.d.				4	4	4	3	2	1	5	3	CC3	I
3706	AUSMDU-LM-2010-0156		L. monocytogenes	2010-08-20	2021-10-29	2005	Oceania	Australia		Human								I		CC3	n.d.	n.d.				4	4	4	3	2	1	5	3	CC3	I
3707	AUSMDU-LM-2010-0157		L. monocytogenes	2010-08-20	2021-10-29	2005	Oceania	Australia		Human								I		CC3	n.d.	n.d.				4	4	4	3	2	1	5	3	CC3	I
49	CLIP 2007/00876		L. monocytogenes	2014-04-08	2021-09-26	2007	Europe	France		Human				CNS			Institut Pasteur, Paris, France	I	IIb	CC3	SL3	CT80		ERR1100935		4	4	4	3	2	1	5	3	CC3	I
50	CLIP 2007/00948		L. monocytogenes	2014-04-08	2021-09-26	2007	Europe	France		Food				Unknown			Institut Pasteur, Paris, France	I	IIb	CC3	SL3	CT80		ERR1100910		4	4	4	3	2	1	5	3	CC3	I
3728	AUSMDU-LM-2011-0004		L. monocytogenes	2011-01-21	2021-10-29	2007	Oceania	Australia		Human								I		CC3	n.d.	n.d.				4	4	4	3	2	1	5	3	CC3	I
3731	AUSMDU-LM-2011-0007		L. monocytogenes	2011-01-21	2021-10-29	2007	Oceania	Australia		Human								I		CC3	n.d.	n.d.				4	4	4	3	2	1	5	3	CC3	I
15659	3B		L. monocytogenes	2016-10-26	2021-10-29	2008	South America	Brazil		Production environment				Floor			Laboratory of Food Microbiology and Mycotoxicology, Department of Food Engineering, University of São Paulo at Pirassunnunga - BZ	I	1/2b	CC3	n.d.	n.d.				4	4	4	3	2	1	5	3	CC3	I
27906	CLIST 2083		L. monocytogenes	2018-04-27	2021-10-02	2008	South America	Brazil		Human				Patient with lymphoma	blood		Universidade Federal de Viçosa, Minas Gerais, Brazil	I	1/2b	CC3	SL3	CT4444		ERR3199889		4	4	4	3	2	1	5	3	CC3	I
3712	AUSMDU-LM-2010-0189		L. monocytogenes	2010-09-27	2021-10-29	2009	Oceania	Australia		Food				Cheese				I	IIB	CC3	n.d.	n.d.				4	4	4	3	2	1	5	3	CC3	I
3715	AUSMDU-LM-2010-0195		L. monocytogenes	2010-09-27	2021-10-29	2009	Oceania	Australia		Food				Cheese				I	IIB	CC3	n.d.	n.d.				4	4	4	3	2	1	5	3	CC3	I
3753	AUSMDU-LM-2011-0014		L. monocytogenes	2011-01-21	2021-10-29	2009	Oceania	Australia		Food				Poultry				I	IIB	CC3	n.d.	n.d.				4	4	4	3	2	1	5	3	CC3	I
3757	AUSMDU-LM-2011-0019		L. monocytogenes	2011-01-21	2021-10-29	2009	Oceania	Australia		Food				Cheese				I	IIB	CC3	n.d.	n.d.				4	4	4	3	2	1	5	3	CC3	I
3758	AUSMDU-LM-2011-0020		L. monocytogenes	2011-01-21	2021-10-29	2009	Oceania	Australia		Food				Cheese				I	IIB	CC3	n.d.	n.d.				4	4	4	3	2	1	5	3	CC3	I
3759	AUSMDU-LM-2011-0021		L. monocytogenes	2011-01-21	2021-10-29	2009	Oceania	Australia		Food				Cheese				I	IIB	CC3	n.d.	n.d.				4	4	4	3	2	1	5	3	CC3	I
3761	AUSMDU-LM-2011-0023		L. monocytogenes	2011-01-21	2021-10-29	2009	Oceania	Australia		Food				Cheese				I	IIB	CC3	n.d.	n.d.				4	4	4	3	2	1	5	3	CC3	I
3762	AUSMDU-LM-2011-0024		L. monocytogenes	2011-01-21	2021-10-29	2009	Oceania	Australia		Food				Cheese				I	IIB	CC3	n.d.	n.d.				4	4	4	3	2	1	5	3	CC3	I
3763	AUSMDU-LM-2011-0025		L. monocytogenes	2011-01-21	2021-10-29	2009	Oceania	Australia		Food				Cheese				I	IIB	CC3	n.d.	n.d.				4	4	4	3	2	1	5	3	CC3	I
3764	AUSMDU-LM-2011-0026		L. monocytogenes	2011-01-21	2021-10-29	2009	Oceania	Australia		Food				Cheese				I	IIB	CC3	n.d.	n.d.				4	4	4	3	2	1	5	3	CC3	I
3766	AUSMDU-LM-2011-0027		L. monocytogenes	2011-01-21	2021-10-29	2009	Oceania	Australia		Food				Cheese				I	IIB	CC3	n.d.	n.d.				4	4	4	3	2	1	5	3	CC3	I
3774	AUSMDU-LM-2011-0036		L. monocytogenes	2011-01-21	2021-10-29	2009	Oceania	Australia		Food				Cheese				I	IIB	CC3	n.d.	n.d.				4	4	4	3	2	1	5	3	CC3	I
3778	AUSMDU-LM-2011-0040		L. monocytogenes	2011-01-21	2021-10-29	2009	Oceania	Australia		Food				Cheese				I	IIB	CC3	n.d.	n.d.				4	4	4	3	2	1	5	3	CC3	I
3779	AUSMDU-LM-2011-0041		L. monocytogenes	2011-01-21	2021-10-29	2009	Oceania	Australia		Food				Cheese				I	IIB	CC3	n.d.	n.d.				4	4	4	3	2	1	5	3	CC3	I
3785	AUSMDU-LM-2011-0044		L. monocytogenes	2011-01-24	2021-10-29	2009	Oceania	Australia		Food				Cheese				I	IIB	CC3	n.d.	n.d.				4	4	4	3	2	1	5	3	CC3	I
3786	AUSMDU-LM-2011-0045		L. monocytogenes	2011-01-24	2021-10-29	2009	Oceania	Australia		Food				Cheese				I	IIB	CC3	n.d.	n.d.				4	4	4	3	2	1	5	3	CC3	I
3787	AUSMDU-LM-2011-0046		L. monocytogenes	2011-01-24	2021-10-29	2009	Oceania	Australia		Food				Cheese				I	IIB	CC3	n.d.	n.d.				4	4	4	3	2	1	5	3	CC3	I
3791	AUSMDU-LM-2011-0050		L. monocytogenes	2011-01-24	2021-10-29	2009	Oceania	Australia		Food				Cheese				I	IIB	CC3	n.d.	n.d.				4	4	4	3	2	1	5	3	CC3	I
3792	AUSMDU-LM-2011-0051		L. monocytogenes	2011-01-24	2021-10-29	2009	Oceania	Australia		Food				Cheese				I	IIB	CC3	n.d.	n.d.				4	4	4	3	2	1	5	3	CC3	I
3802	AUSMDU-LM-2010-0207		L. monocytogenes	2011-01-24	2021-10-29	2009	Oceania	Australia		Human								I	IIB	CC3	n.d.	n.d.				4	4	4	3	2	1	5	3	CC3	I
3821	AUSMDU-LM-2010-0221		L. monocytogenes	2011-01-24	2021-10-29	2009	Oceania	Australia		Human								I	IIB	CC3	n.d.	n.d.				4	4	4	3	2	1	5	3	CC3	I
3825	AUSMDU-LM-2010-0223		L. monocytogenes	2011-01-24	2021-10-29	2009	Oceania	Australia		Human								I	IIB	CC3	n.d.	n.d.				4	4	4	3	2	1	5	3	CC3	I
3828	AUSMDU-LM-2010-0227		L. monocytogenes	2011-01-24	2021-10-29	2009	Oceania	Australia		Human								I	IIB	CC3	n.d.	n.d.				4	4	4	3	2	1	5	3	CC3	I
3837	AUSMDU-LM-2010-0236		L. monocytogenes	2011-01-24	2021-10-29	2009	Oceania	Australia		Food				Cheese				I	IIB	CC3	n.d.	n.d.				4	4	4	3	2	1	5	3	CC3	I
3838	AUSMDU-LM-2010-0237		L. monocytogenes	2011-01-24	2021-10-29	2009	Oceania	Australia		Food				Cheese				I	IIB	CC3	n.d.	n.d.				4	4	4	3	2	1	5	3	CC3	I
3839	AUSMDU-LM-2010-0238		L. monocytogenes	2011-01-24	2021-10-29	2009	Oceania	Australia		Human								I	IIB	CC3	n.d.	n.d.				4	4	4	3	2	1	5	3	CC3	I
3840	AUSMDU-LM-2010-0239		L. monocytogenes	2011-01-24	2021-10-29	2009	Oceania	Australia		Food				Cheese				I	IIB	CC3	n.d.	n.d.				4	4	4	3	2	1	5	3	CC3	I
3841	AUSMDU-LM-2010-0240		L. monocytogenes	2011-01-24	2021-10-29	2009	Oceania	Australia		Food				Cheese				I	IIB	CC3	n.d.	n.d.				4	4	4	3	2	1	5	3	CC3	I
3842	AUSMDU-LM-2010-0241		L. monocytogenes	2011-01-24	2021-10-29	2009	Oceania	Australia		Food				Cheese				I	IIB	CC3	n.d.	n.d.				4	4	4	3	2	1	5	3	CC3	I
3899	AUSMDU-LM-2010-0295		L. monocytogenes	2011-01-25	2021-10-29	2009	Oceania	Australia		Human								I	IIB	CC3	n.d.	n.d.				4	4	4	3	2	1	5	3	CC3	I
15669	15C		L. monocytogenes	2016-10-26	2021-10-29	2009	South America	Brazil		Production environment				Plastic crates			Laboratory of Food Microbiology and Mycotoxicology, Department of Food Engineering, University of São Paulo at Pirassunnunga - BZ	I	1/2b	CC3	n.d.	n.d.				4	4	4	3	2	1	5	3	CC3	I
27908	7		L. monocytogenes	2018-04-27	2021-10-02	2009	South America	Brazil		Food					Raw beef	Refrigerated	Universidade Federal de Viçosa, Minas Gerais, Brazil	I	1/2b	CC3	SL3	CT4448		ERR3199904		4	4	4	3	2	1	5	3	CC3	I
3847	AUSMDU-LM-2011-0065		L. monocytogenes	2011-01-24	2021-10-29	2010	Oceania	Australia		Food				Cheese				I	IIB	CC3	n.d.	n.d.				4	4	4	3	2	1	5	3	CC3	I
3854	AUSMDU-LM-2010-0252		L. monocytogenes	2011-01-24	2021-10-29	2010	Oceania	Australia		Food				Butter				I	IIB	CC3	n.d.	n.d.				4	4	4	3	2	1	5	3	CC3	I
3869	AUSMDU-LM-2010-0267		L. monocytogenes	2011-01-24	2021-10-29	2010	Oceania	Australia		Food								I	IIB	CC3	n.d.	n.d.				4	4	4	3	2	1	5	3	CC3	I
3888	AUSMDU-LM-2010-0285		L. monocytogenes	2011-01-25	2021-10-29	2010	Oceania	Australia		Food				Cheese				I	IIB	CC3	n.d.	n.d.				4	4	4	3	2	1	5	3	CC3	I
3889	AUSMDU-LM-2010-0286		L. monocytogenes	2011-01-25	2021-10-29	2010	Oceania	Australia		Food				Cheese				I	IIB	CC3	n.d.	n.d.				4	4	4	3	2	1	5	3	CC3	I
3898	AUSMDU-LM-2010-0294		L. monocytogenes	2011-01-25	2021-10-29	2010	Oceania	Australia		Food				Cheese				I	IIB	CC3	n.d.	n.d.				4	4	4	3	2	1	5	3	CC3	I
3908	AUSMDU-LM-2010-0305		L. monocytogenes	2011-01-25	2021-10-29	2010	Oceania	Australia		Human								I	IIB	CC3	n.d.	n.d.				4	4	4	3	2	1	5	3	CC3	I
3914	AUSMDU-LM-2010-0312		L. monocytogenes	2011-01-25	2021-10-29	2010	Oceania	Australia		Food								I	IIB	CC3	n.d.	n.d.				4	4	4	3	2	1	5	3	CC3	I
3926	AUSMDU-LM-2010-0324		L. monocytogenes	2011-01-25	2021-10-29	2010	Oceania	Australia		Human								I	IIB	CC3	n.d.	n.d.				4	4	4	3	2	1	5	3	CC3	I
3928	AUSMDU-LM-2010-0326		L. monocytogenes	2011-01-25	2021-10-29	2010	Oceania	Australia		Food				Vegetable				I	IIB	CC3	n.d.	n.d.				4	4	4	3	2	1	5	3	CC3	I
3929	AUSMDU-LM-2010-0327		L. monocytogenes	2011-01-25	2021-10-29	2010	Oceania	Australia		Food				Vegetable				I	IIB	CC3	n.d.	n.d.				4	4	4	3	2	1	5	3	CC3	I
3935	AUSMDU-LM-2010-0333		L. monocytogenes	2011-01-25	2021-10-29	2010	Oceania	Australia		Food				Poultry				I	IIB	CC3	n.d.	n.d.				4	4	4	3	2	1	5	3	CC3	I
3938	AUSMDU-LM-2010-0336		L. monocytogenes	2011-01-25	2021-10-29	2010	Oceania	Australia		Food				Cheese				I	IIB	CC3	n.d.	n.d.				4	4	4	3	2	1	5	3	CC3	I
3939	AUSMDU-LM-2010-0337		L. monocytogenes	2011-01-25	2021-10-29	2010	Oceania	Australia		Food				Cheese				I	IIB	CC3	n.d.	n.d.				4	4	4	3	2	1	5	3	CC3	I
3940	AUSMDU-LM-2010-0338		L. monocytogenes	2011-01-25	2021-10-29	2010	Oceania	Australia		Food				Cheese				I	IIB	CC3	n.d.	n.d.				4	4	4	3	2	1	5	3	CC3	I
3941	AUSMDU-LM-2010-0339		L. monocytogenes	2011-01-25	2021-10-29	2010	Oceania	Australia		Food				Milk				I	IIB	CC3	n.d.	n.d.				4	4	4	3	2	1	5	3	CC3	I
3942	AUSMDU-LM-2010-0341		L. monocytogenes	2011-01-25	2021-10-29	2010	Oceania	Australia		Food				Cheese				I	IIB	CC3	n.d.	n.d.				4	4	4	3	2	1	5	3	CC3	I
3943	AUSMDU-LM-2010-0342		L. monocytogenes	2011-01-25	2021-10-29	2010	Oceania	Australia		Food				Cheese				I	IIB	CC3	n.d.	n.d.				4	4	4	3	2	1	5	3	CC3	I
3953	AUSMDU-LM-2010-0354		L. monocytogenes	2011-01-25	2021-10-29	2010	Oceania	Australia		Production environment				Food contact environment				I	IIB	CC3	n.d.	n.d.				4	4	4	3	2	1	5	3	CC3	I
3954	AUSMDU-LM-2010-0355		L. monocytogenes	2011-01-25	2021-10-29	2010	Oceania	Australia		Food								I	IIB	CC3	n.d.	n.d.				4	4	4	3	2	1	5	3	CC3	I
3955	AUSMDU-LM-2010-0356		L. monocytogenes	2011-01-25	2021-10-29	2010	Oceania	Australia		Food								I	IIB	CC3	n.d.	n.d.				4	4	4	3	2	1	5	3	CC3	I
3956	AUSMDU-LM-2010-0357		L. monocytogenes	2011-01-25	2021-10-29	2010	Oceania	Australia		Production environment				Food contact environment				I	IIB	CC3	n.d.	n.d.				4	4	4	3	2	1	5	3	CC3	I
3957	AUSMDU-LM-2010-0358		L. monocytogenes	2011-01-25	2021-10-29	2010	Oceania	Australia		Production environment				Food contact environment				I	IIB	CC3	n.d.	n.d.				4	4	4	3	2	1	5	3	CC3	I
3958	AUSMDU-LM-2010-0359		L. monocytogenes	2011-01-25	2021-10-29	2010	Oceania	Australia		Production environment				Food contact environment				I	IIB	CC3	n.d.	n.d.				4	4	4	3	2	1	5	3	CC3	I
3964	AUSMDU-LM-2011-0067		L. monocytogenes	2011-01-25	2021-10-29	2010	Oceania	Australia		Food								I	IIB	CC3	n.d.	n.d.				4	4	4	3	2	1	5	3	CC3	I
3966	AUSMDU-LM-2011-0069		L. monocytogenes	2011-01-25	2021-10-29	2010	Oceania	Australia		Food								I	IIB	CC3	n.d.	n.d.				4	4	4	3	2	1	5	3	CC3	I
3967	AUSMDU-LM-2010-0364		L. monocytogenes	2011-01-25	2021-10-29	2010	Oceania	Australia		Human								I	IIB	CC3	n.d.	n.d.				4	4	4	3	2	1	5	3	CC3	I
3981	AUSMDU-LM-2011-0082		L. monocytogenes	2011-01-25	2021-10-29	2010	Oceania	Australia		Food				Cheese				I	IIB	CC3	n.d.	n.d.				4	4	4	3	2	1	5	3	CC3	I
3984	AUSMDU-LM-2011-0085		L. monocytogenes	2011-01-25	2021-10-29	2010	Oceania	Australia		Food				Cheese				I	IIB	CC3	n.d.	n.d.				4	4	4	3	2	1	5	3	CC3	I
3986	AUSMDU-LM-2011-0087		L. monocytogenes	2011-01-25	2021-10-29	2010	Oceania	Australia		Food								I	IIB	CC3	n.d.	n.d.				4	4	4	3	2	1	5	3	CC3	I
3989	AUSMDU-LM-2011-0090		L. monocytogenes	2011-01-25	2021-10-29	2010	Oceania	Australia		Food				Cheese				I	IIB	CC3	n.d.	n.d.				4	4	4	3	2	1	5	3	CC3	I
3992	AUSMDU-LM-2011-0093		L. monocytogenes	2011-01-25	2021-10-29	2010	Oceania	Australia		Food				Cheese				I	IIB	CC3	n.d.	n.d.				4	4	4	3	2	1	5	3	CC3	I
3993	AUSMDU-LM-2011-0094		L. monocytogenes	2011-01-25	2021-10-29	2010	Oceania	Australia		Food				Cheese				I	IIB	CC3	n.d.	n.d.				4	4	4	3	2	1	5	3	CC3	I
4000	AUSMDU-LM-2011-0102		L. monocytogenes	2011-01-25	2021-10-29	2010	Oceania	Australia		Food				Cheese				I	IIB	CC3	n.d.	n.d.				4	4	4	3	2	1	5	3	CC3	I
4002	AUSMDU-LM-2011-0105		L. monocytogenes	2011-01-25	2021-10-29	2010	Oceania	Australia		Food								I	IIB	CC3	n.d.	n.d.				4	4	4	3	2	1	5	3	CC3	I
4014	AUSMDU-LM-2011-0117		L. monocytogenes	2011-01-25	2021-10-29	2010	Oceania	Australia		Human								I	IIB	CC3	n.d.	n.d.				4	4	4	3	2	1	5	3	CC3	I
27909	CLIST 441		L. monocytogenes	2018-04-27	2021-10-02	2010	South America	Brazil		Food					Raw beef	Refrigerated	Universidade Federal de Viçosa, Minas Gerais, Brazil	I	1/2b	CC3	SL3	CT4447		ERR3199905		4	4	4	3	2	1	5	3	CC3	I
34291	T1-012	CFSAN035172	L. monocytogenes	2018-10-03	2021-10-03	2010	South America	Chile		Food							Universidad Andres Bello	I		CC3	SL3	CT2432		SRR3394970		4	4	4	3	2	1	5	3	CC3	I
41655	sam_E1249BF8-1449-43B4-A5C4-6A60D330A25F		L. monocytogenes	2019-07-25	2021-10-03	2010	Europe	Poland		Human							European Centre for Disease Prevention and Control	I		CC3	SL3	CT5616		ERR2522379		4	4	4	3	2	1	5	3	CC3	I
34361	5440/11		L. monocytogenes	2018-10-03	2021-10-03	2011	Europe	Poland		Human							National Medicines Institute, Department of Epidemiology and Clinical Microbiology, Warsaw, Poland	I		CC3	SL3	CT5619		ERR2522405		4	4	4	3	2	1	5	3	CC3	I
41658	sam_B0123E3E-EDA2-4B80-85E6-95AA1B1BF485		L. monocytogenes	2019-07-25	2021-10-03	2011	Europe	Poland		Human							European Centre for Disease Prevention and Control	I		CC3	SL3	CT5618		ERR2522406		4	4	4	3	2	1	5	3	CC3	I
5708	720627		L. monocytogenes	2014-05-27	2021-10-29	2013	Europe	Spain		Human				Blood				I	1/2b	CC3	n.d.	n.d.				4	4	4	3	2	1	5	3	CC3	I
41670	sam_7D5AAE8A-1C0F-4DF9-9FCC-A2397F046705		L. monocytogenes	2019-07-25	2021-10-03	2013	Europe	Poland		Human							European Centre for Disease Prevention and Control	I		CC3	SL3	CT5619		ERR2522481		4	4	4	3	2	1	5	3	CC3	I
5860	AQQ-2014-LMO-22		L. monocytogenes	2015-01-28	2021-10-29	2014	South America	Chile		Production environment				PROCESSING PLANT, MACHINE SURFACE				I	1/2b	CC3	n.d.	n.d.				4	4	4	3	2	1	5	3	CC3	I
5861	AQQ-2014-LMO-23		L. monocytogenes	2015-01-28	2021-10-29	2014	South America	Chile		Production environment				PROCESSING PLANT, MACHINE SURFACE				I	1/2b	CC3	n.d.	n.d.				4	4	4	3	2	1	5	3	CC3	I
5863	AQQ-2014-LMO-25		L. monocytogenes	2015-01-28	2021-10-29	2014	South America	Chile		Food				FISH PRODUCT, S. SALAR				I	1/2b	CC3	n.d.	n.d.				4	4	4	3	2	1	5	3	CC3	I
5868	AQQ-2014-LMO-30		L. monocytogenes	2015-01-28	2021-10-29	2014	South America	Chile		Production environment				PROCESSING PLANT, FLOOR SURFACE				I	1/2b	CC3	n.d.	n.d.				4	4	4	3	2	1	5	3	CC3	I
5875	AQQ-2014-LMO-37		L. monocytogenes	2015-01-28	2021-10-29	2014	South America	Chile		Food				FISH PRODUCT, S. SALAR				I	1/2b	CC3	n.d.	n.d.				4	4	4	3	2	1	5	3	CC3	I
15674	Lm93		L. monocytogenes	2016-10-26	2021-10-29	2014	South America	Brazil		Food				Mozzarella cheese			Laboratory of Bacterial Ecophysiology and Biotechnology, Department of Biotechnology and Biomedicine, Technical University of Denmark - DK	I	IIb	CC3	n.d.	n.d.				4	4	4	3	2	1	5	3	CC3	I
41674	sam_49138705-4EEA-4A58-BDE3-A94D048F5E6F		L. monocytogenes	2019-07-25	2021-10-03	2014	Europe	Poland		Human							European Centre for Disease Prevention and Control	I		CC3	SL3	CT5617		ERR2522512		4	4	4	3	2	1	5	3	CC3	I
41689	sam_50FA7AEB-0612-4F6F-8986-83608B538690		L. monocytogenes	2019-07-25	2021-10-03	2014	Europe	Poland		Human							European Centre for Disease Prevention and Control	I		CC3	SL3	CT5621		ERR2522568		4	4	4	3	2	1	5	3	CC3	I
27825	170		L. monocytogenes	2018-04-22	2021-10-02	2015	Europe	Poland		Production environment							National Veterinary Research Institute, Pulawy, Poland	I		CC3	SL3	CT4327				4	4	4	3	2	1	5	3	CC3	I
27831	255		L. monocytogenes	2018-04-22	2021-10-02	2015	Europe	Poland		Production environment							National Veterinary Research Institute, Pulawy, Poland	I		CC3	SL3	CT2432				4	4	4	3	2	1	5	3	CC3	I
41696	sam_130CE86C-1700-4403-8E51-6BEEE69423B2		L. monocytogenes	2019-07-25	2021-10-03	2015	Europe	Poland		Human							European Centre for Disease Prevention and Control	I		CC3	SL3	CT5617		ERR2522601		4	4	4	3	2	1	5	3	CC3	I
20240	FDA00011168	CFSAN059069; FNW19N61	L. monocytogenes	2017-09-12	2021-10-01	2016	South America	Chile		Food				Frozen Cooked Mussel Meat			CFSAN & FDA	I		CC3	SL3	CT4911		SRR5604250		4	4	4	3	2	1	5	3	CC3	I
27714	LM16		L. monocytogenes	2018-04-17	2021-10-29	2016	Asia	China		Food								I		CC3	n.d.	n.d.				4	4	4	3	2	1	5	3	CC3	I
27846	613		L. monocytogenes	2018-04-22	2021-10-02	2016	Europe	Poland		Production environment							National Veterinary Research Institute, Pulawy, Poland	I		CC3	SL3	CT1297				4	4	4	3	2	1	5	3	CC3	I
34127	462		L. monocytogenes	2019-09-09	2021-10-03	2016	Europe	Poland		Production environment			Meat	slaughter - saw			National Veterinary Research Institute, Pulawy, Poland	I		CC3	SL3	CT4803				4	4	4	3	2	1	5	3	CC3	I
27764	LM74		L. monocytogenes	2018-04-17	2021-10-29	2017	Asia	China		Food								I		CC3	n.d.	n.d.				4	4	4	3	2	1	5	3	CC3	I
80155	MRL-19-00662		L. monocytogenes	2021-10-13	2021-10-13	2018	South America	Chile		Food			Fruit or vegetable	Mix salads				I	1/2b	CC3	n.d.	n.d.				4	4	4	3	2	1	5	3	CC3	I
43937	CLIP 2019/02949	LISVAL270	L. monocytogenes	2021-01-27	2021-12-08	2019	Europe	Spain		Feed				Feed 1 SAF		Cattle G	Universidad CEU, Valencia, Spain	I		CC3	SL3	CT4309		ERR6496238		4	4	4	3	2	1	5	3	CC3	I
76380	DP 1093/2019		L. monocytogenes	2021-03-22	2021-05-21	2019	Europe	Serbia		Food			Mixed product	Fresh cheese prosciutto sandwich			Veterinary Specialized Institute Kraljevo	I		СС3	n.d.	n.d.				4	4	4	3	2	1	5	3	CC3	I
76385	GIMC2068:Lmc7817		L. monocytogenes	2021-03-25	2021-07-13	2021	Europe	Russia		Food	BACT		Meat					I		CC3	n.d.	n.d.				4	4	4	3	2	1	5	3	CC3	I
76386	GIMC2069:Lmc7919		L. monocytogenes	2021-03-25	2021-07-13	2021	Europe	Russia		Food	BACT		Meat					I		CC3	n.d.	n.d.				4	4	4	3	2	1	5	3	CC3	I
24	FSL N1-017		L. monocytogenes	2014-04-08	2021-09-26		North America	USA		Food				Unknown				I	IVb; 4b	CC3	SL3	CT90		GCA_000168515.1		4	4	4	3	2	1	5	3	CC3	I
3188	CLIP74906	CIP 78.35; SLCC 2540; SLCC 2540 - CIP 78.35	L. monocytogenes	2008-07-25	2021-10-29		North America	USA		Unknown				Reference strain for serovar				I	3b	CC3	n.d.	n.d.				4	4	4	3	2	1	5	3	CC3	I
3359	FSLN1-017		L. monocytogenes	2008-07-25	2021-10-29					Food				Food (trout in brine)		Gray et al., 2004		I	4b	CC3	n.d.	n.d.				4	4	4	3	2	1	5	3	CC3	I
3577	AUSMDU-LM-2010-0083		L. monocytogenes	2010-03-15	2021-10-29		Oceania	Australia		Human								I	IIB	CC3	n.d.	n.d.				4	4	4	3	2	1	5	3	CC3	I
3673	AUSMDU-LM-2010-0120		L. monocytogenes	2010-08-20	2021-10-29		Oceania	Australia		Food								I		CC3	n.d.	n.d.				4	4	4	3	2	1	5	3	CC3	I
3682	AUSMDU-LM-2010-0132		L. monocytogenes	2010-08-20	2021-10-29		Oceania	Australia		Food								I		CC3	n.d.	n.d.				4	4	4	3	2	1	5	3	CC3	I
3683	AUSMDU-LM-2010-0133		L. monocytogenes	2010-08-20	2021-10-29		Oceania	Australia		Food								I		CC3	n.d.	n.d.				4	4	4	3	2	1	5	3	CC3	I
3690	AUSMDU-LM-2010-0140		L. monocytogenes	2010-08-20	2021-10-29		Oceania	Australia		Human								I		CC3	n.d.	n.d.				4	4	4	3	2	1	5	3	CC3	I
3693	AUSMDU-LM-2010-0143		L. monocytogenes	2010-08-20	2021-10-29		Oceania	Australia		Food								I		CC3	n.d.	n.d.				4	4	4	3	2	1	5	3	CC3	I
3694	AUSMDU-LM-2010-0144		L. monocytogenes	2010-08-20	2021-10-29		Oceania	Australia		Production environment				food contact environment				I		CC3	n.d.	n.d.				4	4	4	3	2	1	5	3	CC3	I
3695	AUSMDU-LM-2010-0145		L. monocytogenes	2010-08-20	2021-10-29		Oceania	Australia		Production environment				food contact environment				I		CC3	n.d.	n.d.				4	4	4	3	2	1	5	3	CC3	I
3696	AUSMDU-LM-2010-0146		L. monocytogenes	2010-08-20	2021-10-29		Oceania	Australia		Production environment				Factory				I		CC3	n.d.	n.d.				4	4	4	3	2	1	5	3	CC3	I
3732	AUSMDU-LM-2011-0008		L. monocytogenes	2011-01-21	2021-10-29		Oceania	Australia		Human								I		CC3	n.d.	n.d.				4	4	4	3	2	1	5	3	CC3	I
3754	AUSMDU-LM-2011-0015		L. monocytogenes	2011-01-21	2021-10-29		Oceania	Australia						Smallgoods				I	IIB	CC3	n.d.	n.d.				4	4	4	3	2	1	5	3	CC3	I
3756	AUSMDU-LM-2011-0018		L. monocytogenes	2011-01-21	2021-10-29		Oceania	Australia						Smallgoods				I	IIB	CC3	n.d.	n.d.				4	4	4	3	2	1	5	3	CC3	I
3768	AUSMDU-LM-2011-0030		L. monocytogenes	2011-01-21	2021-10-29		Oceania	Australia						Smallgoods				I	IIB	CC3	n.d.	n.d.				4	4	4	3	2	1	5	3	CC3	I
3769	AUSMDU-LM-2011-0031		L. monocytogenes	2011-01-21	2021-10-29		Oceania	Australia						Smallgoods				I	IIB	CC3	n.d.	n.d.				4	4	4	3	2	1	5	3	CC3	I
3770	AUSMDU-LM-2011-0032		L. monocytogenes	2011-01-21	2021-10-29		Oceania	Australia						Smallgoods				I	IIB	CC3	n.d.	n.d.				4	4	4	3	2	1	5	3	CC3	I
3771	AUSMDU-LM-2011-0033		L. monocytogenes	2011-01-21	2021-10-29		Oceania	Australia						Smallgoods				I	IIB	CC3	n.d.	n.d.				4	4	4	3	2	1	5	3	CC3	I
3772	AUSMDU-LM-2011-0034		L. monocytogenes	2011-01-21	2021-10-29		Oceania	Australia						Smallgoods				I	IIB	CC3	n.d.	n.d.				4	4	4	3	2	1	5	3	CC3	I
3773	AUSMDU-LM-2011-0035		L. monocytogenes	2011-01-21	2021-10-29		Oceania	Australia						Smallgoods				I	IIB	CC3	n.d.	n.d.				4	4	4	3	2	1	5	3	CC3	I
3776	AUSMDU-LM-2011-0038		L. monocytogenes	2011-01-21	2021-10-29		Oceania	Australia						Smallgoods				I	IIB	CC3	n.d.	n.d.				4	4	4	3	2	1	5	3	CC3	I
3777	AUSMDU-LM-2011-0039		L. monocytogenes	2011-01-21	2021-10-29		Oceania	Australia						Smallgoods				I	IIB	CC3	n.d.	n.d.				4	4	4	3	2	1	5	3	CC3	I
3871	AUSMDU-LM-2010-0269		L. monocytogenes	2011-01-24	2021-10-29		Oceania	Australia		Food				Cheese				I	IIB	CC3	n.d.	n.d.				4	4	4	3	2	1	5	3	CC3	I
3872	AUSMDU-LM-2010-0270		L. monocytogenes	2011-01-24	2021-10-29		Oceania	Australia		Food				Cheese				I	IIB	CC3	n.d.	n.d.				4	4	4	3	2	1	5	3	CC3	I
3873	AUSMDU-LM-2010-0271		L. monocytogenes	2011-01-24	2021-10-29		Oceania	Australia		Food				Cheese				I	IIB	CC3	n.d.	n.d.				4	4	4	3	2	1	5	3	CC3	I
3874	AUSMDU-LM-2010-0272		L. monocytogenes	2011-01-24	2021-10-29		Oceania	Australia										I	IIB	CC3	n.d.	n.d.				4	4	4	3	2	1	5	3	CC3	I
3875	AUSMDU-LM-2010-0273		L. monocytogenes	2011-01-24	2021-10-29		Oceania	Australia										I	IIB	CC3	n.d.	n.d.				4	4	4	3	2	1	5	3	CC3	I
3876	AUSMDU-LM-2010-0274		L. monocytogenes	2011-01-24	2021-10-29		Oceania	Australia										I	IIB	CC3	n.d.	n.d.				4	4	4	3	2	1	5	3	CC3	I
3877	AUSMDU-LM-2010-0275		L. monocytogenes	2011-01-24	2021-10-29		Oceania	Australia										I	IIB	CC3	n.d.	n.d.				4	4	4	3	2	1	5	3	CC3	I
3878	AUSMDU-LM-2010-0276		L. monocytogenes	2011-01-24	2021-10-29		Oceania	Australia		Human								I	IIB	CC3	n.d.	n.d.				4	4	4	3	2	1	5	3	CC3	I
3879	AUSMDU-LM-2010-0277		L. monocytogenes	2011-01-24	2021-10-29		Oceania	Australia		Human								I	IIB	CC3	n.d.	n.d.				4	4	4	3	2	1	5	3	CC3	I
3880	AUSMDU-LM-2010-0278		L. monocytogenes	2011-01-24	2021-10-29		Oceania	Australia		Human								I	IIB	CC3	n.d.	n.d.				4	4	4	3	2	1	5	3	CC3	I
3882	AUSMDU-LM-2010-0280		L. monocytogenes	2011-01-24	2021-10-29		Oceania	Australia		Human								I	IIB	CC3	n.d.	n.d.				4	4	4	3	2	1	5	3	CC3	I
3932	AUSMDU-LM-2010-0330		L. monocytogenes	2011-01-25	2021-10-29		Oceania	Australia		Food				Cheese				I	IIB	CC3	n.d.	n.d.				4	4	4	3	2	1	5	3	CC3	I
3933	AUSMDU-LM-2010-0331		L. monocytogenes	2011-01-25	2021-10-29		Oceania	Australia		Food				Cheese				I	IIB	CC3	n.d.	n.d.				4	4	4	3	2	1	5	3	CC3	I
3945	AUSMDU-LM-2010-0344		L. monocytogenes	2011-01-25	2021-10-29		Oceania	Australia		Food				Cheese				I	IIB	CC3	n.d.	n.d.				4	4	4	3	2	1	5	3	CC3	I
3946	AUSMDU-LM-2010-0345		L. monocytogenes	2011-01-25	2021-10-29		Oceania	Australia		Food				Cheese				I	IIB	CC3	n.d.	n.d.				4	4	4	3	2	1	5	3	CC3	I
3947	AUSMDU-LM-2010-0346		L. monocytogenes	2011-01-25	2021-10-29		Oceania	Australia		Food				Cheese				I	IIB	CC3	n.d.	n.d.				4	4	4	3	2	1	5	3	CC3	I
3948	AUSMDU-LM-2010-0347		L. monocytogenes	2011-01-25	2021-10-29		Oceania	Australia		Food				Cheese				I	IIB	CC3	n.d.	n.d.				4	4	4	3	2	1	5	3	CC3	I
3949	AUSMDU-LM-2011-0132		L. monocytogenes	2011-01-25	2021-10-29		Oceania	Australia		Food				Cheese				I	IIB	CC3	n.d.	n.d.				4	4	4	3	2	1	5	3	CC3	I
3961	AUSMDU-LM-2010-0362		L. monocytogenes	2011-01-25	2021-10-29		Oceania	Australia		Human								I	IIB	CC3	n.d.	n.d.				4	4	4	3	2	1	5	3	CC3	I
3962	AUSMDU-LM-2010-0363		L. monocytogenes	2011-01-25	2021-10-29		Oceania	Australia		Human								I	IIB	CC3	n.d.	n.d.				4	4	4	3	2	1	5	3	CC3	I
4001	AUSMDU-LM-2011-0103		L. monocytogenes	2011-01-25	2021-10-29		Oceania	Australia		Food				Cheese				I	IIB	CC3	n.d.	n.d.				4	4	4	3	2	1	5	3	CC3	I
4004	AUSMDU-LM-2011-0107		L. monocytogenes	2011-01-25	2021-10-29		Oceania	Australia		Food				Cheese				I	IIB	CC3	n.d.	n.d.				4	4	4	3	2	1	5	3	CC3	I
4005	AUSMDU-LM-2011-0108		L. monocytogenes	2011-01-25	2021-10-29		Oceania	Australia		Food				Cheese				I	IIB	CC3	n.d.	n.d.				4	4	4	3	2	1	5	3	CC3	I
4067	LM13904		L. monocytogenes	2011-01-31	2021-10-29		Asia	Turkey		Food								I	1/2b	CC3	n.d.	n.d.	< 1989			4	4	4	3	2	1	5	3	CC3	I
4153	LM70139		L. monocytogenes	2011-01-31	2021-10-29		Europe	Portugal		Food								I	1/2b	CC3	n.d.	n.d.	< 1996			4	4	4	3	2	1	5	3	CC3	I
4175	LM75325		L. monocytogenes	2011-01-31	2021-10-29		Africa	Morocco		Human								I	IIB	CC3	n.d.	n.d.				4	4	4	3	2	1	5	3	CC3	I
4177	LM75328		L. monocytogenes	2011-01-31	2021-10-29		Africa	Morocco		Human								I	IIB	CC3	n.d.	n.d.				4	4	4	3	2	1	5	3	CC3	I
4222	LM84813		L. monocytogenes	2011-01-31	2021-10-29		South America	Peru										I	IIB	CC3	n.d.	n.d.				4	4	4	3	2	1	5	3	CC3	I
4237	LM86834		L. monocytogenes	2011-01-31	2021-10-29		Europe	Italy		Food								I	1/2b	CC3	n.d.	n.d.	< 2001			4	4	4	3	2	1	5	3	CC3	I
5359	Lm_0001		L. monocytogenes	2013-10-14	2021-10-29		Asia	Japan		Human								I	1/2b	CC3	n.d.	n.d.				4	4	4	3	2	1	5	3	CC3	I
5646	Lm_0040		L. monocytogenes	2013-10-14	2021-10-29		Asia	Japan		Human								I	4b	CC3	n.d.	n.d.				4	4	4	3	2	1	5	3	CC3	I
20560	L242-13		L. monocytogenes	2017-09-14	2021-10-01		South America	Chile		Human							EDLB-CDC	I		CC3	SL3	CT2432		SRR5931801		4	4	4	3	2	1	5	3	CC3	I
4948	SLCC2227		L. monocytogenes	2011-09-30	2021-10-29	1965	Europe	Germany		Feed				silage (maize)				I	4b	CC4	n.d.	n.d.				1	2	12	3	2	5	3	4	CC4	I
5332	SLCC2226		L. monocytogenes	2011-10-26	2021-10-29	1965	Europe	Germany		Feed				silage (maize)				I	4b	CC4	n.d.	n.d.				1	2	12	3	2	5	3	4	CC4	I
5227	SLCC2827		L. monocytogenes	2011-10-26	2021-10-29	1968	Europe	Germany		Feed				silage (maize)				I	4b	CC4	n.d.	n.d.				1	2	12	3	2	5	3	4	CC4	I
5361	SLCC2825		L. monocytogenes	2011-11-18	2021-10-29	1968	Europe	Germany		Feed				silage (maize)				I	4b	CC4	n.d.	n.d.				1	2	12	3	2	5	3	4	CC4	I
5001	SLCC3486		L. monocytogenes	2011-10-26	2021-10-29	1971	Europe	Germany		Animal				dog				I	4b	CC4	n.d.	n.d.				1	2	12	3	2	5	3	4	CC4	I
5152	SLCC3511		L. monocytogenes	2011-10-26	2021-10-29	1971				Natural environment				Environment		grain		I	4b	CC4	n.d.	n.d.				1	2	12	3	2	5	3	4	CC4	I
5365	SLCC3396		L. monocytogenes	2011-11-18	2021-10-29	1971				Natural environment				Environment	old grass	grass		I	4b	CC4	n.d.	n.d.				1	2	12	3	2	5	3	4	CC4	I
5437	SLCC3543		L. monocytogenes	2011-11-18	2021-10-29	1971				Natural environment				Environment		soil surface		I	4b	CC4	n.d.	n.d.				1	2	12	3	2	5	3	4	CC4	I
4862	SLCC3575		L. monocytogenes	2011-09-30	2021-10-29	1972	Europe	Germany		Animal				cat				I	4b	CC4	n.d.	n.d.				1	2	12	3	2	5	3	4	CC4	I
4864	SLCC3679		L. monocytogenes	2011-09-30	2021-10-29	1972				Natural environment				Environment		leaves		I	4b	CC4	n.d.	n.d.				1	2	12	3	2	5	3	4	CC4	I
4916	SLCC3666		L. monocytogenes	2011-09-30	2021-10-29	1972				Natural environment				Environment		leaves		I	4b	CC4	n.d.	n.d.				1	2	12	3	2	5	3	4	CC4	I
5028	SLCC3793		L. monocytogenes	2011-10-26	2021-10-29	1973				Natural environment				Environment		sludge		I	4b	CC4	n.d.	n.d.				1	2	12	3	2	5	3	4	CC4	I
5019	SLCC4104		L. monocytogenes	2011-10-26	2021-10-29	1974	Europe	France		Human								I	4b	CC4	n.d.	n.d.				1	2	12	3	2	5	3	4	CC4	I
4797	SLCC4544		L. monocytogenes	2011-08-29	2021-10-29	1975	Europe	France		Human								I	4b	CC4	n.d.	n.d.				1	2	12	3	2	5	3	4	CC4	I
5362	SLCC4409		L. monocytogenes	2011-11-18	2021-10-29	1975	Europe	Switzerland		Animal				monkey	lemur, zoo			I	4b	CC4	n.d.	n.d.				1	2	12	3	2	5	3	4	CC4	I
5422	SLCC4566		L. monocytogenes	2011-11-18	2021-10-29	1975	Europe	France		Animal				cattle				I	4b	CC4	n.d.	n.d.				1	2	12	3	2	5	3	4	CC4	I
4799	SLCC5006		L. monocytogenes	2011-08-29	2021-10-29	1976				Feed				maize flour				I	4b	CC4	n.d.	n.d.				1	2	12	3	2	5	3	4	CC4	I
4903	SLCC5004		L. monocytogenes	2011-09-30	2021-10-29	1976				Natural environment				Environment		soil		I	4b	CC4	n.d.	n.d.				1	2	12	3	2	5	3	4	CC4	I
5402	SLCC5884		L. monocytogenes	2011-11-18	2021-10-29	1984	Africa	Togo		Animal				calf				I	4b	CC4	n.d.	n.d.				1	2	12	3	2	5	3	4	CC4	I
5333	LM-EJ38		L. monocytogenes	2011-10-26	2021-10-29	1987	Europe	Finland		Feed				silage				I		CC4	n.d.	n.d.				1	2	12	3	2	5	3	4	CC4	I
5413	LM-LA29		L. monocytogenes	2011-11-18	2021-10-29	1987	Europe	Finland		Animal				hare				I		CC4	n.d.	n.d.				1	2	12	3	2	5	3	4	CC4	I
3253	CLIP8370		L. monocytogenes	2008-07-25	2021-10-29	1988	Europe	France		Human				MN				I	4b	CC4	n.d.	n.d.				1	2	12	3	2	5	3	4	CC4	I
4528	LM-EJ368		L. monocytogenes	2011-06-21	2021-10-29	1988	Europe	Finland		Feed				silage				I	4b	CC4	n.d.	n.d.				1	2	12	3	2	5	3	4	CC4	I
4737	LM-EJ350		L. monocytogenes	2011-08-29	2021-10-29	1988	Europe	Finland		Feed				silage				I	4b	CC4	n.d.	n.d.				1	2	12	3	2	5	3	4	CC4	I
3008	CLIP11965		L. monocytogenes	2008-07-25	2021-10-29	1989	Europe	France		Human				MN				I	4b	CC4	n.d.	n.d.				1	2	12	3	2	5	3	4	CC4	I
5431	LM-LA49		L. monocytogenes	2011-11-18	2021-10-29	1990	Europe	Finland		Animal				bird	red grouse			I		CC4	n.d.	n.d.				1	2	12	3	2	5	3	4	CC4	I
4105	LM21131		L. monocytogenes	2011-01-31	2021-10-29	1992	Europe	France		Food								I	4b	CC4	n.d.	n.d.				1	2	12	3	2	5	3	4	CC4	I
3420	775		L. monocytogenes	2009-05-11	2021-10-29	1993	Europe	Spain		Animal				Brain				I	4b	CC4	n.d.	n.d.	ST4 in Salcedo et al. 2003			1	2	12	3	2	5	3	4	CC4	I
3428	808		L. monocytogenes	2009-05-11	2021-10-29	1993	Europe	Spain		Animal				Brain				I	4b	CC4	n.d.	n.d.	ST4 in Salcedo et al. 2003			1	2	12	3	2	5	3	4	CC4	I
3115	CLIP63713		L. monocytogenes	2008-07-25	2021-10-29	1995	Europe	France	outbreak France 1995	Human				MN				I	4b	CC4	n.d.	n.d.				1	2	12	3	2	5	3	4	CC4	I
3116	CLIP63978		L. monocytogenes	2008-07-25	2021-10-29	1995	Europe	France		Human				MN				I	4b	CC4	n.d.	n.d.				1	2	12	3	2	5	3	4	CC4	I
3118	CLIP64086		L. monocytogenes	2008-07-25	2021-10-29	1995	Europe	France		Human				MN				I	4b	CC4	n.d.	n.d.				1	2	12	3	2	5	3	4	CC4	I
3119	CLIP64236		L. monocytogenes	2008-07-25	2021-10-29	1995	Europe	France		Human				MN				I	4b	CC4	n.d.	n.d.				1	2	12	3	2	5	3	4	CC4	I
3120	CLIP64271		L. monocytogenes	2008-07-25	2021-10-29	1995	Europe	France		Human				MN				I	4b	CC4	n.d.	n.d.				1	2	12	3	2	5	3	4	CC4	I
3121	CLIP65747		L. monocytogenes	2008-07-25	2021-10-29	1995	Europe	France		Human				MN				I	4b	CC4	n.d.	n.d.				1	2	12	3	2	5	3	4	CC4	I
5406	F332997		L. monocytogenes	2011-11-18	2021-10-29	1997	Oceania	New Zealand										I	4b	CC4	n.d.	n.d.				1	2	12	3	2	5	3	4	CC4	I
4	LM80459		L. monocytogenes	2014-04-08	2021-10-21	1999	Europe	France	Outbreak 1999	Human				BACT			Institut Pasteur, Paris, France	I	IVb; 4b	CC4	SL4	CT188		NC_012488		1	2	12	3	2	5	3	4	CC4	I
3222	CLIP80459		L. monocytogenes	2008-07-25	2021-10-29	1999	Europe	France		Human				BACT				I	4b	CC4	n.d.	n.d.				1	2	12	3	2	5	3	4	CC4	I
4217	LM83769		L. monocytogenes	2011-01-31	2021-10-29	1999	Europe	Belgium		Human								I	4b	CC4	n.d.	n.d.				1	2	12	3	2	5	3	4	CC4	I
3234	CLIP81046		L. monocytogenes	2008-07-25	2021-10-29	2000	Europe	France		Human				MN				I	4b	CC4	n.d.	n.d.				1	2	12	3	2	5	3	4	CC4	I
3235	CLIP81063		L. monocytogenes	2008-07-25	2021-10-29	2000	Europe	France	outbreak France 2000	Human				CNS				I	4b	CC4	n.d.	n.d.				1	2	12	3	2	5	3	4	CC4	I
3261	CLIP84345		L. monocytogenes	2008-07-25	2021-10-29	2000	Europe	France		Human				BACT				I	4b	CC4	n.d.	n.d.				1	2	12	3	2	5	3	4	CC4	I
3277	CLIP85296		L. monocytogenes	2008-07-25	2021-10-29	2000	Europe	France		Human				BACT				I	4b	CC4	n.d.	n.d.				1	2	12	3	2	5	3	4	CC4	I
3298	CLIP86283		L. monocytogenes	2008-07-25	2021-10-29	2000	Europe	France		Human				CNS				I	4b	CC4	n.d.	n.d.				1	2	12	3	2	5	3	4	CC4	I
3431	823		L. monocytogenes	2009-05-11	2021-10-29	2000	Europe	Spain		Human				Blood				I	4b	CC4	n.d.	n.d.	ST4 in Salcedo et al. 2003			1	2	12	3	2	5	3	4	CC4	I
3309	CLIP88204		L. monocytogenes	2008-07-25	2021-10-29	2001	Europe	France		Human				CNS				I	4b	CC4	n.d.	n.d.				1	2	12	3	2	5	3	4	CC4	I
4758	LM-LL72-1		L. monocytogenes	2011-08-29	2021-10-29	2001	Europe	Finland		Animal				bird				I	4b	CC4	n.d.	n.d.				1	2	12	3	2	5	3	4	CC4	I
3326	CLIP91553		L. monocytogenes	2008-07-25	2021-10-29	2002	Europe	France		Human				MN				I	4b	CC4	n.d.	n.d.				1	2	12	3	2	5	3	4	CC4	I
3328	CLIP91907		L. monocytogenes	2008-07-25	2021-10-29	2002	Europe	France		Human				MN				I	4b	CC4	n.d.	n.d.				1	2	12	3	2	5	3	4	CC4	I
3502	AUSMDU-LM-2010-0003		L. monocytogenes	2010-03-15	2021-10-29	2002	Oceania	Australia		Human								I	IVB	CC4	n.d.	n.d.				1	2	12	3	2	5	3	4	CC4	I
4614	FSLS6-093		L. monocytogenes	2011-06-21	2021-10-29	2002	North America	USA		Natural environment				Environment	urban-park	soil		I		CC4	n.d.	n.d.				1	2	12	3	2	5	3	4	CC4	I
4639	FSLS4-643		L. monocytogenes	2011-06-21	2021-10-29	2002	North America	USA		Natural environment				Environment	urban-downtown	human contact surface		I		CC4	n.d.	n.d.				1	2	12	3	2	5	3	4	CC4	I
4640	FSLS4-859		L. monocytogenes	2011-06-21	2021-10-29	2002	North America	USA		Natural environment				Environment	urban-standing water	water		I		CC4	n.d.	n.d.				1	2	12	3	2	5	3	4	CC4	I
4712	FSLS4-843		L. monocytogenes	2011-08-29	2021-10-29	2002	North America	USA		Natural environment				Environment	urban-downtown	sidewalk/floor		I		CC4	n.d.	n.d.				1	2	12	3	2	5	3	4	CC4	I
36	CLIP 2005/00190		L. monocytogenes	2014-04-08	2021-10-21	2005	Europe	France		Human	MN			MN			Institut Pasteur, Paris, France	I	IVb	CC4	SL4	CT170		ERR1100939		1	2	12	3	2	5	3	4	CC4	I
3704	AUSMDU-LM-2010-0154		L. monocytogenes	2010-08-20	2021-10-29	2005	Oceania	Australia		Human								I		CC4	n.d.	n.d.				1	2	12	3	2	5	3	4	CC4	I
73	CLIP 2008/01408		L. monocytogenes	2014-04-08	2021-10-21	2008	Europe	France		Food				Unknown			Institut Pasteur, Paris, France	I	IVb	CC4	SL4	CT174		ERR1100967		1	2	12	3	2	5	3	4	CC4	I
3740	AUSMDU-LM-2010-0177		L. monocytogenes	2011-01-21	2021-10-29	2008	Oceania	Australia		Human								I	IVB	CC4	n.d.	n.d.				1	2	12	3	2	5	3	4	CC4	I
3741	AUSMDU-LM-2010-0178		L. monocytogenes	2011-01-21	2021-10-29	2008	Oceania	Australia		Human								I	IVB	CC4	n.d.	n.d.				1	2	12	3	2	5	3	4	CC4	I
3742	AUSMDU-LM-2010-0179		L. monocytogenes	2011-01-21	2021-10-29	2008	Oceania	Australia		Human								I	IVB	CC4	n.d.	n.d.				1	2	12	3	2	5	3	4	CC4	I
81	CLIP 2009/00558		L. monocytogenes	2014-04-08	2021-10-21	2009	Europe	France		Human	MN			MN			Institut Pasteur, Paris, France	I	IVb	CC4	SL4	CT178		ERR1100911		1	2	12	3	2	5	3	4	CC4	I
3794	AUSMDU-LM-2010-0205		L. monocytogenes	2011-01-24	2021-10-29	2009	Oceania	Australia		Human								I	IVB	CC4	n.d.	n.d.				1	2	12	3	2	5	3	4	CC4	I
4652	FSLF6-222		L. monocytogenes	2011-06-21	2021-10-29	2009	North America	USA		Production environment				Factory	deli/raw meat equipment wash sink	surface		I		CC4	n.d.	n.d.				1	2	12	3	2	5	3	4	CC4	I
5114	Apf_K131		L. monocytogenes	2011-10-26	2021-10-29	2009	Europe	Austria		Natural environment				Environment		compost		I		CC4	n.d.	n.d.				1	2	12	3	2	5	3	4	CC4	I
5158	Apf_K77		L. monocytogenes	2011-10-26	2021-10-29	2009	Europe	Austria		Natural environment				Environment		compost		I		CC4	n.d.	n.d.				1	2	12	3	2	5	3	4	CC4	I
5205	Apf_K172		L. monocytogenes	2011-10-26	2021-10-29	2009	Europe	Austria		Natural environment				Environment		compost		I		CC4	n.d.	n.d.				1	2	12	3	2	5	3	4	CC4	I
5321	Apf_K142		L. monocytogenes	2011-10-26	2021-10-29	2009	Europe	Austria		Natural environment				Environment		compost		I		CC4	n.d.	n.d.				1	2	12	3	2	5	3	4	CC4	I
3845	AUSMDU-LM-2010-0244		L. monocytogenes	2011-01-24	2021-10-29	2010	Oceania	Australia		Human								I	IVB	CC4	n.d.	n.d.				1	2	12	3	2	5	3	4	CC4	I
3851	AUSMDU-LM-2010-0249		L. monocytogenes	2011-01-24	2021-10-29	2010	Oceania	Australia		Human								I	IVB	CC4	n.d.	n.d.				1	2	12	3	2	5	3	4	CC4	I
3920	AUSMDU-LM-2010-0318		L. monocytogenes	2011-01-25	2021-10-29	2010	Oceania	Australia		Human								I	IVB	CC4	n.d.	n.d.				1	2	12	3	2	5	3	4	CC4	I
6099	L7		L. monocytogenes	2015-09-25	2021-10-29	2010	Europe	Italy		Food				poultry				I		CC4	n.d.	n.d.				1	2	12	3	2	5	3	4	CC4	I
7439	L30		L. monocytogenes	2015-09-25	2021-10-29	2010	Europe	Italy		Production environment				fish processing plant				I		CC4	n.d.	n.d.				1	2	12	3	2	5	3	4	CC4	I
7446	L38		L. monocytogenes	2015-09-25	2021-10-29	2010	Europe	Italy		Food				dairy product				I		CC4	n.d.	n.d.				1	2	12	3	2	5	3	4	CC4	I
39889	MRL1900029EPIS		L. monocytogenes	2019-01-28	2021-10-03	2018	Europe	Austria	EPIS-UI539 Austria Jan2019	Unknown							AGES - NRL for Listeria, Graz, Austria	I	IVb	CC4	SL4	CT5085	(Ruppitsch's scheme: CT7652)			1	2	12	3	2	5	3	4	CC4	I
43941	CLIP 2019/02953	LISVAL274	L. monocytogenes	2021-01-27	2021-12-08	2019	Europe	Spain		Farm environment				Food trough 3		Cattle G	Universidad CEU, Valencia, Spain	I		CC4	SL4	CT6149		ERR6496242		1	2	12	3	2	5	3	4	CC4	I
49373	GIMC2055:LmcIH1-4		L. monocytogenes	2020-10-01	2021-07-13	2020	Europe	Russia		Human	CNS	dead			cerebrospinal fluid		N.F. Gamaleya National Research Center foe Epidemiology and Microbiology, Ministry of Health, Russia, Moscow	I		CC4	n.d.	n.d.				1	2	12	3	2	5	3	4	CC4	I
76310	GIMC2065:LmcUH23		L. monocytogenes	2021-03-09	2021-07-13	2020	Europe	Russia		Human	MN	live		newborn	blood		N.F. Gamaleya National Research Center foe Epidemiology and Microbiology, Ministry of Health, Russia, Moscow	I		CC4	n.d.	n.d.				1	2	12	3	2	5	3	4	CC4	I
76389	GIMC2072:LmcH67_5		L. monocytogenes	2021-03-25	2021-07-13	2021	Europe	Russia		Human	MN	live			cerebrospinal fluid		N.F. Gamaleya National Research Center foe Epidemiology and Microbiology, Ministry of Health, Russia, Moscow	I		CC4	n.d.	n.d.				1	2	12	3	2	5	3	4	CC4	I
77386	GIMC2075:LmcEH-4		L. monocytogenes	2021-04-17	2021-07-13	2021	Europe	Russia		Human	BACT	dead			Blood		N.F. Gamaleya National Research Center foe Epidemiology and Microbiology, Ministry of Health, Russia, Moscow	I		CC4	n.d.	n.d.				1	2	12	3	2	5	3	4	CC4	I
16	07PF0776		L. monocytogenes	2014-04-08	2021-10-21		Unknown			Unknown				Unknown				I	n.d.	CC4	SL4	CT192		NC_017728		1	2	12	3	2	5	3	4	CC4	I
30	L312		L. monocytogenes	2014-04-08	2021-10-21		Unknown			Unknown				Unknown				I	4b	CC4	SL4	CT176		NC_018642		1	2	12	3	2	5	3	4	CC4	I
2726	N2306		L. monocytogenes	2016-03-20	2021-09-30		Europe	Switzerland	Switzerland 2013-2014	Human								I	4b	CC4	SL4	CT5313		CP011004.1		1	2	12	3	2	5	3	4	CC4	I
3670	AUSMDU-LM-2010-0117		L. monocytogenes	2010-08-20	2021-10-29		Oceania	Australia		Food								I		CC4	n.d.	n.d.				1	2	12	3	2	5	3	4	CC4	I
3793	AUSMDU-LM-2010-0204		L. monocytogenes	2011-01-24	2021-10-29		Oceania	Australia		Human								I	IVB	CC4	n.d.	n.d.				1	2	12	3	2	5	3	4	CC4	I
3959	AUSMDU-LM-2010-0360		L. monocytogenes	2011-01-25	2021-10-29		Oceania	Australia		Human								I	IVB	CC4	n.d.	n.d.				1	2	12	3	2	5	3	4	CC4	I
4383	LM-LA60		L. monocytogenes	2011-06-21	2021-10-29					Animal				bird	red grouse			I		CC4	n.d.	n.d.				1	2	12	3	2	5	3	4	CC4	I
5325	LM-LA20		L. monocytogenes	2011-10-26	2021-10-29					Animal				hare				I		CC4	n.d.	n.d.				1	2	12	3	2	5	3	4	CC4	I
3065	CLIP27461		L. monocytogenes	2008-07-25	2021-10-29	1992	Europe	France		Human				Maternal-fetal				I	1/2b	CC5	n.d.	n.d.				2	1	11	3	3	1	7	5	CC5	I
4148	LM69522		L. monocytogenes	2011-01-31	2021-10-29	1995	Europe	Czech Republic		Food								I	IIB	CC5	n.d.	n.d.				2	1	11	3	3	1	7	5	CC5	I
3136	CLIP70901		L. monocytogenes	2008-07-25	2021-10-29	1996	Europe	France		Human				CNS infection				I	1/2b	CC5	n.d.	n.d.				2	1	11	3	3	1	7	5	CC5	I
3137	CLIP70974		L. monocytogenes	2008-07-25	2021-10-29	1996	Europe	France		Human				Maternal-fetal				I	1/2b	CC5	n.d.	n.d.				2	1	11	3	3	1	7	5	CC5	I
3378	489		L. monocytogenes	2009-05-11	2021-10-29	1996	Europe	Spain								human		I	1/2b	CC5	n.d.	n.d.	ST15 in Salcedo et al. 2003			2	1	11	3	3	1	7	5	CC5	I
3379	502		L. monocytogenes	2009-05-11	2021-10-29	1997	Europe	Spain		Food				Chicken				I	1/2b	CC5	n.d.	n.d.	ST15 in Salcedo et al. 2003			2	1	11	3	3	1	7	5	CC5	I
3385	522		L. monocytogenes	2009-05-11	2021-10-29	1997	Europe	Spain		Food				Chicken				I	1/2b	CC5	n.d.	n.d.	ST15 in Salcedo et al. 2003			2	1	11	3	3	1	7	5	CC5	I
4985	F382797		L. monocytogenes	2011-10-26	2021-10-29	1997	Oceania	New Zealand		Food								I	1/2b	CC5	n.d.	n.d.				2	1	11	3	3	1	7	5	CC5	I
3196	CLIP75688		L. monocytogenes	2008-07-25	2021-10-29	1998	Europe	France		Human				Maternal-fetal				I	1/2b	CC5	n.d.	n.d.				2	1	11	3	3	1	7	5	CC5	I
3207	CLIP77099		L. monocytogenes	2008-07-25	2021-10-29	1998	Europe	France		Human				Maternal-fetal				I	1/2b	CC5	n.d.	n.d.				2	1	11	3	3	1	7	5	CC5	I
4483	R273598		L. monocytogenes	2011-06-21	2021-10-29	1998	Europe	UK		Production environment				Factory		environmental swaps		I	1/2	CC5	n.d.	n.d.				2	1	11	3	3	1	7	5	CC5	I
4777	R273698		L. monocytogenes	2011-08-29	2021-10-29	1998	Europe	UK		Production environment				Factory		environmental swaps		I	1/2	CC5	n.d.	n.d.				2	1	11	3	3	1	7	5	CC5	I
5168	R273798		L. monocytogenes	2011-10-26	2021-10-29	1998	Europe	UK		Production environment				Factory		environmental swaps		I	1/2	CC5	n.d.	n.d.				2	1	11	3	3	1	7	5	CC5	I
3228	CLIP80731		L. monocytogenes	2008-07-25	2021-10-29	2000	Europe	France		Human				Maternal-fetal				I	1/2b	CC5	n.d.	n.d.				2	1	11	3	3	1	7	5	CC5	I
3244	CLIP82248		L. monocytogenes	2008-07-25	2021-10-29	2000	Europe	France		Human				Bacteriemia				I	1/2b	CC5	n.d.	n.d.				2	1	11	3	3	1	7	5	CC5	I
3270	CLIP84899		L. monocytogenes	2008-07-25	2021-10-29	2000	Europe	France		Human				Bacteriemia				I	1/2b	CC5	n.d.	n.d.				2	1	11	3	3	1	7	5	CC5	I
3283	CLIP85546		L. monocytogenes	2008-07-25	2021-10-29	2000	Europe	France		Human				Maternal-fetal				I	1/2b	CC5	n.d.	n.d.				2	1	11	3	3	1	7	5	CC5	I
3292	CLIP86102		L. monocytogenes	2008-07-25	2021-10-29	2000	Europe	France		Human				Maternal-fetal				I	1/2b	CC5	n.d.	n.d.				2	1	11	3	3	1	7	5	CC5	I
3316	CLIP89447		L. monocytogenes	2008-07-25	2021-10-29	2001	Europe	France		Human				Maternal-fetal				I	1/2b	CC5	n.d.	n.d.				2	1	11	3	3	1	7	5	CC5	I
3317	CLIP89671		L. monocytogenes	2008-07-25	2021-10-29	2001	Europe	France		Human				Maternal-fetal				I	1/2b	CC5	n.d.	n.d.				2	1	11	3	3	1	7	5	CC5	I
13124	FDA00007246		L. monocytogenes	2016-09-20	2021-10-01	2001	South America	Chile		Food				smoked salmon				I		CC5	SL5	CT2331		SRR2156512		2	1	11	3	3	1	7	5	CC5	I
3320	CLIP89801		L. monocytogenes	2008-07-25	2021-10-29	2002	Europe	France		Human				Maternal-fetal				I	1/2b	CC5	n.d.	n.d.				2	1	11	3	3	1	7	5	CC5	I
3538	AUSMDU-LM-2010-0041		L. monocytogenes	2010-03-15	2021-10-29	2002	Oceania	Australia		Human								I	IIB	CC5	n.d.	n.d.				2	1	11	3	3	1	7	5	CC5	I
4666	FSLS4-553		L. monocytogenes	2011-06-21	2021-10-29	2002	North America	USA		Natural environment				Environment	urban-park	vegetation		I		CC5	n.d.	n.d.				2	1	11	3	3	1	7	5	CC5	I
5622	Lm_0010		L. monocytogenes	2013-10-14	2021-10-29	2002	Asia	Japan		Food				pickles				I	1/2b	CC5	n.d.	n.d.				2	1	11	3	3	1	7	5	CC5	I
5623	Lm_0011		L. monocytogenes	2013-10-14	2021-10-29	2002	Asia	Japan		Food				pickles				I	1/2b	CC5	n.d.	n.d.				2	1	11	3	3	1	7	5	CC5	I
5624	Lm_0012		L. monocytogenes	2013-10-14	2021-10-29	2002	Asia	Japan		Food				pork meat				I	1/2b	CC5	n.d.	n.d.				2	1	11	3	3	1	7	5	CC5	I
3333	CLIP93314		L. monocytogenes	2008-07-25	2021-10-29	2003	Europe	France		Human				Maternal-fetal				I	1/2b	CC5	n.d.	n.d.				2	1	11	3	3	1	7	5	CC5	I
3334	CLIP94382		L. monocytogenes	2008-07-25	2021-10-29	2003	Europe	France		Human				Maternal-fetal				I	1/2b	CC5	n.d.	n.d.				2	1	11	3	3	1	7	5	CC5	I
3335	CLIP94394		L. monocytogenes	2008-07-25	2021-10-29	2003	Europe	France		Human				Maternal-fetal				I	1/2b	CC5	n.d.	n.d.				2	1	11	3	3	1	7	5	CC5	I
4622	FSLN3-288		L. monocytogenes	2011-06-21	2021-10-29	2003	North America	USA		Natural environment				Environment	farm, in pasture	soil		I		CC5	n.d.	n.d.				2	1	11	3	3	1	7	5	CC5	I
4665	FSLN4-538		L. monocytogenes	2011-06-21	2021-10-29	2003	North America	USA		Natural environment				Environment	farm	soil		I		CC5	n.d.	n.d.				2	1	11	3	3	1	7	5	CC5	I
78790	L.moK-3		L. monocytogenes	2021-08-23	2021-10-29	2003	Europe	Russia		Food			Fish or seafood		fish		Federal Research Center For Virology And Microbiology, Volginsky, Russia	I		CC5	n.d.	n.d.				2	1	11	3	3	1	7	5	CC5	I
78791	L.moK-4		L. monocytogenes	2021-08-23	2021-10-29	2003	Europe	Russia		Food			Fish or seafood		fish		Federal Research Center For Virology And Microbiology, Volginsky, Russia	I		CC5	n.d.	n.d.				2	1	11	3	3	1	7	5	CC5	I
3598	AUSMDU-LM-2010-0105		L. monocytogenes	2010-03-15	2021-10-29	2004	Oceania	Australia		Human								I	IIB	CC5	n.d.	n.d.				2	1	11	3	3	1	7	5	CC5	I
34322	FDA00005976	CFSAN020514	L. monocytogenes	2018-10-03	2021-10-03	2004	South America	Chile		Food							FDA	I		CC5	SL5	CT2351		SRR6783012		2	1	11	3	3	1	7	5	CC5	I
5	CLIP 2005/00704		L. monocytogenes	2014-04-08	2021-09-26	2005	Europe	France		Human	MN			MN			Institut Pasteur, Paris, France	I	IIb	CC5	SL5	CT125		ERR1100912		2	1	11	3	3	1	7	5	CC5	I
3094	CLIP500704		L. monocytogenes	2008-07-25	2021-10-29	2005	Europe	France		Human				Maternal-fetal				I	1/2b	CC5	n.d.	n.d.				2	1	11	3	3	1	7	5	CC5	I
3095	CLIP500921		L. monocytogenes	2008-07-25	2021-10-29	2005	Europe	France		Human				Maternal-fetal				I	1/2b	CC5	n.d.	n.d.				2	1	11	3	3	1	7	5	CC5	I
3736	AUSMDU-LM-2010-0173		L. monocytogenes	2011-01-21	2021-10-29	2008	Oceania	Australia		Human								I	IIB	CC5	n.d.	n.d.				2	1	11	3	3	1	7	5	CC5	I
78	CLIP 2009/00402		L. monocytogenes	2014-04-08	2021-09-26	2009	Unknown	Unknown		Food				Unknown			Institut Pasteur, Paris, France	I	IVb	CC5	SL5	CT133		ERR1100968		2	1	11	3	3	1	7	5	CC5	I
3713	AUSMDU-LM-2010-0191		L. monocytogenes	2010-09-27	2021-10-29	2009	Oceania	Australia		Human								I	IIB	CC5	n.d.	n.d.				2	1	11	3	3	1	7	5	CC5	I
3748	AUSMDU-LM-2010-0190		L. monocytogenes	2011-01-21	2021-10-29	2009	Oceania	Australia		Human								I	IIB	CC5	n.d.	n.d.				2	1	11	3	3	1	7	5	CC5	I
4565	FSLF6-196		L. monocytogenes	2011-06-21	2021-10-29	2009	North America	USA		Production environment				Factory	table/cutting board in deli/appetizing prep area	surface		I		CC5	n.d.	n.d.				2	1	11	3	3	1	7	5	CC5	I
5443	FSLH5-779		L. monocytogenes	2011-11-18	2021-10-29	2009	North America	USA		Production environment				Factory	deli slicer	surface		I		CC5	n.d.	n.d.				2	1	11	3	3	1	7	5	CC5	I
5741	OE90-1		L. monocytogenes	2014-06-18	2021-10-29	2009	North America	Canada		Natural environment				Environment			BC Centre for Disease Control, UBC	I	1/2b	CC5	n.d.	n.d.				2	1	11	3	3	1	7	5	CC5	I
5816	699-09		L. monocytogenes	2014-09-29	2021-07-13	2009		Russia		Animal				dappled deer feaces - Cervus nippon		Tver region		I	1/2b	CC5	n.d.	n.d.				2	1	11	3	3	1	7	5	CC5	I
34284	T1-005	CFSAN035165	L. monocytogenes	2018-10-03	2021-10-03	2010	South America	Chile		Human							Universidad Andres Bello	I		CC5	SL5	CT2331		SRR3394987		2	1	11	3	3	1	7	5	CC5	I
34292	T1-013	CFSAN035173	L. monocytogenes	2018-10-03	2021-10-03	2010	South America	Chile		Food				ice cream			Universidad Andres Bello	I		CC5	SL5	CT2331		SRR3394971		2	1	11	3	3	1	7	5	CC5	I
34308	T1-034	CFSAN035194	L. monocytogenes	2018-10-03	2021-10-03	2010	South America	Chile		Food				ice cream			Universidad Andres Bello	I		CC5	SL5	CT2331		SRR3395009		2	1	11	3	3	1	7	5	CC5	I
41654	sam_6931EB32-95C1-477B-BBE4-795EA85B3A3A		L. monocytogenes	2019-07-25	2021-10-03	2010	Europe	Poland		Human							European Centre for Disease Prevention and Control	I		CC5	SL5	CT5604		ERR2522374		2	1	11	3	3	1	7	5	CC5	I
7469	L63		L. monocytogenes	2015-09-25	2021-10-29	2012	Europe	Italy		Food				meat product				I		CC5	n.d.	n.d.				2	1	11	3	3	1	7	5	CC5	I
5596	3292_9		L. monocytogenes	2013-08-29	2021-10-29	2013	South America	Chile						Sponge				I	1/2b	CC5	n.d.	n.d.				2	1	11	3	3	1	7	5	CC5	I
5603	3292_2		L. monocytogenes	2013-08-29	2021-10-29	2013	South America	Chile						Sponge				I	1/2b	CC5	n.d.	n.d.				2	1	11	3	3	1	7	5	CC5	I
5664	NJ16		L. monocytogenes	2014-02-25	2021-10-29	2013	Asia	China		Food				meat				I	IIB	CC5	n.d.	n.d.				2	1	11	3	3	1	7	5	CC5	I
5665	NJ3		L. monocytogenes	2014-02-25	2021-10-29	2013	Asia	China		Food				meat				I	IIB	CC5	n.d.	n.d.				2	1	11	3	3	1	7	5	CC5	I
22349	p964-1	2014-SEQ-964	L. monocytogenes	2017-11-30	2021-10-02	2014	North America	Canada		Production environment							Université de Montré, Canada	I		CC5	SL5	CT2802		GCA_003011515.1		2	1	11	3	3	1	7	5	CC5	I
22351	p969-1	2014-SEQ-969	L. monocytogenes	2017-11-30	2021-10-02	2014	North America	Canada		Production environment							Université de Montré, Canada	I		CC5	SL5	CT2802		GCA_003011475.1		2	1	11	3	3	1	7	5	CC5	I
22352	p980-1	2014-SEQ-980	L. monocytogenes	2017-11-30	2021-10-02	2014	North America	Canada		Production environment							Université de Montré, Canada	I		CC5	SL5	CT2802		GCA_003011615.1		2	1	11	3	3	1	7	5	CC5	I
22353	p971-1	2014-SEQ-971	L. monocytogenes	2017-11-30	2021-10-02	2014	North America	Canada		Production environment							Université de Montré, Canada	I		CC5	SL5	CT2802		GCA_003011655.1		2	1	11	3	3	1	7	5	CC5	I
22355	p978-1	2014-SEQ-978	L. monocytogenes	2017-11-30	2021-10-02	2014	North America	Canada		Production environment							Université de Montré, Canada	I		CC5	SL5	CT2802		GCA_003011355.1		2	1	11	3	3	1	7	5	CC5	I
22356	p977-1	2014-SEQ-977	L. monocytogenes	2017-11-30	2021-10-02	2014	North America	Canada		Production environment							Université de Montré, Canada	I		CC5	SL5	CT2802		GCA_003011375.1		2	1	11	3	3	1	7	5	CC5	I
22359	p963-1	2014-SEQ-963	L. monocytogenes	2017-11-30	2021-10-02	2014	North America	Canada		Production environment							Université de Montré, Canada	I		CC5	SL5	CT2802		GCA_003011555.1		2	1	11	3	3	1	7	5	CC5	I
22360	p976-9	2014-SEQ-976	L. monocytogenes	2017-11-30	2021-10-02	2014	North America	Canada		Production environment							Université de Montré, Canada	I		CC5	SL5	CT4147		GCA_003011795.1		2	1	11	3	3	1	7	5	CC5	I
22362	p981-1	2014-SEQ-981	L. monocytogenes	2017-11-30	2021-10-02	2014	North America	Canada		Production environment							Université de Montré, Canada	I		CC5	SL5	CT2802		GCA_003011335.1		2	1	11	3	3	1	7	5	CC5	I
22364	p965-1	2014-SEQ-965	L. monocytogenes	2017-11-30	2021-10-02	2014	North America	Canada		Production environment							Université de Montré, Canada	I		CC5	SL5	CT2802		GCA_003011435.1		2	1	11	3	3	1	7	5	CC5	I
22365	p974-1	2014-SEQ-974	L. monocytogenes	2017-11-30	2021-10-02	2014	North America	Canada		Production environment							Université de Montré, Canada	I		CC5	SL5	CT2802		GCA_003011695.1		2	1	11	3	3	1	7	5	CC5	I
22366	p972-1	2014-SEQ-972	L. monocytogenes	2017-11-30	2021-10-02	2014	North America	Canada		Production environment							Université de Montré, Canada	I		CC5	SL5	CT2802		GCA_003011445.1		2	1	11	3	3	1	7	5	CC5	I
22367	p982-1	2014-SEQ-982	L. monocytogenes	2017-11-30	2021-10-02	2014	North America	Canada		Production environment							Université de Montré, Canada	I		CC5	SL5	CT2802		GCA_003011585.1		2	1	11	3	3	1	7	5	CC5	I
22368	p973-1	2014-SEQ-973	L. monocytogenes	2017-11-30	2021-10-02	2014	North America	Canada		Production environment							Université de Montré, Canada	I		CC5	SL5	CT2802		GCA_003011415.1		2	1	11	3	3	1	7	5	CC5	I
22369	p966-1	2014-SEQ-966	L. monocytogenes	2017-11-30	2021-10-02	2014	North America	Canada		Production environment							Université de Montré, Canada	I		CC5	SL5	CT2802		GCA_003011735.1		2	1	11	3	3	1	7	5	CC5	I
22370	p967-1	2014-SEQ-967	L. monocytogenes	2017-11-30	2021-10-02	2014	North America	Canada		Production environment							Université de Montré, Canada	I		CC5	SL5	CT2802		GCA_003011715.1		2	1	11	3	3	1	7	5	CC5	I
22372	p968-1	2014-SEQ-968	L. monocytogenes	2017-11-30	2021-10-02	2014	North America	Canada		Production environment							Université de Montré, Canada	I		CC5	SL5	CT2802		GCA_003011495.1		2	1	11	3	3	1	7	5	CC5	I
22373	p959-10	2014-SEQ-959	L. monocytogenes	2017-11-30	2021-10-02	2014	North America	Canada		Production environment							Université de Montré, Canada	I		CC5	SL5	CT2344		GCA_003011635.1		2	1	11	3	3	1	7	5	CC5	I
22374	p979-1	2014-SEQ-979	L. monocytogenes	2017-11-30	2021-10-02	2014	North America	Canada		Production environment							Université de Montré, Canada	I		CC5	SL5	CT2802		GCA_003011395.1		2	1	11	3	3	1	7	5	CC5	I
22376	p970-1	2014-SEQ-970	L. monocytogenes	2017-11-30	2021-10-02	2014	North America	Canada		Production environment							Université de Montré, Canada	I		CC5	SL5	CT2802		GCA_003011675.1		2	1	11	3	3	1	7	5	CC5	I
27823	164		L. monocytogenes	2018-04-22	2021-10-02	2015	Europe	Poland		Production environment							National Veterinary Research Institute, Pulawy, Poland	I		CC5	SL5	CT2323				2	1	11	3	3	1	7	5	CC5	I
27826	174		L. monocytogenes	2018-04-22	2021-10-02	2015	Europe	Poland		Production environment							National Veterinary Research Institute, Pulawy, Poland	I		CC5	SL5	CT2323				2	1	11	3	3	1	7	5	CC5	I
27827	176		L. monocytogenes	2018-04-22	2021-10-02	2015	Europe	Poland		Production environment							National Veterinary Research Institute, Pulawy, Poland	I		CC5	SL5	CT2050				2	1	11	3	3	1	7	5	CC5	I
11354	CLIP 2016/00742	LmNG1	L. monocytogenes	2016-06-06	2021-09-30	2016	Africa	Nigeria		Production environment				fresh leaves			Institut Pasteur, Paris, France	I		CC5	SL5	CT2050		ERR1897924		2	1	11	3	3	1	7	5	CC5	I
11355	CLIP 2016/00743	LmNG2	L. monocytogenes	2016-06-06	2021-09-30	2016	Africa	Nigeria		Production environment				fresh leaves			Institut Pasteur, Paris, France	I		CC5	SL5	CT2050		ERR1897925		2	1	11	3	3	1	7	5	CC5	I
27729	LM34		L. monocytogenes	2018-04-17	2021-10-29	2016	Asia	China		Food								I		CC5	n.d.	n.d.				2	1	11	3	3	1	7	5	CC5	I
27839	500		L. monocytogenes	2018-04-22	2021-10-02	2016	Europe	Poland		Food							National Veterinary Research Institute, Pulawy, Poland	I		CC5	SL5	CT3136				2	1	11	3	3	1	7	5	CC5	I
27841	530		L. monocytogenes	2018-04-22	2021-10-02	2016	Europe	Poland		Production environment							National Veterinary Research Institute, Pulawy, Poland	I		CC5	SL5	CT2323				2	1	11	3	3	1	7	5	CC5	I
27844	600		L. monocytogenes	2018-04-22	2021-10-02	2016	Europe	Poland		Food							National Veterinary Research Institute, Pulawy, Poland	I		CC5	SL5	CT3136				2	1	11	3	3	1	7	5	CC5	I
27847	622		L. monocytogenes	2018-04-22	2021-10-02	2016	Europe	Poland		Production environment							National Veterinary Research Institute, Pulawy, Poland	I		CC5	SL5	CT2323				2	1	11	3	3	1	7	5	CC5	I
27848	623		L. monocytogenes	2018-04-22	2021-10-02	2016	Europe	Poland		Production environment							National Veterinary Research Institute, Pulawy, Poland	I		CC5	SL5	CT2323				2	1	11	3	3	1	7	5	CC5	I
27849	636		L. monocytogenes	2018-04-22	2021-10-02	2016	Europe	Poland		Production environment							National Veterinary Research Institute, Pulawy, Poland	I		CC5	SL5	CT2323				2	1	11	3	3	1	7	5	CC5	I
27853	707		L. monocytogenes	2018-04-22	2021-10-02	2016	Europe	Poland		Production environment							National Veterinary Research Institute, Pulawy, Poland	I		CC5	SL5	CT2323				2	1	11	3	3	1	7	5	CC5	I
34111	617	CLIP 2018/01309; ZHZ/5776	L. monocytogenes	2018-09-10	2021-10-03	2016	Europe	Poland		Food				cooked sausage (pork)			National Veterinary Research Institute, Pulawy, Poland	I		CC5	SL5	CT2323				2	1	11	3	3	1	7	5	CC5	I
37617	LMA1		L. monocytogenes	2018-11-08	2021-10-29	2017	Asia	China		Production environment								I		CC5	n.d.	n.d.				2	1	11	3	3	1	7	5	CC5	I
37618	LMA2		L. monocytogenes	2018-11-08	2021-10-29	2017	Asia	China		Production environment								I		CC5	n.d.	n.d.				2	1	11	3	3	1	7	5	CC5	I
37619	LMA3		L. monocytogenes	2018-11-08	2021-10-29	2017	Asia	China		Production environment								I		CC5	n.d.	n.d.				2	1	11	3	3	1	7	5	CC5	I
37620	LMA4		L. monocytogenes	2018-11-08	2021-10-29	2017	Asia	China		Production environment								I		CC5	n.d.	n.d.				2	1	11	3	3	1	7	5	CC5	I
37621	LMA7		L. monocytogenes	2018-11-08	2021-10-29	2017	Asia	China		Production environment								I		CC5	n.d.	n.d.				2	1	11	3	3	1	7	5	CC5	I
37622	LMA8		L. monocytogenes	2018-11-08	2021-10-29	2017	Asia	China		Production environment								I		CC5	n.d.	n.d.				2	1	11	3	3	1	7	5	CC5	I
37623	LMA9		L. monocytogenes	2018-11-08	2021-10-29	2017	Asia	China		Production environment								I		CC5	n.d.	n.d.				2	1	11	3	3	1	7	5	CC5	I
37624	LMA13		L. monocytogenes	2018-11-08	2021-10-29	2017	Asia	China		Production environment								I		CC5	n.d.	n.d.				2	1	11	3	3	1	7	5	CC5	I
37625	LMA-Ⅱ		L. monocytogenes	2018-11-08	2021-10-29	2017	Asia	China		Production environment								I		CC5	n.d.	n.d.				2	1	11	3	3	1	7	5	CC5	I
37626	LMB5		L. monocytogenes	2018-11-08	2021-10-29	2017	Asia	China		Production environment								I		CC5	n.d.	n.d.				2	1	11	3	3	1	7	5	CC5	I
37627	LMB9		L. monocytogenes	2018-11-08	2021-10-29	2017	Asia	China		Production environment								I		CC5	n.d.	n.d.				2	1	11	3	3	1	7	5	CC5	I
37628	LMB10		L. monocytogenes	2018-11-08	2021-10-29	2017	Asia	China		Production environment								I		CC5	n.d.	n.d.				2	1	11	3	3	1	7	5	CC5	I
37629	LMB13		L. monocytogenes	2018-11-08	2021-10-29	2017	Asia	China		Production environment								I		CC5	n.d.	n.d.				2	1	11	3	3	1	7	5	CC5	I
37630	LMB14		L. monocytogenes	2018-11-08	2021-10-29	2017	Asia	China		Production environment								I		CC5	n.d.	n.d.				2	1	11	3	3	1	7	5	CC5	I
37631	LMB-Ⅰ		L. monocytogenes	2018-11-08	2021-10-29	2017	Asia	China		Production environment								I		CC5	n.d.	n.d.				2	1	11	3	3	1	7	5	CC5	I
37632	LMC15		L. monocytogenes	2018-11-08	2021-10-29	2017	Asia	China		Production environment								I		CC5	n.d.	n.d.				2	1	11	3	3	1	7	5	CC5	I
37633	LMD3		L. monocytogenes	2018-11-08	2021-10-29	2017	Asia	China		Production environment								I		CC5	n.d.	n.d.				2	1	11	3	3	1	7	5	CC5	I
37634	LMD6		L. monocytogenes	2018-11-08	2021-10-29	2017	Asia	China		Production environment								I		CC5	n.d.	n.d.				2	1	11	3	3	1	7	5	CC5	I
37635	LMD7		L. monocytogenes	2018-11-08	2021-10-29	2017	Asia	China		Production environment								I		CC5	n.d.	n.d.				2	1	11	3	3	1	7	5	CC5	I
37636	LMD10		L. monocytogenes	2018-11-08	2021-10-29	2017	Asia	China		Production environment								I		CC5	n.d.	n.d.				2	1	11	3	3	1	7	5	CC5	I
37637	LM2-14		L. monocytogenes	2018-11-08	2021-10-29	2017	Asia	China		Production environment								I		CC5	n.d.	n.d.				2	1	11	3	3	1	7	5	CC5	I
37661	LMD5		L. monocytogenes	2018-11-08	2021-10-29	2017	Asia	China		Production environment								I		CC5	n.d.	n.d.				2	1	11	3	3	1	7	5	CC5	I
37689	Tve-12269		L. monocytogenes	2018-11-13	2021-10-29	2017	Europe	Russia		Food			Fish & seafood	Fish	half-stuff	chilled fish	SRCAMB, Obolensk	I		CC5	n.d.	n.d.				2	1	11	3	3	1	7	5	CC5	I
80150	MRL-19-00637		L. monocytogenes	2021-10-13	2021-10-13	2018	South America	Chile		Food			Meat	Cooked shrimp				I	1/2b	CC5	n.d.	n.d.				2	1	11	3	3	1	7	5	CC5	I
45730	GIMC2034:LmcН67-3		L. monocytogenes	2020-02-05	2021-07-13	2019	Europe	Russia		Human				blood				I		CC5	n.d.	n.d.				2	1	11	3	3	1	7	5	CC5	I
2119	CFSAN008100		L. monocytogenes	2018-06-21	2021-09-30		North America	USA		Food				green chile ingredient			FDA	I		CC5	SL5	CT112		CP011398.2		2	1	11	3	3	1	7	5	CC5	I
3357	FSLJ2-064		L. monocytogenes	2008-07-25	2021-10-29		North America	USA								Gray 2004		I	1/2b	CC5	n.d.	n.d.				2	1	11	3	3	1	7	5	CC5	I
4187	LM77145		L. monocytogenes	2011-01-31	2021-10-29		South America	Chile		Food								I	IIB	CC5	n.d.	n.d.				2	1	11	3	3	1	7	5	CC5	I
4190	LM77157		L. monocytogenes	2011-01-31	2021-10-29		South America	Chile		Food								I	IIB	CC5	n.d.	n.d.				2	1	11	3	3	1	7	5	CC5	I
4214	LM82900		L. monocytogenes	2011-01-31	2021-10-29		Europe	Germany		Animal								I	1/2b	CC5	n.d.	n.d.	< 2000			2	1	11	3	3	1	7	5	CC5	I
4267	LM90283		L. monocytogenes	2011-01-31	2021-10-29		South America	Chile		Food								I	IIB	CC5	n.d.	n.d.				2	1	11	3	3	1	7	5	CC5	I
12623	CFSAN004302		L. monocytogenes	2016-10-10	2021-10-29		North America	USA		Food				Bacon				I		CC5	n.d.	n.d.				2	1	11	3	3	1	7	5	CC5	I
3440	877		L. monocytogenes	2009-05-11	2021-10-29	1990	Europe	Spain		Human				other				I	4b	CC6	n.d.	n.d.	ST11 in Salcedo et al. 2003			3	9	9	3	3	1	5	6	CC6	I
4419	L5183v		L. monocytogenes	2011-06-21	2021-10-29	1991	Europe	UK		Natural environment				Environment		water		I	4b	CC6	n.d.	n.d.				3	9	9	3	3	1	5	6	CC6	I
4593	L4717		L. monocytogenes	2011-06-21	2021-10-29	1991	North America	Canada		Food				ginger root	fresh			I	4b	CC6	n.d.	n.d.				3	9	9	3	3	1	5	6	CC6	I
4617	L4718		L. monocytogenes	2011-06-21	2021-10-29	1991	North America	Canada		Food				ginger root	frozen			I	4b	CC6	n.d.	n.d.				3	9	9	3	3	1	5	6	CC6	I
3386	524		L. monocytogenes	2009-05-11	2021-10-29	1997	Europe	Spain		Food				Chicken				I	4b	CC6	n.d.	n.d.	ST11 in Salcedo et al. 2003			3	9	9	3	3	1	5	6	CC6	I
3204	CLIP77002		L. monocytogenes	2008-07-25	2021-10-29	1998	Europe	France		Human				Maternal-fetal				I	4b	CC6	n.d.	n.d.				3	9	9	3	3	1	5	6	CC6	I
3205	CLIP77092		L. monocytogenes	2008-07-25	2021-10-29	1998	Europe	France		Human				Maternal-fetal				I	4b	CC6	n.d.	n.d.				3	9	9	3	3	1	5	6	CC6	I
5655	Lm_0049		L. monocytogenes	2013-10-14	2021-10-29	1998	Asia	Japan		Human								I	4b	CC6	n.d.	n.d.				3	9	9	3	3	1	5	6	CC6	I
4257	LM88501		L. monocytogenes	2011-01-31	2021-10-29	1999	North America	Mexico		Natural environment				Environment				I	IVB	CC6	n.d.	n.d.				3	9	9	3	3	1	5	6	CC6	I
3238	CLIP81146		L. monocytogenes	2008-07-25	2021-10-29	2000	Europe	France		Human				Maternal-fetal				I	4b	CC6	n.d.	n.d.				3	9	9	3	3	1	5	6	CC6	I
3240	CLIP81438		L. monocytogenes	2008-07-25	2021-10-29	2000	Europe	France		Human				Maternal-fetal				I	4b	CC6	n.d.	n.d.				3	9	9	3	3	1	5	6	CC6	I
3260	CLIP84344		L. monocytogenes	2008-07-25	2021-10-29	2000	Europe	France		Human				Bacteriemia				I	4b	CC6	n.d.	n.d.				3	9	9	3	3	1	5	6	CC6	I
3446	976		L. monocytogenes	2009-05-11	2021-10-29	2001	Europe	Spain		Human				other				I	4b	CC6	n.d.	n.d.	ST11 in Salcedo et al. 2003			3	9	9	3	3	1	5	6	CC6	I
5177	LM-SS54-3		L. monocytogenes	2011-10-26	2021-10-29	2001	Europe	Finland		Feed				silage				I		CC6	n.d.	n.d.				3	9	9	3	3	1	5	6	CC6	I
78778	L.mo14-1 33		L. monocytogenes	2021-08-23	2021-10-29	2001	Europe	Russia		Food			Fish or seafood		fish		Federal Research Center For Virology And Microbiology, Volginsky, Russia	I		CC6	n.d.	n.d.				3	9	9	3	3	1	5	6	CC6	I
78779	L.mo14-2 34		L. monocytogenes	2021-08-23	2021-10-29	2001	Europe	Russia		Food			Fish or seafood		fish		Federal Research Center For Virology And Microbiology, Volginsky, Russia	I		CC6	n.d.	n.d.				3	9	9	3	3	1	5	6	CC6	I
4401	FSLS4-728		L. monocytogenes	2011-06-21	2021-10-29	2002	North America	USA		Natural environment				Environment	urban-shopping mall	sidewalk/floor		I		CC6	n.d.	n.d.				3	9	9	3	3	1	5	6	CC6	I
4531	FSLS6-134		L. monocytogenes	2011-06-21	2021-10-29	2002	North America	USA		Natural environment				Environment	urban-flowing water	water		I		CC6	n.d.	n.d.				3	9	9	3	3	1	5	6	CC6	I
3336	CLIP94402		L. monocytogenes	2008-07-25	2021-10-29	2003	Europe	France		Human				Maternal-fetal				I	4b	CC6	n.d.	n.d.				3	9	9	3	3	1	5	6	CC6	I
4424	FSLN4-448		L. monocytogenes	2011-06-21	2021-10-29	2003	North America	USA		Natural environment				Environment	farm	soil		I		CC6	n.d.	n.d.				3	9	9	3	3	1	5	6	CC6	I
4432	FSLN3-692		L. monocytogenes	2011-06-21	2021-10-29	2003	North America	USA		Natural environment				Environment	farm, pasture	soil		I		CC6	n.d.	n.d.				3	9	9	3	3	1	5	6	CC6	I
3344	CLIP95986		L. monocytogenes	2008-07-25	2021-10-29	2004	Europe	France		Human				Maternal-fetal				I	4b	CC6	n.d.	n.d.				3	9	9	3	3	1	5	6	CC6	I
43	CLIP 2006/01023		L. monocytogenes	2014-04-08	2021-10-21	2006	Europe	France		Human				CNS			Institut Pasteur, Paris, France	I	IVb	CC6	SL6	CT481		ERR1100942		3	9	9	3	3	1	5	6	CC6	I
5653	Lm_0047		L. monocytogenes	2013-10-14	2021-10-29	2007	Asia	Japan		Food				pickles				I	4b	CC6	n.d.	n.d.				3	9	9	3	3	1	5	6	CC6	I
5654	Lm_0048		L. monocytogenes	2013-10-14	2021-10-29	2007	Asia	Japan		Food				pickles				I	4b	CC6	n.d.	n.d.				3	9	9	3	3	1	5	6	CC6	I
6	CLIP 2009/00372		L. monocytogenes	2014-04-08	2021-10-21	2009	Europe	France		Human				CNS			Institut Pasteur, Paris, France	I	IVb	CC6	SL6	CT467		ERR1100913		3	9	9	3	3	1	5	6	CC6	I
86	CLIP 2009/01092		L. monocytogenes	2014-04-08	2021-10-21	2009	Unknown	Unknown		Human				CNS			Institut Pasteur, Paris, France	I	IVb	CC6	SL6	CT451		ERR1100951		3	9	9	3	3	1	5	6	CC6	I
3829	AUSMDU-LM-2010-0228		L. monocytogenes	2011-01-24	2021-10-29	2009	Oceania	Australia		Human								I	IVB	CC6	n.d.	n.d.				3	9	9	3	3	1	5	6	CC6	I
3830	AUSMDU-LM-2010-0229		L. monocytogenes	2011-01-24	2021-10-29	2009	Oceania	Australia		Human								I	IVB	CC6	n.d.	n.d.				3	9	9	3	3	1	5	6	CC6	I
4395	FSLH5-796		L. monocytogenes	2011-06-21	2021-10-29	2009	North America	USA		Production environment				Factory	produce prep area	surface		I		CC6	n.d.	n.d.				3	9	9	3	3	1	5	6	CC6	I
5074	Apf_K5		L. monocytogenes	2011-10-26	2021-10-29	2009	Europe	Austria		Natural environment				Environment		compost		I		CC6	n.d.	n.d.				3	9	9	3	3	1	5	6	CC6	I
5243	Apf_K141		L. monocytogenes	2011-10-26	2021-10-29	2009	Europe	Austria		Natural environment				Environment		compost		I		CC6	n.d.	n.d.				3	9	9	3	3	1	5	6	CC6	I
5259	Apf_K197		L. monocytogenes	2011-10-26	2021-10-29	2009	Europe	Austria		Natural environment				Environment		compost		I		CC6	n.d.	n.d.				3	9	9	3	3	1	5	6	CC6	I
5326	Apf_K81		L. monocytogenes	2011-10-26	2021-10-29	2009	Europe	Austria		Natural environment				Environment		compost		I		CC6	n.d.	n.d.				3	9	9	3	3	1	5	6	CC6	I
5767	FE79-1		L. monocytogenes	2014-06-18	2021-10-29	2009	North America	Canada		Natural environment				Environment			BC Centre for Disease Control, UBC	I	4b	CC6	n.d.	n.d.				3	9	9	3	3	1	5	6	CC6	I
5770	FF63-2		L. monocytogenes	2014-06-18	2021-10-29	2009	North America	Canada		Food							BC Centre for Disease Control, UBC	I	4b	CC6	n.d.	n.d.				3	9	9	3	3	1	5	6	CC6	I
5771	FF64-1		L. monocytogenes	2014-06-18	2021-10-29	2009	North America	Canada		Food							BC Centre for Disease Control, UBC	I	4b	CC6	n.d.	n.d.				3	9	9	3	3	1	5	6	CC6	I
5772	FF66-1		L. monocytogenes	2014-06-18	2021-10-29	2009	North America	Canada		Food							BC Centre for Disease Control, UBC	I	4b	CC6	n.d.	n.d.				3	9	9	3	3	1	5	6	CC6	I
5774	FF67-1		L. monocytogenes	2014-06-18	2021-10-29	2009	North America	Canada		Food							BC Centre for Disease Control, UBC	I	4b	CC6	n.d.	n.d.				3	9	9	3	3	1	5	6	CC6	I
5775	FF67-2		L. monocytogenes	2014-06-18	2021-10-29	2009	North America	Canada		Food							BC Centre for Disease Control, UBC	I	4b	CC6	n.d.	n.d.				3	9	9	3	3	1	5	6	CC6	I
7441	L32		L. monocytogenes	2015-09-25	2021-10-29	2010	Europe	Italy		Food				milk				I		CC6	n.d.	n.d.				3	9	9	3	3	1	5	6	CC6	I
7443	L35		L. monocytogenes	2015-09-25	2021-10-29	2010	Europe	Italy		Food				dairy product				I		CC6	n.d.	n.d.				3	9	9	3	3	1	5	6	CC6	I
7444	L36		L. monocytogenes	2015-09-25	2021-10-29	2010	Europe	Italy		Food				dairy product				I		CC6	n.d.	n.d.				3	9	9	3	3	1	5	6	CC6	I
7445	L37		L. monocytogenes	2015-09-25	2021-10-29	2010	Europe	Italy		Food				dairy product				I		CC6	n.d.	n.d.				3	9	9	3	3	1	5	6	CC6	I
34294	T1-016	CFSAN035176	L. monocytogenes	2018-10-03	2021-10-03	2010	South America	Chile		Food				smoked turkey ham			Universidad Andres Bello	I		CC6	SL6	CT440		SRR3394973		3	9	9	3	3	1	5	6	CC6	I
34296	T1-019	CFSAN035179	L. monocytogenes	2018-10-03	2021-10-03	2010	South America	Chile		Production environment							Universidad Andres Bello	I		CC6	SL6	CT440		SRR3394976		3	9	9	3	3	1	5	6	CC6	I
41656	sam_5787DDA2-ADA8-49EA-A810-C5CC86B77F53		L. monocytogenes	2019-07-25	2021-10-03	2010	Europe	Poland		Human							European Centre for Disease Prevention and Control	I		CC6	SL6	CT5611		ERR2522386		3	9	9	3	3	1	5	6	CC6	I
34332	FDA00006803	CFSAN021341	L. monocytogenes	2018-10-03	2021-10-03	2011	South America	Chile		Food							FDA	I		CC6	SL6	CT2409		SRR7702520		3	9	9	3	3	1	5	6	CC6	I
34333	FDA00006804	CFSAN021342	L. monocytogenes	2018-10-03	2021-10-03	2011	South America	Chile		Food							FDA	I		CC6	SL6	CT2409		SRR7702521		3	9	9	3	3	1	5	6	CC6	I
34355	902/11		L. monocytogenes	2018-10-03	2021-10-03	2011	Europe	Poland		Human							National Medicines Institute, Department of Epidemiology and Clinical Microbiology, Warsaw, Poland	I		CC6	SL6	CT477		ERR2522390		3	9	9	3	3	1	5	6	CC6	I
34356	4492/11		L. monocytogenes	2018-10-03	2021-10-03	2011	Europe	Poland		Human							National Medicines Institute, Department of Epidemiology and Clinical Microbiology, Warsaw, Poland	I		CC6	SL6	CT5306		ERR2522394		3	9	9	3	3	1	5	6	CC6	I
34357	4633/11		L. monocytogenes	2018-10-03	2021-10-03	2011	Europe	Poland		Human							National Medicines Institute, Department of Epidemiology and Clinical Microbiology, Warsaw, Poland	I		CC6	SL6	CT5643		ERR2522396		3	9	9	3	3	1	5	6	CC6	I
34359	5169/11		L. monocytogenes	2018-10-03	2021-10-03	2011	Europe	Poland		Human							National Medicines Institute, Department of Epidemiology and Clinical Microbiology, Warsaw, Poland	I		CC6	SL6	CT5639		ERR2522402		3	9	9	3	3	1	5	6	CC6	I
34360	5170/11		L. monocytogenes	2018-10-03	2021-10-03	2011	Europe	Poland		Human							National Medicines Institute, Department of Epidemiology and Clinical Microbiology, Warsaw, Poland	I		CC6	SL6	CT5639		ERR2522403		3	9	9	3	3	1	5	6	CC6	I
34362	9259/11		L. monocytogenes	2018-10-03	2021-10-03	2011	Europe	Poland		Human							National Medicines Institute, Department of Epidemiology and Clinical Microbiology, Warsaw, Poland	I		CC6	SL6	CT5642		ERR2522411		3	9	9	3	3	1	5	6	CC6	I
41657	sam_29DEF1D0-DD2C-4083-9C76-3D0A72543FCF		L. monocytogenes	2019-07-25	2021-10-03	2011	Europe	Poland		Human							European Centre for Disease Prevention and Control	I		CC6	SL6	CT5306		ERR2522400		3	9	9	3	3	1	5	6	CC6	I
34365	378/12		L. monocytogenes	2018-10-03	2021-10-03	2012	Europe	Poland		Human							National Medicines Institute, Department of Epidemiology and Clinical Microbiology, Warsaw, Poland	I		CC6	SL6	CT461		ERR2522415		3	9	9	3	3	1	5	6	CC6	I
34370	4832/12		L. monocytogenes	2018-10-03	2021-10-03	2012	Europe	Poland		Human							National Medicines Institute, Department of Epidemiology and Clinical Microbiology, Warsaw, Poland	I		CC6	SL6	CT5641		ERR2522433		3	9	9	3	3	1	5	6	CC6	I
34371	4691/12		L. monocytogenes	2018-10-03	2021-10-03	2012	Europe	Poland		Human							National Medicines Institute, Department of Epidemiology and Clinical Microbiology, Warsaw, Poland	I		CC6	SL6	CT461		ERR2522434		3	9	9	3	3	1	5	6	CC6	I
34373	5054/12		L. monocytogenes	2018-10-03	2021-10-03	2012	Europe	Poland		Human							National Medicines Institute, Department of Epidemiology and Clinical Microbiology, Warsaw, Poland	I		CC6	SL6	CT5640		ERR2522438		3	9	9	3	3	1	5	6	CC6	I
34375	5348/12		L. monocytogenes	2018-10-03	2021-10-03	2012	Europe	Poland		Human							National Medicines Institute, Department of Epidemiology and Clinical Microbiology, Warsaw, Poland	I		CC6	SL6	CT5645		ERR2522443		3	9	9	3	3	1	5	6	CC6	I
34376	5821/12		L. monocytogenes	2018-10-03	2021-10-03	2012	Europe	Poland		Human							National Medicines Institute, Department of Epidemiology and Clinical Microbiology, Warsaw, Poland	I		CC6	SL6	CT5640		ERR2522450		3	9	9	3	3	1	5	6	CC6	I
34377	5827/12		L. monocytogenes	2018-10-03	2021-10-03	2012	Europe	Poland		Human							National Medicines Institute, Department of Epidemiology and Clinical Microbiology, Warsaw, Poland	I		CC6	SL6	CT434		ERR2522451		3	9	9	3	3	1	5	6	CC6	I
34383	6547/12		L. monocytogenes	2018-10-03	2021-10-03	2012	Europe	Poland		Human							National Medicines Institute, Department of Epidemiology and Clinical Microbiology, Warsaw, Poland	I		CC6	SL6	CT477		ERR2522460		3	9	9	3	3	1	5	6	CC6	I
34385	6906/12		L. monocytogenes	2018-10-03	2021-10-03	2012	Europe	Poland		Human							National Medicines Institute, Department of Epidemiology and Clinical Microbiology, Warsaw, Poland	I		CC6	SL6	CT477		ERR2522465		3	9	9	3	3	1	5	6	CC6	I
34386	7813/12		L. monocytogenes	2018-10-03	2021-10-03	2012	Europe	Poland		Human							National Medicines Institute, Department of Epidemiology and Clinical Microbiology, Warsaw, Poland	I		CC6	SL6	CT461		ERR2522469		3	9	9	3	3	1	5	6	CC6	I
41662	sam_04EA7797-55B8-41FC-B7E3-58A2D71CF4AE		L. monocytogenes	2019-07-25	2021-10-03	2012	Europe	Poland		Human							European Centre for Disease Prevention and Control	I		CC6	SL6	CT5612		ERR2522456		3	9	9	3	3	1	5	6	CC6	I
41663	sam_C0710943-64B0-4A46-BA9E-08A6833DE664		L. monocytogenes	2019-07-25	2021-10-03	2012	Europe	Poland		Human							European Centre for Disease Prevention and Control	I		CC6	SL6	CT5614		ERR2522457		3	9	9	3	3	1	5	6	CC6	I
41665	sam_B5303C69-69BC-4A38-8F84-54B493C9CDB0		L. monocytogenes	2019-07-25	2021-10-03	2012	Europe	Poland		Human							European Centre for Disease Prevention and Control	I		CC6	SL6	CT5607		ERR2522462		3	9	9	3	3	1	5	6	CC6	I
5594	2289_5		L. monocytogenes	2013-08-29	2021-10-29	2013	South America	Chile		Food				Cheese		Strain isolated from final product (Gouda Cheese)		I	1/2b	CC6	n.d.	n.d.				3	9	9	3	3	1	5	6	CC6	I
34390	941/13		L. monocytogenes	2018-10-03	2021-10-03	2013	Europe	Poland		Human							National Medicines Institute, Department of Epidemiology and Clinical Microbiology, Warsaw, Poland	I		CC6	SL6	CT5639		ERR2522474		3	9	9	3	3	1	5	6	CC6	I
34391	1767/13		L. monocytogenes	2018-10-03	2021-10-03	2013	Europe	Poland		Human							National Medicines Institute, Department of Epidemiology and Clinical Microbiology, Warsaw, Poland	I		CC6	SL6	CT5647		ERR2522480		3	9	9	3	3	1	5	6	CC6	I
34392	3015/13		L. monocytogenes	2018-10-03	2021-10-03	2013	Europe	Poland		Human							National Medicines Institute, Department of Epidemiology and Clinical Microbiology, Warsaw, Poland	I		CC6	SL6	CT461		ERR2522486		3	9	9	3	3	1	5	6	CC6	I
34394	3222/13		L. monocytogenes	2018-10-03	2021-10-03	2013	Europe	Poland		Human							National Medicines Institute, Department of Epidemiology and Clinical Microbiology, Warsaw, Poland	I		CC6	SL6	CT5645		ERR2522489		3	9	9	3	3	1	5	6	CC6	I
34395	3778/13		L. monocytogenes	2018-10-03	2021-10-03	2013	Europe	Poland		Human							National Medicines Institute, Department of Epidemiology and Clinical Microbiology, Warsaw, Poland	I		CC6	SL6	CT434		ERR2522491		3	9	9	3	3	1	5	6	CC6	I
34398	4166/13		L. monocytogenes	2018-10-03	2021-10-03	2013	Europe	Poland		Human							National Medicines Institute, Department of Epidemiology and Clinical Microbiology, Warsaw, Poland	I		CC6	SL6	CT5646		ERR2522497		3	9	9	3	3	1	5	6	CC6	I
34399	4379/13		L. monocytogenes	2018-10-03	2021-10-03	2013	Europe	Poland		Human							National Medicines Institute, Department of Epidemiology and Clinical Microbiology, Warsaw, Poland	I		CC6	SL6	CT477		ERR2522498		3	9	9	3	3	1	5	6	CC6	I
34401	4820/13		L. monocytogenes	2018-10-03	2021-10-03	2013	Europe	Poland		Human							National Medicines Institute, Department of Epidemiology and Clinical Microbiology, Warsaw, Poland	I		CC6	SL6	CT5644		ERR2522507		3	9	9	3	3	1	5	6	CC6	I
34403	5044/13		L. monocytogenes	2018-10-03	2021-10-03	2013	Europe	Poland		Human							National Medicines Institute, Department of Epidemiology and Clinical Microbiology, Warsaw, Poland	I		CC6	SL6	CT461		ERR2522509		3	9	9	3	3	1	5	6	CC6	I
37345	N13-0703		L. monocytogenes	2018-10-23	2021-12-14	2013	Europe	Switzerland		Food			Dairy	Milk, milk product				I	4b	CC6	SL6	CT443		QELZ00000000; SRR7442115		3	9	9	3	3	1	5	6	CC6	I
41667	sam_C6E262EB-C20A-4118-9D58-135F0233CD0F		L. monocytogenes	2019-07-25	2021-10-03	2013	Europe	Poland		Human							European Centre for Disease Prevention and Control	I		CC6	SL6	CT443		ERR2522472		3	9	9	3	3	1	5	6	CC6	I
5839	AQQ-2014-LMO-01		L. monocytogenes	2015-01-28	2021-10-29	2014	South America	Chile		Food				FISH PRODUCT, O. MYKISS				I	4b	CC6	n.d.	n.d.				3	9	9	3	3	1	5	6	CC6	I
5842	AQQ-2014-LMO-04		L. monocytogenes	2015-01-28	2021-10-29	2014	South America	Chile		Food				FISH PRODUCT, S. SALAR				I	4b	CC6	n.d.	n.d.				3	9	9	3	3	1	5	6	CC6	I
5845	AQQ-2014-LMO-07		L. monocytogenes	2015-01-28	2021-10-29	2014	South America	Chile		Food				FISH PRODUCT, S. SALAR				I	1/2b	CC6	n.d.	n.d.				3	9	9	3	3	1	5	6	CC6	I
5846	AQQ-2014-LMO-08		L. monocytogenes	2015-01-28	2021-10-29	2014	South America	Chile		Food				FISH PRODUCT, S. SALAR				I	1/2b	CC6	n.d.	n.d.				3	9	9	3	3	1	5	6	CC6	I
5871	AQQ-2014-LMO-33		L. monocytogenes	2015-01-28	2021-10-29	2014	South America	Chile		Production environment				PROCESSING PLANT, MACHINE SURFACE				I	4b	CC6	n.d.	n.d.				3	9	9	3	3	1	5	6	CC6	I
5879	AQQ-2014-LMO-41		L. monocytogenes	2015-01-28	2021-10-29	2014	South America	Chile		Food				FISH PRODUCT, S. SALAR				I	4b	CC6	n.d.	n.d.				3	9	9	3	3	1	5	6	CC6	I
5881	AQQ-2014-LMO-43		L. monocytogenes	2015-01-28	2021-10-29	2014	South America	Chile		Food				FISH PRODUCT, S. SALAR				I	1/2b	CC6	n.d.	n.d.				3	9	9	3	3	1	5	6	CC6	I
22358	p983-6	2014-SEQ-983	L. monocytogenes	2017-11-30	2021-10-02	2014	North America	Canada		Production environment							Université de Montré, Canada	I		CC6	SL6	CT4144		GCA_003011535.1		3	9	9	3	3	1	5	6	CC6	I
27819	70		L. monocytogenes	2018-04-22	2021-10-02	2014	Europe	Poland		Food							National Veterinary Research Institute, Pulawy, Poland	I		CC6	SL6	CT443				3	9	9	3	3	1	5	6	CC6	I
41677	sam_FF403D45-E96C-4B1F-B5E4-498951DD2654		L. monocytogenes	2019-07-25	2021-10-03	2014	Europe	Poland		Human							European Centre for Disease Prevention and Control	I		CC6	SL6	CT461		ERR2522530		3	9	9	3	3	1	5	6	CC6	I
41682	sam_C9E2088D-A88F-4736-828C-E816B5D91063		L. monocytogenes	2019-07-25	2021-10-03	2014	Europe	Poland		Human							European Centre for Disease Prevention and Control	I		CC6	SL6	CT5609		ERR2522548		3	9	9	3	3	1	5	6	CC6	I
41685	sam_70096B6D-E06F-42C8-B167-D520C3AEA8DF		L. monocytogenes	2019-07-25	2021-10-03	2014	Europe	Poland		Human							European Centre for Disease Prevention and Control	I		CC6	SL6	CT5613		ERR2522555		3	9	9	3	3	1	5	6	CC6	I
41688	sam_BAA127AD-5D88-498C-B328-A65EA1E5E3F4		L. monocytogenes	2019-07-25	2021-10-03	2014	Europe	Poland		Human							European Centre for Disease Prevention and Control	I		CC6	SL6	CT461		ERR2522564		3	9	9	3	3	1	5	6	CC6	I
6290	C02118		L. monocytogenes	2016-05-24	2021-09-30	2015	Europe	UK		Animal				Silage eye			SVMSCMRG	I	4b	CC6	SL6	CT8470				3	9	9	3	3	1	5	6	CC6	I
23245	918855		L. monocytogenes	2018-02-16	2021-10-02	2015	Africa	South Africa	South Africa Outbreak 2017-2018	Human							Centre for Enteric Diseases, NICD	I		CC6	SL6	CT4148		LROO00000000		3	9	9	3	3	1	5	6	CC6	I
23246	918857		L. monocytogenes	2018-02-16	2021-10-02	2015	Africa	South Africa	South Africa Outbreak 2017-2018	Human							Centre for Enteric Diseases, NICD	I		CC6	SL6	CT4148		LROP00000000		3	9	9	3	3	1	5	6	CC6	I
23247	918860		L. monocytogenes	2018-02-16	2021-10-02	2015	Africa	South Africa	South Africa Outbreak 2017-2018	Human							Centre for Enteric Diseases, NICD	I		CC6	SL6	CT4148		LROQ00000000		3	9	9	3	3	1	5	6	CC6	I
27822	163		L. monocytogenes	2018-04-22	2021-10-02	2015	Europe	Poland		Food							National Veterinary Research Institute, Pulawy, Poland	I		CC6	SL6	CT1955				3	9	9	3	3	1	5	6	CC6	I
41693	sam_857F132F-71DE-4393-8AB3-377405907A7B		L. monocytogenes	2019-07-25	2021-10-03	2015	Europe	Poland		Human							European Centre for Disease Prevention and Control	I		CC6	SL6	CT5608		ERR2522589		3	9	9	3	3	1	5	6	CC6	I
27836	490		L. monocytogenes	2018-04-22	2021-10-02	2016	Europe	Poland		Food							National Veterinary Research Institute, Pulawy, Poland	I		CC6	SL6	CT1955				3	9	9	3	3	1	5	6	CC6	I
27837	491		L. monocytogenes	2018-04-22	2021-10-02	2016	Europe	Poland		Food							National Veterinary Research Institute, Pulawy, Poland	I		CC6	SL6	CT461				3	9	9	3	3	1	5	6	CC6	I
52278	N16-0855		L. monocytogenes	2020-11-27	2021-12-14	2016	Europe	Switzerland		Food				Salad				I		CC6	SL6	CT443		SRR7442120		3	9	9	3	3	1	5	6	CC6	I
27818	902	CLIP 2018/00386	L. monocytogenes	2018-04-20	2021-10-02	2017	Europe	Poland		Food							National Veterinary Research Institute, Pulawy, Poland	I		CC6	SL6	CT4402				3	9	9	3	3	1	5	6	CC6	I
46373	ERR2521773		L. monocytogenes	2020-04-22	2021-10-04	2017	Europe	Iceland		Unknown							ECDC	I		CC6	SL6	CT4148		ERR2521773		3	9	9	3	3	1	5	6	CC6	I
46374	ERR2521774		L. monocytogenes	2020-04-22	2021-10-04	2017	Europe	Iceland		Unknown							ECDC	I		CC6	SL6	CT4148		ERR2521774		3	9	9	3	3	1	5	6	CC6	I
46375	ERR2521775		L. monocytogenes	2020-04-22	2021-10-04	2017	Europe	Iceland		Unknown							ECDC	I		CC6	SL6	CT4148		ERR2521775		3	9	9	3	3	1	5	6	CC6	I
46376	ERR2521776		L. monocytogenes	2020-04-22	2021-10-04	2017	Europe	Iceland		Unknown							ECDC	I		CC6	SL6	CT4148		ERR2521776		3	9	9	3	3	1	5	6	CC6	I
48658	FSL L7-0375	PDT000580276.1	L. monocytogenes	2020-08-19	2021-10-04	2018	North America	USA		Natural environment				soil	soil		Food Safety Laboratory - Cornell University	I		CC6				SAMN12630151; SRR10019194		3	9	9	3	3	1	5	6	CC6	I
75723	N18-0388		L. monocytogenes	2021-01-08	2021-10-09	2018	Europe	Switzerland	2018–2020 Switzerland cheese outbreak	Human								I		CC6	SL6	CT4915	Ruppitsch's scheme: CT7488	GCA_013402735.1		3	9	9	3	3	1	5	6	CC6	I
75724	N18-0707		L. monocytogenes	2021-01-08	2021-10-09	2018	Europe	Switzerland	2018–2020 Switzerland cheese outbreak	Human								I		CC6	SL6	CT4915	Ruppitsch's scheme: CT7488	GCA_013402705.1		3	9	9	3	3	1	5	6	CC6	I
75725	N18-0719		L. monocytogenes	2021-01-08	2021-10-09	2018	Europe	Switzerland	2018–2020 Switzerland cheese outbreak	Human								I		CC6	SL6	CT4915	Ruppitsch's scheme: CT7488	GCA_013402675.1		3	9	9	3	3	1	5	6	CC6	I
75726	N18-1073		L. monocytogenes	2021-01-08	2021-10-09	2018	Europe	Switzerland	2018–2020 Switzerland cheese outbreak	Human								I		CC6	SL6	CT4915	Ruppitsch's scheme: CT7488	GCA_013402655.1		3	9	9	3	3	1	5	6	CC6	I
75727	N18-1074		L. monocytogenes	2021-01-08	2021-10-09	2018	Europe	Switzerland	2018–2020 Switzerland cheese outbreak	Human								I		CC6	SL6	CT4915	Ruppitsch's scheme: CT7488	GCA_013402665.1		3	9	9	3	3	1	5	6	CC6	I
75728	N18-1075		L. monocytogenes	2021-01-08	2021-10-09	2018	Europe	Switzerland	2018–2020 Switzerland cheese outbreak	Human								I		CC6	SL6	CT4915	Ruppitsch's scheme: CT7488	GCA_013402635.1		3	9	9	3	3	1	5	6	CC6	I
75729	N18-1093		L. monocytogenes	2021-01-08	2021-10-09	2018	Europe	Switzerland	2018–2020 Switzerland cheese outbreak	Human								I		CC6	SL6	CT4915	Ruppitsch's scheme: CT7488	GCA_013402615.1		3	9	9	3	3	1	5	6	CC6	I
75730	N18-1123		L. monocytogenes	2021-01-08	2021-10-09	2018	Europe	Switzerland	2018–2020 Switzerland cheese outbreak	Human								I		CC6	SL6	CT4915	Ruppitsch's scheme: CT7488	GCA_013402575.1		3	9	9	3	3	1	5	6	CC6	I
75731	N18-1124		L. monocytogenes	2021-01-08	2021-10-09	2018	Europe	Switzerland	2018–2020 Switzerland cheese outbreak	Human								I		CC6	SL6	CT4915	Ruppitsch's scheme: CT7488	GCA_013402565.1		3	9	9	3	3	1	5	6	CC6	I
75732	N18-1339		L. monocytogenes	2021-01-08	2021-10-09	2018	Europe	Switzerland	2018–2020 Switzerland cheese outbreak	Human								I		CC6	SL6	CT4915	Ruppitsch's scheme: CT7488	GCA_013402535.1		3	9	9	3	3	1	5	6	CC6	I
75733	N18-1398		L. monocytogenes	2021-01-08	2021-10-09	2018	Europe	Switzerland	2018–2020 Switzerland cheese outbreak	Human								I		CC6	SL6	CT4915	Ruppitsch's scheme: CT7488	GCA_013402545.1		3	9	9	3	3	1	5	6	CC6	I
75734	N18-1399		L. monocytogenes	2021-01-08	2021-10-09	2018	Europe	Switzerland	2018–2020 Switzerland cheese outbreak	Human								I		CC6	SL6	CT4915	Ruppitsch's scheme: CT7488	GCA_013402515.1		3	9	9	3	3	1	5	6	CC6	I
76029	S9ii		L. monocytogenes	2021-02-19	2021-10-09	2018	Europe	Greece		Farm environment	Other	dead		Cornu aspersum maxima (snail)	tissue		Veterinary Research Institute	I		CC6	SL6	CT9028				3	9	9	3	3	1	5	6	CC6	I
40850	CLIP 2019/00567	LISVAL104	L. monocytogenes	2021-01-27	2021-12-08	2019	Europe	Spain		Animal				Sheep 48 OVI		Sheep B	Universidad CEU, Valencia, Spain	I		CC6	SL6	CT5393		ERR6496095		3	9	9	3	3	1	5	6	CC6	I
41365	CLIP 2019/01588	LISVAL120	L. monocytogenes	2021-01-27	2021-12-08	2019	Europe	Spain		Animal				Sheep 3 OVI		Sheep B	Universidad CEU, Valencia, Spain	I		CC6	SL6	CT5393		ERR6496104		3	9	9	3	3	1	5	6	CC6	I
41366	CLIP 2019/01589	LISVAL121	L. monocytogenes	2021-01-27	2021-12-08	2019	Europe	Spain		Animal				Sheep 52 OVI		Sheep B	Universidad CEU, Valencia, Spain	I		CC6	SL6	CT5517		ERR6496105		3	9	9	3	3	1	5	6	CC6	I
41367	CLIP 2019/01590	LISVAL122	L. monocytogenes	2021-01-27	2021-12-08	2019	Europe	Spain		Feed				Feed mixer OVI		Sheep B	Universidad CEU, Valencia, Spain	I		CC6	SL6	CT5517		ERR6496106		3	9	9	3	3	1	5	6	CC6	I
41368	CLIP 2019/01591	LISVAL123	L. monocytogenes	2021-01-27	2021-12-08	2019	Europe	Spain		Farm environment				Bedding		Sheep B	Universidad CEU, Valencia, Spain	I		CC6	SL6	CT5517		ERR6496107		3	9	9	3	3	1	5	6	CC6	I
42980	GIMC2002:LmcH67_1		L. monocytogenes	2019-10-14	2021-07-13	2019	Europe	Russia		Human				oropharyngeal swab				I		CC6	n.d.	n.d.				3	9	9	3	3	1	5	6	CC6	I
42981	GIMC2012:LmcUH1		L. monocytogenes	2019-10-14	2021-07-13	2019	Europe	Russia		Human				oropharyngeal swab				I		CC6	n.d.	n.d.				3	9	9	3	3	1	5	6	CC6	I
42982	GIMC2013:LmcUH16		L. monocytogenes	2019-10-14	2021-07-13	2019	Europe	Russia		Human				blood				I		CC6	n.d.	n.d.				3	9	9	3	3	1	5	6	CC6	I
45726	GIMC2030:LmcUH19		L. monocytogenes	2020-02-05	2021-07-13	2019	Europe	Russia		Human				blood				I		CC6	n.d.	n.d.				3	9	9	3	3	1	5	6	CC6	I
45729	GIMC2033:LmcН67-2		L. monocytogenes	2020-02-05	2021-07-13	2019	Europe	Russia		Human				blood				I		CC6	n.d.	n.d.				3	9	9	3	3	1	5	6	CC6	I
77784	142336		L. monocytogenes	2021-04-28	2021-10-09	2019	Europe	Italy		Animal	Other	dead		water buffalo	lung tissue		Istituto Zooprofilattico Sperimentale del Mezzogiorno - Portici	I	IVb	CC6	SL6	CT3331		GCF_018380625.1		3	9	9	3	3	1	5	6	CC6	I
75735	N20-0137		L. monocytogenes	2021-01-08	2021-10-09	2020	Europe	Switzerland	2018–2020 Switzerland cheese outbreak	Human								I		CC6	SL6	CT4915	Ruppitsch's scheme: CT7488	GCA_013402455.1		3	9	9	3	3	1	5	6	CC6	I
75736	N20-0245		L. monocytogenes	2021-01-08	2021-10-09	2020	Europe	Switzerland	2018–2020 Switzerland cheese outbreak	Human								I		CC6		CT9005	Ruppitsch's scheme: CT7488	GCA_013402465.1		3	9	9	3	3	1	5	6	CC6	I
75737	N20-0505		L. monocytogenes	2021-01-08	2021-10-09	2020	Europe	Switzerland	2018–2020 Switzerland cheese outbreak	Human								I		CC6	SL6	CT4915	Ruppitsch's scheme: CT7488	GCA_013402445.1		3	9	9	3	3	1	5	6	CC6	I
75738	N20-0571		L. monocytogenes	2021-01-08	2021-10-09	2020	Europe	Switzerland	2018–2020 Switzerland cheese outbreak	Human								I		CC6	SL6	CT4915	Ruppitsch's scheme: CT7488	GCA_013402435.1		3	9	9	3	3	1	5	6	CC6	I
75739	N20-0605		L. monocytogenes	2021-01-08	2021-10-09	2020	Europe	Switzerland	2018–2020 Switzerland cheese outbreak	Human								I		CC6	SL6	CT4915	Ruppitsch's scheme: CT7488	GCA_013402415.1		3	9	9	3	3	1	5	6	CC6	I
75740	N20-0626		L. monocytogenes	2021-01-08	2021-10-09	2020	Europe	Switzerland	2018–2020 Switzerland cheese outbreak	Human								I		CC6	SL6	CT4915	Ruppitsch's scheme: CT7488	GCA_013402365.1		3	9	9	3	3	1	5	6	CC6	I
75741	N20-0655		L. monocytogenes	2021-01-08	2021-10-09	2020	Europe	Switzerland	2018–2020 Switzerland cheese outbreak	Human								I		CC6	SL6	CT4915	Ruppitsch's scheme: CT7488	GCA_013402355.1		3	9	9	3	3	1	5	6	CC6	I
75742	N20-0656		L. monocytogenes	2021-01-08	2021-10-09	2020	Europe	Switzerland	2018–2020 Switzerland cheese outbreak	Human								I		CC6	SL6	CT4915	Ruppitsch's scheme: CT7488	GCA_013402375.1		3	9	9	3	3	1	5	6	CC6	I
75743	N20-0662		L. monocytogenes	2021-01-08	2021-10-09	2020	Europe	Switzerland	2018–2020 Switzerland cheese outbreak	Human								I		CC6	SL6	CT4915	Ruppitsch's scheme: CT7488	GCA_013402325.1		3	9	9	3	3	1	5	6	CC6	I
75744	N20-0664		L. monocytogenes	2021-01-08	2021-10-09	2020	Europe	Switzerland	2018–2020 Switzerland cheese outbreak	Human								I		CC6	SL6	CT4915	Ruppitsch's scheme: CT7488	GCA_013402315.1		3	9	9	3	3	1	5	6	CC6	I
75745	N20-0674		L. monocytogenes	2021-01-08	2021-10-09	2020	Europe	Switzerland	2018–2020 Switzerland cheese outbreak	Human								I		CC6	SL6	CT4915	Ruppitsch's scheme: CT7488	GCA_013402265.1		3	9	9	3	3	1	5	6	CC6	I
75746	N20-689		L. monocytogenes	2021-01-08	2021-10-09	2020	Europe	Switzerland	2018–2020 Switzerland cheese outbreak	Human								I		CC6	SL6	CT4915	Ruppitsch's scheme: CT7488	GCA_013402245.1		3	9	9	3	3	1	5	6	CC6	I
75747	N20-725		L. monocytogenes	2021-01-08	2021-10-09	2020	Europe	Switzerland	2018–2020 Switzerland cheese outbreak	Human								I		CC6	SL6	CT4915	Ruppitsch's scheme: CT7488	GCA_013402215.1		3	9	9	3	3	1	5	6	CC6	I
75748	N20-737		L. monocytogenes	2021-01-08	2021-10-09	2020	Europe	Switzerland	2018–2020 Switzerland cheese outbreak	Human								I		CC6	SL6	CT4915	Ruppitsch's scheme: CT7488	GCA_013402225.1		3	9	9	3	3	1	5	6	CC6	I
75749	N20-742		L. monocytogenes	2021-01-08	2021-10-09	2020	Europe	Switzerland	2018–2020 Switzerland cheese outbreak	Human								I		CC6	SL6	CT4915	Ruppitsch's scheme: CT7488	GCA_013402195.1		3	9	9	3	3	1	5	6	CC6	I
75750	N20-743		L. monocytogenes	2021-01-08	2021-10-09	2020	Europe	Switzerland	2018–2020 Switzerland cheese outbreak	Human								I		CC6	SL6	CT4915	Ruppitsch's scheme: CT7488	GCA_013402145.1		3	9	9	3	3	1	5	6	CC6	I
75751	N20-753		L. monocytogenes	2021-01-08	2021-10-09	2020	Europe	Switzerland	2018–2020 Switzerland cheese outbreak	Human								I		CC6	SL6	CT4915	Ruppitsch's scheme: CT7488	GCA_013402125.1		3	9	9	3	3	1	5	6	CC6	I
75752	N20-754		L. monocytogenes	2021-01-08	2021-10-09	2020	Europe	Switzerland	2018–2020 Switzerland cheese outbreak	Human								I		CC6	SL6	CT4915	Ruppitsch's scheme: CT7488	GCA_013402135.1		3	9	9	3	3	1	5	6	CC6	I
75753	N20-771		L. monocytogenes	2021-01-08	2021-10-09	2020	Europe	Switzerland	2018–2020 Switzerland cheese outbreak	Human								I		CC6	SL6	CT4915	Ruppitsch's scheme: CT7488	GCA_013402095.1		3	9	9	3	3	1	5	6	CC6	I
75754	N20-778		L. monocytogenes	2021-01-08	2021-10-09	2020	Europe	Switzerland	2018–2020 Switzerland cheese outbreak	Human								I		CC6	SL6	CT4915	Ruppitsch's scheme: CT7488	GCA_013402105.1		3	9	9	3	3	1	5	6	CC6	I
75755	N20-851		L. monocytogenes	2021-01-08	2021-10-09	2020	Europe	Switzerland	2018–2020 Switzerland cheese outbreak	Human								I		CC6	SL6	CT4915	Ruppitsch's scheme: CT7488	GCA_013402055.1		3	9	9	3	3	1	5	6	CC6	I
75756	N20-861		L. monocytogenes	2021-01-08	2021-10-09	2020	Europe	Switzerland	2018–2020 Switzerland cheese outbreak	Human								I		CC6	SL6	CT4915	Ruppitsch's scheme: CT7488	GCA_013402045.1		3	9	9	3	3	1	5	6	CC6	I
75757	N20-639		L. monocytogenes	2021-01-08	2021-10-09	2020	Europe	Switzerland	2018–2020 Switzerland cheese outbreak	Food								I		CC6	SL6	CT4915	Ruppitsch's scheme: CT7488	GCA_013402255.1		3	9	9	3	3	1	5	6	CC6	I
76309	GIMC2064:LmcUH22		L. monocytogenes	2021-03-09	2021-07-13	2020	Europe	Russia		Human	MN	live		newborn	blood		N.F. Gamaleya National Research Center foe Epidemiology and Microbiology, Ministry of Health, Russia, Moscow	I		CC6	n.d.	n.d.				3	9	9	3	3	1	5	6	CC6	I
4032	CLIP 2007/01127		L. monocytogenes	2011-01-31	2021-10-29		Europe	The Netherlands		Food								I	IVB	CC6	n.d.	n.d.	< 2007			3	9	9	3	3	1	5	6	CC6	I
4132	LM67774		L. monocytogenes	2011-01-31	2021-10-29		Europe	Greece		Natural environment				Environment				I	IVB	CC6	n.d.	n.d.	< 1995			3	9	9	3	3	1	5	6	CC6	I
4134	LM67783		L. monocytogenes	2011-01-31	2021-10-29		Europe	Greece		Food								I	IVB	CC6	n.d.	n.d.	< 1995			3	9	9	3	3	1	5	6	CC6	I
63704	SRR6348624	PNUSAL003633	L. monocytogenes	2020-11-27	2021-10-06	-1	North America	USA		Human								II		CC7	SL7	CT4156		SRR6348624		5	8	5	7	6	2	1	7	CC7	II
74529	SRR5839916	PNUSAL003164	L. monocytogenes	2020-11-27	2021-10-08	-1	North America	USA		Unknown								II		CC7	SL7	CT4156		SRR5839916		5	8	5	7	6	2	1	7	CC7	II
74824	SRR6786636	PNUSAL003825	L. monocytogenes	2020-11-27	2021-10-08	-1	North America	USA		Unknown								II		CC7	SL7	CT4156		SRR6786636		5	8	5	7	6	2	1	7	CC7	II
3311	CLIP884		L. monocytogenes	2008-07-25	2021-10-29	1927	Africa	South Africa										II	IIA	CC7	n.d.	n.d.				5	8	5	7	6	2	1	7	CC7	II
3321	CLIP9		L. monocytogenes	2008-07-25	2021-10-29	1951	Europe	Germany		Human				Maternal-fetal				II	IIA	CC7	n.d.	n.d.				5	8	5	7	6	2	1	7	CC7	II
4533	SLCC273		L. monocytogenes	2011-06-21	2021-10-29	1951	North America	USA		Animal				pig				II	1	CC7	n.d.	n.d.				5	8	5	7	6	2	1	7	CC7	II
3459	VIMPR134		L. monocytogenes	2010-01-07	2021-10-29	1952	Europe	Russia		Animal				rodent				II	1/2a	CC7	n.d.	n.d.				5	8	5	7	6	2	1	7	CC7	II
3460	VIMPR422		L. monocytogenes	2010-01-07	2021-10-29	1952	Europe	Russia		Animal				rodent				II	1/2a	CC7	n.d.	n.d.				5	8	5	7	6	2	1	7	CC7	II
40078	134		L. monocytogenes	2019-03-04	2021-10-03	1952	Europe	Russia		Animal				rodent			Federal Research Center For Virology And Microbiology, Volginsky, Russia	II		CC7	SL7	CT8414		CP060431		5	8	5	7	6	2	1	7	CC7	II
4391	SLCC309		L. monocytogenes	2011-06-21	2021-10-29	1953	Europe	Germany		Human				newborn				II	1	CC7	n.d.	n.d.				5	8	5	7	6	2	1	7	CC7	II
4556	SLCC307		L. monocytogenes	2011-06-21	2021-10-29	1953	Europe	Germany		Human				newborn				II	1	CC7	n.d.	n.d.				5	8	5	7	6	2	1	7	CC7	II
3048	CLIP187		L. monocytogenes	2008-07-25	2021-10-29	1954	Europe	Germany		Human				CNS infection				II	IIA	CC7	n.d.	n.d.				5	8	5	7	6	2	1	7	CC7	II
4572	SLCC187		L. monocytogenes	2011-06-21	2021-10-29	1954	Europe	Germany		Human								II	1	CC7	n.d.	n.d.				5	8	5	7	6	2	1	7	CC7	II
4585	SLCC189		L. monocytogenes	2011-06-21	2021-10-29	1954	Europe	Germany		Human								II	1	CC7	n.d.	n.d.				5	8	5	7	6	2	1	7	CC7	II
4577	SLCC313		L. monocytogenes	2011-06-21	2021-10-29	1955	Europe	Finland		Animal				cat				II	1	CC7	n.d.	n.d.				5	8	5	7	6	2	1	7	CC7	II
4586	SLCC303		L. monocytogenes	2011-06-21	2021-10-29	1955	North America	USA		Human								II	1/2a	CC7	n.d.	n.d.				5	8	5	7	6	2	1	7	CC7	II
5423	SLCC874		L. monocytogenes	2011-11-18	2021-10-29	1955		Russia		Animal				dog				II	1	CC7	n.d.	n.d.				5	8	5	7	6	2	1	7	CC7	II
5803	766		L. monocytogenes	2014-09-29	2021-07-13	1955		Russia						swine		Novosibirsk region		II	1/2a	CC7	n.d.	n.d.				5	8	5	7	6	2	1	7	CC7	II
4580	SLCC352		L. monocytogenes	2011-06-21	2021-10-29	1956	Europe	Slovak Republic		Animal				chicken				II	1	CC7	n.d.	n.d.				5	8	5	7	6	2	1	7	CC7	II
40076	39		L. monocytogenes	2019-03-04	2021-10-29	1956	Asia	Russia		Animal				rodent			Federal Research Center For Virology And Microbiology, Volginsky, Russia	II		CC7	n.d.	n.d.				5	8	5	7	6	2	1	7	CC7	II
4831	SLCC723		L. monocytogenes	2011-08-29	2021-10-29	1958	Europe	France		Animal				bird	pheasant			II	1	CC7	n.d.	n.d.				5	8	5	7	6	2	1	7	CC7	II
4845	SLCC713		L. monocytogenes	2011-09-30	2021-10-29	1958	Europe	France		Animal				bird	partridge			II	1	CC7	n.d.	n.d.				5	8	5	7	6	2	1	7	CC7	II
5016	SLCC628		L. monocytogenes	2011-10-26	2021-10-29	1958	Europe	Sweden		Animal				hare				II	1	CC7	n.d.	n.d.				5	8	5	7	6	2	1	7	CC7	II
40079	944		L. monocytogenes	2019-03-04	2021-10-29	1958	Europe	Russia		Animal				rodent			Federal Research Center For Virology And Microbiology, Volginsky, Russia	II		CC7	n.d.	n.d.				5	8	5	7	6	2	1	7	CC7	II
5050	SLCC1063		L. monocytogenes	2011-10-26	2021-10-29	1959	Europe	France		Animal				bird	partridge			II	1	CC7	n.d.	n.d.				5	8	5	7	6	2	1	7	CC7	II
40075	2598		L. monocytogenes	2019-03-04	2021-10-29	1960	Europe	Russia		Animal				rodent			Federal Research Center For Virology And Microbiology, Volginsky, Russia	II		CC7	n.d.	n.d.				5	8	5	7	6	2	1	7	CC7	II
3024	CLIP1535		L. monocytogenes	2008-07-25	2021-10-29	1963	Europe	Germany		Animal								II	IIA	CC7	n.d.	n.d.				5	8	5	7	6	2	1	7	CC7	II
3035	CLIP1648		L. monocytogenes	2008-07-25	2021-10-29	1963	Europe	France		Human				CNS infection				II	IIA	CC7	n.d.	n.d.				5	8	5	7	6	2	1	7	CC7	II
5215	SLCC1544		L. monocytogenes	2011-10-26	2021-10-29	1963	Africa	South Africa		Human								II	1	CC7	n.d.	n.d.				5	8	5	7	6	2	1	7	CC7	II
41058	406		L. monocytogenes	2019-06-24	2021-10-29	1964	Asia	Russia		Animal				little pig			Federal Research Center For Virology And Microbiology, Volginsky, Russia	II		CC7	n.d.	n.d.				5	8	5	7	6	2	1	7	CC7	II
4844	SLCC2220		L. monocytogenes	2011-09-30	2021-10-29	1965	Europe	France		Animal				rabbit				II	1	CC7	n.d.	n.d.				5	8	5	7	6	2	1	7	CC7	II
4919	SLCC2175		L. monocytogenes	2011-09-30	2021-10-29	1965	Europe	Denmark		Animal				bird		caper cailzie		II	1	CC7	n.d.	n.d.				5	8	5	7	6	2	1	7	CC7	II
5253	SLCC2441		L. monocytogenes	2011-10-26	2021-10-29	1965	Europe	France		Animal				hare				II	1b	CC7	n.d.	n.d.				5	8	5	7	6	2	1	7	CC7	II
5254	SLCC2277		L. monocytogenes	2011-10-26	2021-10-29	1965	Europe	Germany		Animal				rabbit				II	1	CC7	n.d.	n.d.				5	8	5	7	6	2	1	7	CC7	II
41060	3453		L. monocytogenes	2019-06-24	2021-10-03	1965	Europe	Russia		Animal				pig			Federal Research Center For Virology And Microbiology, Volginsky, Russia	II		CC7	SL7	CT8416		CP060430		5	8	5	7	6	2	1	7	CC7	II
4970	SLCC2400		L. monocytogenes	2011-10-26	2021-10-29	1966	Europe	Denmark		Animal				fox				II	1a	CC7	n.d.	n.d.				5	8	5	7	6	2	1	7	CC7	II
40077	27-T		L. monocytogenes	2019-03-04	2021-10-29	1966	Asia	Tajikistan		Animal				rodent			Federal Research Center For Virology And Microbiology, Volginsky, Russia	II		CC7	n.d.	n.d.				5	8	5	7	6	2	1	7	CC7	II
41056	3-P/2		L. monocytogenes	2019-06-24	2021-10-29	1966	Asia	Russia		Animal				sheep			Federal Research Center For Virology And Microbiology, Volginsky, Russia	II		CC7	n.d.	n.d.				5	8	5	7	6	2	1	7	CC7	II
4939	SLCC2673		L. monocytogenes	2011-09-30	2021-10-29	1967	Europe	France		Animal				hare				II	1/2a	CC7	n.d.	n.d.				5	8	5	7	6	2	1	7	CC7	II
4297	SLCC2864		L. monocytogenes	2011-01-31	2021-10-29	1968	Europe	Germany		Food								II	1/2a	CC7	n.d.	n.d.				5	8	5	7	6	2	1	7	CC7	II
4899	SLCC3268		L. monocytogenes	2011-09-30	2021-10-29	1970	Europe	Denmark		Animal				deer		calf		II	1/2a	CC7	n.d.	n.d.				5	8	5	7	6	2	1	7	CC7	II
4963	SLCC3193		L. monocytogenes	2011-10-26	2021-10-29	1970	Asia	India		Animal				buffalo				II	1/2a	CC7	n.d.	n.d.				5	8	5	7	6	2	1	7	CC7	II
5524	SLCC3192		L. monocytogenes	2012-07-04	2021-10-29	1970	Asia	India		Animal				calf				II	1/2a	CC7	n.d.	n.d.				5	8	5	7	6	2	1	7	CC7	II
41055	3880		L. monocytogenes	2019-06-24	2021-10-29	1970	Asia	Russia		Animal				sow			Federal Research Center For Virology And Microbiology, Volginsky, Russia	II		CC7	n.d.	n.d.				5	8	5	7	6	2	1	7	CC7	II
41057	4-G		L. monocytogenes	2019-06-24	2021-10-29	1970	Asia	Kazakhstan		Animal				sheep			Federal Research Center For Virology And Microbiology, Volginsky, Russia	II		CC7	n.d.	n.d.				5	8	5	7	6	2	1	7	CC7	II
5345	SLCC3333		L. monocytogenes	2011-11-18	2021-10-29	1971	Europe	France		Animal				hare				II	1/2a	CC7	n.d.	n.d.				5	8	5	7	6	2	1	7	CC7	II
41059	24618		L. monocytogenes	2019-06-24	2021-10-03	1971	Europe	Russia		Human				human			Federal Research Center For Virology And Microbiology, Volginsky, Russia	II		CC7	SL7	CT8415		CP060429		5	8	5	7	6	2	1	7	CC7	II
41061	50		L. monocytogenes	2019-06-24	2021-10-29	1971	Europe	Belarus		Animal				lamb			Federal Research Center For Virology And Microbiology, Volginsky, Russia	II		CC7	n.d.	n.d.				5	8	5	7	6	2	1	7	CC7	II
4937	SLCC3647		L. monocytogenes	2011-09-30	2021-10-29	1972				Natural environment				Environment		soil		II	1/2a	CC7	n.d.	n.d.				5	8	5	7	6	2	1	7	CC7	II
4852	SLCC3847		L. monocytogenes	2011-09-30	2021-10-29	1973	Europe	Yugoslavia		Animal				fox				II	1/2a	CC7	n.d.	n.d.				5	8	5	7	6	2	1	7	CC7	II
5317	SLCC3846		L. monocytogenes	2011-10-26	2021-10-29	1973	Europe	Yugoslavia		Animal				fox				II	1/2a	CC7	n.d.	n.d.				5	8	5	7	6	2	1	7	CC7	II
4908	SLCC4230		L. monocytogenes	2011-09-30	2021-10-29	1974	Europe	Denmark		Animal				hare				II	1/2a	CC7	n.d.	n.d.				5	8	5	7	6	2	1	7	CC7	II
5012	SLCC4229		L. monocytogenes	2011-10-26	2021-10-29	1974	Europe	Denmark		Animal				hare				II	1/2a	CC7	n.d.	n.d.				5	8	5	7	6	2	1	7	CC7	II
5065	SLCC4236		L. monocytogenes	2011-10-26	2021-10-29	1974	Europe	Denmark		Animal				hare				II	1/2a	CC7	n.d.	n.d.				5	8	5	7	6	2	1	7	CC7	II
5224	SLCC4234		L. monocytogenes	2011-10-26	2021-10-29	1974	Europe	Denmark		Animal				hare				II	1/2a	CC7	n.d.	n.d.				5	8	5	7	6	2	1	7	CC7	II
5276	SLCC4235		L. monocytogenes	2011-10-26	2021-10-29	1974	Europe	Denmark		Animal				hare				II	1/2a	CC7	n.d.	n.d.				5	8	5	7	6	2	1	7	CC7	II
5283	SLCC4238		L. monocytogenes	2011-10-26	2021-10-29	1974	Europe	Switzerland		Animal				rabbit				II	1/2a	CC7	n.d.	n.d.				5	8	5	7	6	2	1	7	CC7	II
5328	SLCC4233		L. monocytogenes	2011-10-26	2021-10-29	1974	Europe	Denmark		Animal				hare				II	1/2a	CC7	n.d.	n.d.				5	8	5	7	6	2	1	7	CC7	II
5495	SLCC4232		L. monocytogenes	2012-07-04	2021-10-29	1974	Europe	Denmark		Animal				hare				II	1/2a	CC7	n.d.	n.d.				5	8	5	7	6	2	1	7	CC7	II
5245	SLCC5205		L. monocytogenes	2011-10-26	2021-10-29	1977				Feed				silage				II	1/2a	CC7	n.d.	n.d.				5	8	5	7	6	2	1	7	CC7	II
5269	SLCC5203		L. monocytogenes	2011-10-26	2021-10-29	1977				Feed				silage				II	1/2a	CC7	n.d.	n.d.				5	8	5	7	6	2	1	7	CC7	II
4810	SLCC5532		L. monocytogenes	2011-08-29	2021-10-29	1981	South America	Argentina		Human				newborn				II		CC7	n.d.	n.d.				5	8	5	7	6	2	1	7	CC7	II
4814	SLCC5621		L. monocytogenes	2011-08-29	2021-10-29	1982	Europe	Belgium		Animal				rabbit				II	1/2a	CC7	n.d.	n.d.				5	8	5	7	6	2	1	7	CC7	II
5240	SLCC5622		L. monocytogenes	2011-10-26	2021-10-29	1982	Europe	Belgium		Animal				rabbit				II	1/2a	CC7	n.d.	n.d.				5	8	5	7	6	2	1	7	CC7	II
4816	SLCC5768		L. monocytogenes	2011-08-29	2021-10-29	1983	Europe	France		Animal				dog	passage through mouse			II	1/2a	CC7	n.d.	n.d.				5	8	5	7	6	2	1	7	CC7	II
4818	SLCC6201		L. monocytogenes	2011-08-29	2021-10-29	1985				Feed				silage (grass)				II	1/2a	CC7	n.d.	n.d.				5	8	5	7	6	2	1	7	CC7	II
4820	SLCC6341		L. monocytogenes	2011-08-29	2021-10-29	1985				Feed				silage	same farm			II	1/2a	CC7	n.d.	n.d.				5	8	5	7	6	2	1	7	CC7	II
4821	SLCC6361		L. monocytogenes	2011-08-29	2021-10-29	1985				Feed				silage	farm outbreak			II	1/2a	CC7	n.d.	n.d.				5	8	5	7	6	2	1	7	CC7	II
4822	SLCC6372		L. monocytogenes	2011-08-29	2021-10-29	1985				Feed				silage (grass)				II	1/2b	CC7	n.d.	n.d.				5	8	5	7	6	2	1	7	CC7	II
5036	SLCC6374		L. monocytogenes	2011-10-26	2021-10-29	1985				Feed				silage (grass)				II	1/2a	CC7	n.d.	n.d.				5	8	5	7	6	2	1	7	CC7	II
5048	SLCC6342		L. monocytogenes	2011-10-26	2021-10-29	1985				Feed				silage	same farm			II	1/2a	CC7	n.d.	n.d.				5	8	5	7	6	2	1	7	CC7	II
5138	SLCC6209		L. monocytogenes	2011-10-26	2021-10-29	1985				Feed				silage (grass)	farm outbreak			II	1/2a	CC7	n.d.	n.d.				5	8	5	7	6	2	1	7	CC7	II
5218	SLCC6339		L. monocytogenes	2011-10-26	2021-10-29	1985				Feed				silage	same farm			II	1/2a	CC7	n.d.	n.d.				5	8	5	7	6	2	1	7	CC7	II
5280	SLCC6343		L. monocytogenes	2011-10-26	2021-10-29	1985				Feed				silage	same farm			II	1/2a	CC7	n.d.	n.d.				5	8	5	7	6	2	1	7	CC7	II
5389	SLCC6340		L. monocytogenes	2011-11-18	2021-10-29	1985				Feed				silage				II	1/2a	CC7	n.d.	n.d.				5	8	5	7	6	2	1	7	CC7	II
5440	SLCC6202		L. monocytogenes	2011-11-18	2021-10-29	1985				Feed				silage (grass)				II	1/2a	CC7	n.d.	n.d.				5	8	5	7	6	2	1	7	CC7	II
4943	SLCC6611		L. monocytogenes	2011-09-30	2021-10-29	1986				Natural environment				Environment		soil		II	1/2a	CC7	n.d.	n.d.				5	8	5	7	6	2	1	7	CC7	II
5265	SLCC6244		L. monocytogenes	2011-10-26	2021-10-29	1986				Feed				silage (grass)				II	1/2a	CC7	n.d.	n.d.				5	8	5	7	6	2	1	7	CC7	II
4210	LM8077		L. monocytogenes	2011-01-31	2021-10-29	1987	Europe	Finland		Food								II	IIA	CC7	n.d.	n.d.				5	8	5	7	6	2	1	7	CC7	II
4407	LM-EJ88		L. monocytogenes	2011-06-21	2021-10-29	1987	Europe	Finland		Feed				silage				II		CC7	n.d.	n.d.				5	8	5	7	6	2	1	7	CC7	II
4489	LM-EJ28		L. monocytogenes	2011-06-21	2021-10-29	1987	Europe	Finland		Feed				silage				II		CC7	n.d.	n.d.				5	8	5	7	6	2	1	7	CC7	II
4448	LM-EJ344		L. monocytogenes	2011-06-21	2021-10-29	1988	Europe	Finland		Feed				silage				II	1/2a	CC7	n.d.	n.d.				5	8	5	7	6	2	1	7	CC7	II
4731	LM-EJ333		L. monocytogenes	2011-08-29	2021-10-29	1988	Europe	Finland		Feed				silage				II		CC7	n.d.	n.d.				5	8	5	7	6	2	1	7	CC7	II
4736	LM-EJ349		L. monocytogenes	2011-08-29	2021-10-29	1988	Europe	Finland		Feed				silage				II	1/2a	CC7	n.d.	n.d.				5	8	5	7	6	2	1	7	CC7	II
4741	LM-EJ361		L. monocytogenes	2011-08-29	2021-10-29	1988	Europe	Finland		Feed				silage				II		CC7	n.d.	n.d.				5	8	5	7	6	2	1	7	CC7	II
4744	LM-EJ371		L. monocytogenes	2011-08-29	2021-10-29	1988	Europe	Finland		Feed				silage				II	1/2a	CC7	n.d.	n.d.				5	8	5	7	6	2	1	7	CC7	II
4746	LM-EJ374		L. monocytogenes	2011-08-29	2021-10-29	1988	Europe	Finland		Feed				silage				II	1/2a	CC7	n.d.	n.d.				5	8	5	7	6	2	1	7	CC7	II
4990	LM-EJ364		L. monocytogenes	2011-10-26	2021-10-29	1988	Europe	Finland		Feed				silage				II		CC7	n.d.	n.d.				5	8	5	7	6	2	1	7	CC7	II
4054	LM12832		L. monocytogenes	2011-01-31	2021-10-29	1989	Europe	Denmark		Human								II	IIA	CC7	n.d.	n.d.				5	8	5	7	6	2	1	7	CC7	II
5339	LM-LA41		L. monocytogenes	2011-10-26	2021-10-29	1989	Europe	Finland		Animal				hare				II		CC7	n.d.	n.d.				5	8	5	7	6	2	1	7	CC7	II
4478	L4935a		L. monocytogenes	2011-06-21	2021-10-29	1991	Oceania	Australia		Animal				ruminant				II	1/2a	CC7	n.d.	n.d.				5	8	5	7	6	2	1	7	CC7	II
4519	L4935b		L. monocytogenes	2011-06-21	2021-10-29	1991	Oceania	Australia		Animal				ruminant				II	1/2a	CC7	n.d.	n.d.				5	8	5	7	6	2	1	7	CC7	II
4525	L4938b		L. monocytogenes	2011-06-21	2021-10-29	1991	Oceania	Australia		Feed				silage				II	1/2a	CC7	n.d.	n.d.				5	8	5	7	6	2	1	7	CC7	II
4553	L4935c		L. monocytogenes	2011-06-21	2021-10-29	1991	Oceania	Australia		Animal								II	1/2a	CC7	n.d.	n.d.				5	8	5	7	6	2	1	7	CC7	II
4645	L4935d		L. monocytogenes	2011-06-21	2021-10-29	1991	Oceania	Australia		Animal								II	1/2b	CC7	n.d.	n.d.				5	8	5	7	6	2	1	7	CC7	II
4113	LM24902		L. monocytogenes	2011-01-31	2021-10-29	1992	Europe	UK		Food								II	IIA	CC7	n.d.	n.d.				5	8	5	7	6	2	1	7	CC7	II
4121	LM56346		L. monocytogenes	2011-01-31	2021-10-29	1993	Middle East	Israel		Animal								II	IIA	CC7	n.d.	n.d.				5	8	5	7	6	2	1	7	CC7	II
4956	L7794		L. monocytogenes	2011-10-26	2021-10-29	1994	South America	Brazil		Production environment				Factory				II	1/2a	CC7	n.d.	n.d.				5	8	5	7	6	2	1	7	CC7	II
3132	CLIP70336		L. monocytogenes	2008-07-25	2021-10-29	1996	Europe	France		Human				CNS infection				II	1/2a	CC7	n.d.	n.d.				5	8	5	7	6	2	1	7	CC7	II
3144	CLIP71691		L. monocytogenes	2008-07-25	2021-10-29	1996	Europe	France		Human				CNS infection				II	1/2a	CC7	n.d.	n.d.				5	8	5	7	6	2	1	7	CC7	II
3167	CLIP73718		L. monocytogenes	2008-07-25	2021-10-29	1997	Europe	France		Human				Maternal-fetal				II	1/2a	CC7	n.d.	n.d.				5	8	5	7	6	2	1	7	CC7	II
3455	VIMPA064		L. monocytogenes	2010-01-07	2021-10-29	1997	Europe	Russia		Human				stillborn				II	1/2a	CC7	n.d.	n.d.				5	8	5	7	6	2	1	7	CC7	II
3464	VIMPH006		L. monocytogenes	2010-01-07	2021-10-29	1997	Europe	Russia						Carrier				II	1/2a	CC7	n.d.	n.d.				5	8	5	7	6	2	1	7	CC7	II
4997	F332697		L. monocytogenes	2011-10-26	2021-10-29	1997	Oceania	New Zealand										II	1/2a	CC7	n.d.	n.d.				5	8	5	7	6	2	1	7	CC7	II
3210	CLIP77873		L. monocytogenes	2008-07-25	2021-10-29	1998	North America	USA						Reference strain				II	1/2a	CC7	n.d.	n.d.				5	8	5	7	6	2	1	7	CC7	II
4516	LM-LL19-3		L. monocytogenes	2011-06-21	2021-10-29	1998	Europe	Finland		Animal				bird				II	1/2a	CC7	n.d.	n.d.				5	8	5	7	6	2	1	7	CC7	II
4674	LM-LL21-1-S110		L. monocytogenes	2011-06-21	2021-10-29	1998	Europe	Finland		Animal				bird				II	1/2a	CC7	n.d.	n.d.				5	8	5	7	6	2	1	7	CC7	II
5051	LM-LL24-2		L. monocytogenes	2011-10-26	2021-10-29	1998	Europe	Finland		Animal				bird				II	1/2a	CC7	n.d.	n.d.				5	8	5	7	6	2	1	7	CC7	II
5310	LM-LL27-1		L. monocytogenes	2011-10-26	2021-10-29	1998	Europe	Finland		Animal				bird				II		CC7	n.d.	n.d.				5	8	5	7	6	2	1	7	CC7	II
5223	LM-LK55-1		L. monocytogenes	2011-10-26	2021-10-29	1999				Food				fish	raw			II	3a	CC7	n.d.	n.d.				5	8	5	7	6	2	1	7	CC7	II
3229	CLIP80841		L. monocytogenes	2008-07-25	2021-10-29	2000	Europe	France		Human				Bacteriemia				II	1/2a	CC7	n.d.	n.d.				5	8	5	7	6	2	1	7	CC7	II
3259	CLIP84315		L. monocytogenes	2008-07-25	2021-10-29	2000	Europe	France		Human				Bacteriemia				II	1/2a	CC7	n.d.	n.d.				5	8	5	7	6	2	1	7	CC7	II
3294	CLIP86255		L. monocytogenes	2008-07-25	2021-10-29	2000	Europe	France		Human				CNS infection				II	1/2a	CC7	n.d.	n.d.				5	8	5	7	6	2	1	7	CC7	II
3414	747		L. monocytogenes	2009-05-11	2021-10-29	2000	Europe	Spain		Human				CSF				II	1/2a	CC7	n.d.	n.d.	ST22 in Salcedo et al. 2003			5	8	5	7	6	2	1	7	CC7	II
4230	LM85044		L. monocytogenes	2011-01-31	2021-10-29	2000	South America	Colombia		Food								II	IIA	CC7	n.d.	n.d.				5	8	5	7	6	2	1	7	CC7	II
5682	Lm_0064		L. monocytogenes	2014-05-15	2021-10-29	2000	Asia	Japan		Food				pork ham				II	2a	CC7	n.d.	n.d.				5	8	5	7	6	2	1	7	CC7	II
5684	Lm_0066		L. monocytogenes	2014-05-15	2021-10-29	2000	Asia	Japan		Food				pork ham				II	2a	CC7	n.d.	n.d.				5	8	5	7	6	2	1	7	CC7	II
5685	Lm_0067		L. monocytogenes	2014-05-15	2021-10-29	2000	Asia	Japan		Food				pork ham				II	2a	CC7	n.d.	n.d.				5	8	5	7	6	2	1	7	CC7	II
5686	Lm_0068		L. monocytogenes	2014-05-15	2021-10-29	2000	Asia	Japan		Food				pork ham				II	2a	CC7	n.d.	n.d.				5	8	5	7	6	2	1	7	CC7	II
4550	LM-LL89-1		L. monocytogenes	2011-06-21	2021-10-29	2001	Europe	Finland		Animal				bird				II	1/2a	CC7	n.d.	n.d.				5	8	5	7	6	2	1	7	CC7	II
4755	LM-LL65-1		L. monocytogenes	2011-08-29	2021-10-29	2001	Europe	Finland		Animal				bird				II	1/2a	CC7	n.d.	n.d.				5	8	5	7	6	2	1	7	CC7	II
5190	LM-LL56-3		L. monocytogenes	2011-10-26	2021-10-29	2001	Europe	Finland		Animal				bird				II		CC7	n.d.	n.d.				5	8	5	7	6	2	1	7	CC7	II
5230	LM-LL63-3		L. monocytogenes	2011-10-26	2021-10-29	2001	Europe	Finland		Animal				bird				II	1/2a	CC7	n.d.	n.d.				5	8	5	7	6	2	1	7	CC7	II
5445	LM-LL55-1		L. monocytogenes	2011-11-18	2021-10-29	2001	Europe	Finland		Animal				bird				II		CC7	n.d.	n.d.				5	8	5	7	6	2	1	7	CC7	II
78781	L.moSES 33		L. monocytogenes	2021-08-23	2021-10-29	2002	Europe	Russia		Food			Dairy				Federal Research Center For Virology And Microbiology, Volginsky, Russia	II		CC7	n.d.	n.d.				5	8	5	7	6	2	1	7	CC7	II
78784	L.moSES 44		L. monocytogenes	2021-08-23	2021-10-29	2002	Europe	Russia		Food			Meat				Federal Research Center For Virology And Microbiology, Volginsky, Russia	II		CC7	n.d.	n.d.				5	8	5	7	6	2	1	7	CC7	II
78786	L.moE-9		L. monocytogenes	2021-08-23	2021-10-29	2002	Europe	Russia		Food			Meat				Federal Research Center For Virology And Microbiology, Volginsky, Russia	II		CC7	n.d.	n.d.				5	8	5	7	6	2	1	7	CC7	II
3338	CLIP94624		L. monocytogenes	2008-07-25	2021-10-29	2003	Europe	France		Human				Maternal-fetal				II	1/2a	CC7	n.d.	n.d.				5	8	5	7	6	2	1	7	CC7	II
3540	AUSMDU-LM-2010-0043		L. monocytogenes	2010-03-15	2021-10-29	2003	Oceania	Australia		Human								II	IIA	CC7	n.d.	n.d.				5	8	5	7	6	2	1	7	CC7	II
3556	AUSMDU-LM-2010-0059		L. monocytogenes	2010-03-15	2021-10-29	2004	Oceania	Australia		Human								II	IIA	CC7	n.d.	n.d.				5	8	5	7	6	2	1	7	CC7	II
76	CLIP 2009/00261		L. monocytogenes	2014-04-08	2021-09-26	2009	Europe	France		Human				CNS			Institut Pasteur, Paris, France	II	IIa	CC7	SL7	CT738		ERR1100949		5	8	5	7	6	2	1	7	CC7	II
5150	Apf_K162		L. monocytogenes	2011-10-26	2021-10-29	2009	Europe	Austria		Natural environment				Environment		compost		II		CC7	n.d.	n.d.				5	8	5	7	6	2	1	7	CC7	II
5721	DE25-1	WRLP7	L. monocytogenes	2014-06-18	2021-10-21	2009	North America	Canada		Natural environment				Environment			BC Centre for Disease Control, UBC	II	1/2a	CC7	SL7	CT10086				5	8	5	7	6	2	1	7	CC7	II
5725	DE61-1		L. monocytogenes	2014-06-18	2021-10-29	2009	North America	Canada		Natural environment				Environment			BC Centre for Disease Control, UBC	II	1/2a	CC7	n.d.	n.d.				5	8	5	7	6	2	1	7	CC7	II
5735	OE43-1		L. monocytogenes	2014-06-18	2021-10-29	2009	North America	Canada		Natural environment				Environment			BC Centre for Disease Control, UBC	II	1/2a	CC7	n.d.	n.d.				5	8	5	7	6	2	1	7	CC7	II
5805	164-09		L. monocytogenes	2014-09-29	2021-07-13	2009		Russia		Animal				dappled deer feaces - Cervus nippon		Kaluga region		II	1/2a	CC7	n.d.	n.d.				5	8	5	7	6	2	1	7	CC7	II
5806	633-09		L. monocytogenes	2014-09-29	2021-07-13	2009		Russia		Animal				wild boar s feaces - Sus scrofa		Tver region		II	1/2a	CC7	n.d.	n.d.				5	8	5	7	6	2	1	7	CC7	II
5807	431-09		L. monocytogenes	2014-09-29	2021-07-13	2009		Russia		Animal				dappled deer feaces - Cervus nippon		Vladimir region		II	1/2a	CC7	n.d.	n.d.				5	8	5	7	6	2	1	7	CC7	II
34281	T1-002	CFSAN035162	L. monocytogenes	2018-10-03	2021-10-03	2010	South America	Chile		Human				blood			Universidad Andres Bello	II		CC7	SL7	CT4893		SRR3394984		5	8	5	7	6	2	1	7	CC7	II
34302	T1-027	CFSAN035187	L. monocytogenes	2018-10-03	2021-10-03	2010	South America	Chile		Human				blood			Universidad Andres Bello	II		CC7	SL7	CT4892		SRR3395003		5	8	5	7	6	2	1	7	CC7	II
34366	3772/12		L. monocytogenes	2018-10-03	2021-10-03	2012	Europe	Poland		Human							National Medicines Institute, Department of Epidemiology and Clinical Microbiology, Warsaw, Poland	II		CC7	SL7	CT5649		ERR2522423		5	8	5	7	6	2	1	7	CC7	II
34381	6301/12		L. monocytogenes	2018-10-03	2021-10-03	2012	Europe	Poland		Human							National Medicines Institute, Department of Epidemiology and Clinical Microbiology, Warsaw, Poland	II		CC7	SL7	CT5648		ERR2522458		5	8	5	7	6	2	1	7	CC7	II
9839	C08389		L. monocytogenes	2016-05-24	2021-09-30	2015	Europe	UK		Animal				Abortion Fetal stomach contents			SVMSCMRG	II	1/2a	CC7	SL7	CT3498				5	8	5	7	6	2	1	7	CC7	II
52872	SRR7842268	246263	L. monocytogenes	2020-11-27	2021-10-05	2015	Europe	UK		Food								II		CC7	SL7	CT4156		SRR7842268		5	8	5	7	6	2	1	7	CC7	II
27732	LM37		L. monocytogenes	2018-04-17	2021-10-29	2016	Asia	China		Food								II		CC7	n.d.	n.d.				5	8	5	7	6	2	1	7	CC7	II
34345	FDA00009988	CFSAN047833	L. monocytogenes	2018-10-03	2021-10-03	2016	South America	Colombia		Food							FDA	II		CC7	SL7	CT4894		SRR3242137		5	8	5	7	6	2	1	7	CC7	II
42271	V276-2w		L. monocytogenes	2019-09-10	2021-10-29	2016	Europe	Russia		Human	MN		Unknown		blood, pregnant woman		SRCAMB, Obolensk	II		CC7	n.d.	n.d.				5	8	5	7	6	2	1	7	CC7	II
17249	CLIP 2017/00123		L. monocytogenes	2017-05-18	2021-10-01	2017	Europe	Portugal		Food							Institut Pasteur, Paris, France	II		CC7	SL7	CT2917				5	8	5	7	6	2	1	7	CC7	II
17250	CLIP 2017/00140		L. monocytogenes	2017-05-18	2021-10-01	2017	Europe	Portugal		Food							Institut Pasteur, Paris, France	II		CC7	SL7	CT2918				5	8	5	7	6	2	1	7	CC7	II
17251	CLIP 2017/00147		L. monocytogenes	2017-05-18	2021-10-01	2017	Europe	Portugal		Production environment							Institut Pasteur, Paris, France	II		CC7	SL7	CT2915				5	8	5	7	6	2	1	7	CC7	II
17252	CLIP 2017/00150		L. monocytogenes	2017-05-18	2021-10-01	2017	Europe	Portugal		Production environment							Institut Pasteur, Paris, France	II		CC7	SL7	CT2915				5	8	5	7	6	2	1	7	CC7	II
17253	CLIP 2017/00166		L. monocytogenes	2017-05-18	2021-10-01	2017	Europe	Portugal		Production environment							Institut Pasteur, Paris, France	II		CC7	SL7	CT2915				5	8	5	7	6	2	1	7	CC7	II
17254	CLIP 2017/00173		L. monocytogenes	2017-05-18	2021-10-01	2017	Europe	Portugal		Food							Institut Pasteur, Paris, France	II		CC7	SL7	CT2916				5	8	5	7	6	2	1	7	CC7	II
17255	CLIP 2017/00193		L. monocytogenes	2017-05-18	2021-10-01	2017	Europe	Portugal		Food							Institut Pasteur, Paris, France	II		CC7	SL7	CT2915				5	8	5	7	6	2	1	7	CC7	II
17256	CLIP 2017/00198		L. monocytogenes	2017-05-18	2021-10-01	2017	Europe	Portugal		Food							Institut Pasteur, Paris, France	II		CC7	SL7	CT2915				5	8	5	7	6	2	1	7	CC7	II
63503	SRR5815746	PNUSAL003146	L. monocytogenes	2020-11-27	2021-10-06	2017	North America	USA		Human				blood				II		CC7	SL7	CT4156		SRR5815746		5	8	5	7	6	2	1	7	CC7	II
42275	Water-5		L. monocytogenes	2019-09-10	2021-10-29	2018	Europe	Russia		Other			Unknown		wastewater		SRCAMB, Obolensk	II		CC7	n.d.	n.d.				5	8	5	7	6	2	1	7	CC7	II
42979	GIMC2011:LmcUH12		L. monocytogenes	2019-10-14	2021-07-13	2018	Europe	Russia		Human				oropharyngeal swab				II		CC7	n.d.	n.d.				5	8	5	7	6	2	1	7	CC7	II
42984	GIMC2015:Lmc22		L. monocytogenes	2019-10-14	2021-10-03	2018	Europe	Russia		Food			Meat	meat				II		CC7	SL7	CT8418		CP060433		5	8	5	7	6	2	1	7	CC7	II
63874	SRR7429982	PNUSAL004034	L. monocytogenes	2020-11-27	2021-10-06	2018	North America	USA		Human				blood				II		CC7	SL7	CT4156		SRR7429982		5	8	5	7	6	2	1	7	CC7	II
64006	SRR7868423	PNUSAL004362	L. monocytogenes	2020-11-27	2021-10-06	2018	North America	USA		Human				CSF				II		CC7	SL7	CT4156		SRR7868423		5	8	5	7	6	2	1	7	CC7	II
80152	MRL-19-00657		L. monocytogenes	2021-10-13	2021-10-13	2018	South America	Chile		Food			Fruit or vegetable	Strawberries				II	1/2a	CC7	n.d.	n.d.				5	8	5	7	6	2	1	7	CC7	II
41537	CLIP 2019/01619	LISVAL151	L. monocytogenes	2021-01-27	2021-12-08	2019	Europe	Spain		Animal				Sheep 26 OVI		Sheep B	Universidad CEU, Valencia, Spain	II		CC7	SL7	CT5543		ERR6496135		5	8	5	7	6	2	1	7	CC7	II
41704	CLIP 2019/01624	LISVAL156	L. monocytogenes	2021-01-27	2021-12-08	2019	Europe	Spain		Animal				Sheep 21 OVI		Sheep B	Universidad CEU, Valencia, Spain	II		CC7	SL7	CT5650		ERR6496140		5	8	5	7	6	2	1	7	CC7	II
42236	CLIP 2019/01625	LISVAL157	L. monocytogenes	2021-01-27	2021-12-08	2019	Europe	Spain		Animal				Sheep 25 OVI		Sheep B	Universidad CEU, Valencia, Spain	II		CC7	SL7	CT5782		ERR6496141		5	8	5	7	6	2	1	7	CC7	II
42237	CLIP 2019/01626	LISVAL158	L. monocytogenes	2021-01-27	2021-12-08	2019	Europe	Spain		Animal				Sheep 33 OVI		Sheep B	Universidad CEU, Valencia, Spain	II		CC7	SL7	CT5782		ERR6496142		5	8	5	7	6	2	1	7	CC7	II
42243	CLIP 2019/01632	LISVAL164	L. monocytogenes	2021-01-27	2021-12-08	2019	Europe	Spain		Animal				Sheep 51 OVI		Sheep B	Universidad CEU, Valencia, Spain	II		CC7	SL7	CT5782		ERR6496148		5	8	5	7	6	2	1	7	CC7	II
42294	CLIP 2019/01655	LISVAL187	L. monocytogenes	2021-01-27	2021-12-08	2019	Europe	Spain		Animal				Sheep 40 OVI		Sheep B	Universidad CEU, Valencia, Spain	II		CC7	SL7	CT5782		ERR6496171		5	8	5	7	6	2	1	7	CC7	II
42301	CLIP 2019/01662	LISVAL194	L. monocytogenes	2021-01-27	2021-12-08	2019	Europe	Spain		Animal				Sheep 25 OVI		Sheep B	Universidad CEU, Valencia, Spain	II		CC7	SL7	CT5812		ERR6496178		5	8	5	7	6	2	1	7	CC7	II
42402	CLIP 2019/01698	LISVAL230	L. monocytogenes	2021-01-27	2021-12-08	2019	Europe	Spain		Farm environment				Filter 3 OVI		Sheep B	Universidad CEU, Valencia, Spain	II		CC7	SL7	CT5782		ERR6496213		5	8	5	7	6	2	1	7	CC7	II
42741	CLIP 2019/01706	LISVAL238	L. monocytogenes	2021-01-27	2021-12-08	2019	Europe	Spain		Animal				Cow 13 SERRE		Cattle B	Universidad CEU, Valencia, Spain	II		CC7	SL7	CT1679		ERR6496220		5	8	5	7	6	2	1	7	CC7	II
42743	CLIP 2019/01708	LISVAL240	L. monocytogenes	2021-01-27	2021-12-08	2019	Europe	Spain		Animal				Cow 35 SERRE		Cattle B	Universidad CEU, Valencia, Spain	II		CC7	SL7	CT1679		ERR6496222		5	8	5	7	6	2	1	7	CC7	II
42745	CLIP 2019/01710	LISVAL242	L. monocytogenes	2021-01-27	2021-12-08	2019	Europe	Spain		Farm environment				Bedding 2 SERRE		Cattle B	Universidad CEU, Valencia, Spain	II		CC7	SL7	CT1679		ERR6496224		5	8	5	7	6	2	1	7	CC7	II
42974	GIMC2006:LmcIH1_2		L. monocytogenes	2019-10-14	2021-07-13	2019	Europe	Russia		Human				blood				II		CC7	n.d.	n.d.				5	8	5	7	6	2	1	7	CC7	II
42975	GIMC2007:LmcIH1_3		L. monocytogenes	2019-10-14	2021-07-13	2019	Europe	Russia		Human				cerebrospinal fluid				II		CC7	n.d.	n.d.				5	8	5	7	6	2	1	7	CC7	II
42976	GIMC2008:LmcUH14		L. monocytogenes	2019-10-14	2021-07-13	2019	Europe	Russia		Human				blood				II		CC7	n.d.	n.d.				5	8	5	7	6	2	1	7	CC7	II
42977	GIMC2009:LmcUH4		L. monocytogenes	2019-10-14	2021-10-03	2019	Europe	Russia		Human				urina	urine			II		CC7	SL7	CT8417		CP060435		5	8	5	7	6	2	1	7	CC7	II
42978	GIMC2010:LmcUH8		L. monocytogenes	2019-10-14	2021-10-04	2019	Europe	Russia		Human				skin smear	skin smear			II		CC7	SL7	CT8417		CP060434		5	8	5	7	6	2	1	7	CC7	II
42985	GIMC2016:Lmc547		L. monocytogenes	2019-10-14	2021-10-04	2019	Europe	Russia		Food			Meat	poultry				II		CC7	SL7	CT8419		CP060432		5	8	5	7	6	2	1	7	CC7	II
42986	GIMC2025:Lmc82_19		L. monocytogenes	2019-10-14	2021-07-13	2019	Europe	Russia		Food				poultry				II		CC7	n.d.	n.d.				5	8	5	7	6	2	1	7	CC7	II
45724	GIMC2028:LmcUH17		L. monocytogenes	2020-02-05	2021-07-13	2019	Europe	Russia		Human				blood				II		CC7	n.d.	n.d.				5	8	5	7	6	2	1	7	CC7	II
45728	GIMC2032:LmcINH-1		L. monocytogenes	2020-02-05	2021-07-13	2019	Europe	Russia		Human				blood				II		CC7	n.d.	n.d.				5	8	5	7	6	2	1	7	CC7	II
46906	NVRI/19/26676/1775		L. monocytogenes	2020-06-19	2021-10-04	2019	Europe	Poland		Food			Fish or seafood					II		CC7	SL7	CT7226				5	8	5	7	6	2	1	7	CC7	II
53742	SRR12200311	CFSAN106399; OSF106399	L. monocytogenes	2020-11-27	2021-10-05	2019	Unknown	Unknown		Food			Meat	Poultry/Chicken				II		CC7	SL7	CT4156		SRR12200311		5	8	5	7	6	2	1	7	CC7	II
49370	GIMC2052:Lmc5634		L. monocytogenes	2020-10-01	2021-07-13	2020	Europe	Russia		Food					fish		N.F. Gamaleya National Research Center foe Epidemiology and Microbiology, Ministry of Health, Russia, Moscow	II		CC7	n.d.	n.d.				5	8	5	7	6	2	1	7	CC7	II
52239	SRR11486365	CFSAN105752; FDA1142048-001-001	L. monocytogenes	2020-11-27	2021-10-05	2020	Asia	South Korea		Food			Fruit or vegetable	Enoki Mushrooms				II		CC7	SL7	CT4156		SRR11486365		5	8	5	7	6	2	1	7	CC7	II
52241	SRR11486432	CFSAN105750; FDA942342-001-001	L. monocytogenes	2020-11-27	2021-10-05	2020	Asia	South Korea		Food			Fruit or vegetable	Enoki Mushrooms				II		CC7	SL7	CT4156		SRR11486432		5	8	5	7	6	2	1	7	CC7	II
52242	SRR11647989	CFSAN105761; FDA1142655-C001-001	L. monocytogenes	2020-11-27	2021-10-05	2020	Asia	South Korea		Food			Fruit or vegetable	Enoki Mushrooms				II		CC7	SL7	CT4156		SRR11647989		5	8	5	7	6	2	1	7	CC7	II
52243	SRR11647990	CFSAN105762; FDA1142655-C002-001	L. monocytogenes	2020-11-27	2021-10-05	2020	Asia	South Korea		Food			Fruit or vegetable	Enoki Mushrooms				II		CC7	SL7	CT4156		SRR11647990		5	8	5	7	6	2	1	7	CC7	II
52245	SRR11648058	CFSAN105763; FDA1142657-C001-001	L. monocytogenes	2020-11-27	2021-10-05	2020	Asia	South Korea		Food			Fruit or vegetable	Enoki Mushrooms				II		CC7	SL7	CT4156		SRR11648058		5	8	5	7	6	2	1	7	CC7	II
52246	SRR11648067	CFSAN105765; FDA1142659-C001-001	L. monocytogenes	2020-11-27	2021-10-05	2020	Asia	South Korea		Food			Fruit or vegetable	Enoki Mushrooms				II		CC7	SL7	CT4156		SRR11648067		5	8	5	7	6	2	1	7	CC7	II
52247	SRR11648171	CFSAN105766; FDA1142659-C002-001	L. monocytogenes	2020-11-27	2021-10-05	2020	Asia	South Korea		Food			Fruit or vegetable	Enoki Mushrooms				II		CC7	SL7	CT4156		SRR11648171		5	8	5	7	6	2	1	7	CC7	II
78657	GIMC2083:LmcINH_2		L. monocytogenes	2021-08-09	2021-10-29	2020	Europe	Russia		Human	CNS	dead		cerebrospinal fluid			N.F. Gamaleya National Research Center foe Epidemiology and Microbiology, Ministry of Health, Russia, Moscow	II		CC7	n.d.	n.d.				5	8	5	7	6	2	1	7	CC7	II
4007	AUSMDU-LM-2011-0110		L. monocytogenes	2011-01-25	2021-10-29		Oceania	Australia		Human								II	IIA	CC7	n.d.	n.d.				5	8	5	7	6	2	1	7	CC7	II
4182	LM77123		L. monocytogenes	2011-01-31	2021-10-29		South America	Chile		Human								II	IIA	CC7	n.d.	n.d.				5	8	5	7	6	2	1	7	CC7	II
4410	LM-EJ206		L. monocytogenes	2011-06-21	2021-10-29					Animal				hare				II		CC7	n.d.	n.d.				5	8	5	7	6	2	1	7	CC7	II
4428	LM-TE11-2		L. monocytogenes	2011-06-21	2021-10-29		Europe	Finland		Production environment				Factory		slaughterhouse,door		II		CC7	n.d.	n.d.				5	8	5	7	6	2	1	7	CC7	II
4446	LM-EJ282		L. monocytogenes	2011-06-21	2021-10-29					Animal				reindeer				II		CC7	n.d.	n.d.				5	8	5	7	6	2	1	7	CC7	II
4490	LM-EJ238		L. monocytogenes	2011-06-21	2021-10-29					Animal				hare				II		CC7	n.d.	n.d.				5	8	5	7	6	2	1	7	CC7	II
4502	LM-EJ236		L. monocytogenes	2011-06-21	2021-10-29					Animal				hare				II		CC7	n.d.	n.d.				5	8	5	7	6	2	1	7	CC7	II
4720	LM-EJ129		L. monocytogenes	2011-08-29	2021-10-29		Europe	Finland		Feed				silage				II		CC7	n.d.	n.d.				5	8	5	7	6	2	1	7	CC7	II
4721	LM-EJ136		L. monocytogenes	2011-08-29	2021-10-29					Animal				reindeer				II		CC7	n.d.	n.d.				5	8	5	7	6	2	1	7	CC7	II
4728	LM-EJ268		L. monocytogenes	2011-08-29	2021-10-29					Animal				hare				II		CC7	n.d.	n.d.				5	8	5	7	6	2	1	7	CC7	II
4729	LM-EJ269		L. monocytogenes	2011-08-29	2021-10-29					Animal				hare				II		CC7	n.d.	n.d.				5	8	5	7	6	2	1	7	CC7	II
4733	LM-EJ34		L. monocytogenes	2011-08-29	2021-10-29					Animal				hare				II		CC7	n.d.	n.d.				5	8	5	7	6	2	1	7	CC7	II
4761	LM-LM112		L. monocytogenes	2011-08-29	2021-10-29		Europe	Finland		Production environment				Factory	same slaughterhouse	slaughterhouse,hook,fridge		II		CC7	n.d.	n.d.				5	8	5	7	6	2	1	7	CC7	II
4764	LM-LM216		L. monocytogenes	2011-08-29	2021-10-29					Food					raw	cauliflower		II		CC7	n.d.	n.d.				5	8	5	7	6	2	1	7	CC7	II
4765	LM-LM217		L. monocytogenes	2011-08-29	2021-10-29					Food					raw	broccoli		II		CC7	n.d.	n.d.				5	8	5	7	6	2	1	7	CC7	II
5025	LM-EJ116		L. monocytogenes	2011-10-26	2021-10-29					Animal				hare				II		CC7	n.d.	n.d.				5	8	5	7	6	2	1	7	CC7	II
5071	LM-TE11-1		L. monocytogenes	2011-10-26	2021-10-29		Europe	Finland		Production environment				Factory		slaughterhouse,door		II		CC7	n.d.	n.d.				5	8	5	7	6	2	1	7	CC7	II
5136	LM-EJ31		L. monocytogenes	2011-10-26	2021-10-29					Natural environment				Environment		straw		II		CC7	n.d.	n.d.				5	8	5	7	6	2	1	7	CC7	II
5142	LM-EJ442		L. monocytogenes	2011-10-26	2021-10-29					Animal				hare				II		CC7	n.d.	n.d.				5	8	5	7	6	2	1	7	CC7	II
5313	LM-LA19		L. monocytogenes	2011-10-26	2021-10-29					Animal				reindeer				II		CC7	n.d.	n.d.				5	8	5	7	6	2	1	7	CC7	II
5435	LM-LA6		L. monocytogenes	2011-11-18	2021-10-29					Animal				hare				II		CC7	n.d.	n.d.				5	8	5	7	6	2	1	7	CC7	II
5449	LM-LA18		L. monocytogenes	2011-11-18	2021-10-29					Animal				reindeer				II		CC7	n.d.	n.d.				5	8	5	7	6	2	1	7	CC7	II
5689	Lm_0071		L. monocytogenes	2014-05-15	2021-10-29		Asia	Japan		Human								II	2a	CC7	n.d.	n.d.				5	8	5	7	6	2	1	7	CC7	II
4137	LM68629		L. monocytogenes	2011-01-31	2021-10-29	1991	Africa	Algeria		Human								II	IIA	CC8	n.d.	n.d.				5	6	2	9	5	3	1	8	CC8	II
4663	L4948c		L. monocytogenes	2011-06-21	2021-10-29	1991	Oceania	Australia		Animal				sheep				II	1/2a	CC8	n.d.	n.d.				5	6	2	9	5	3	1	8	CC8	II
4136	LM68625		L. monocytogenes	2011-01-31	2021-10-29	1992	Africa	Algeria		Human								II	IIA	CC8	n.d.	n.d.				5	6	2	9	5	3	1	8	CC8	II
3082	CLIP39389		L. monocytogenes	2008-07-25	2021-10-29	1993	Europe	France		Human				Maternal-fetal				II	1/2a	CC8	n.d.	n.d.				5	6	2	9	5	3	1	8	CC8	II
3084	CLIP40923		L. monocytogenes	2008-07-25	2021-10-29	1993	Europe	France		Human				Maternal-fetal				II	1/2a	CC8	n.d.	n.d.				5	6	2	9	5	3	1	8	CC8	II
3111	CLIP60603		L. monocytogenes	2008-07-25	2021-10-29	1994	Europe	France		Human				Maternal-fetal				II	1/2a	CC8	n.d.	n.d.				5	6	2	9	5	3	1	8	CC8	II
4520	LM-LL42-1-S111		L. monocytogenes	2011-06-21	2021-10-29	1998	Europe	Finland		Animal				bird				II	1/2a	CC8	n.d.	n.d.				5	6	2	9	5	3	1	8	CC8	II
3227	CLIP80730		L. monocytogenes	2008-07-25	2021-10-29	2000	Europe	France		Human				Bacteriemia				II	1/2a	CC8	n.d.	n.d.				5	6	2	9	5	3	1	8	CC8	II
3271	CLIP84921		L. monocytogenes	2008-07-25	2021-10-29	2000	Europe	France		Human				CNS infection				II	1/2a	CC8	n.d.	n.d.				5	6	2	9	5	3	1	8	CC8	II
3278	CLIP85297		L. monocytogenes	2008-07-25	2021-10-29	2000	Europe	France		Human				CNS infection				II	1/2a	CC8	n.d.	n.d.				5	6	2	9	5	3	1	8	CC8	II
3300	CLIP86331		L. monocytogenes	2008-07-25	2021-10-29	2000	Europe	France		Human				Maternal-fetal				II	1/2a	CC8	n.d.	n.d.				5	6	2	9	5	3	1	8	CC8	II
3434	830		L. monocytogenes	2009-05-11	2021-10-29	2000	Europe	Spain		Food				Pork				II	1/2a	CC8	n.d.	n.d.	ST21 in Salcedo et al. 2003			5	6	2	9	5	3	1	8	CC8	II
4770	LM-LT30E		L. monocytogenes	2011-08-29	2021-10-29	2000				Food				red pepper	raw			II	1/2a	CC8	n.d.	n.d.				5	6	2	9	5	3	1	8	CC8	II
5683	Lm_0065		L. monocytogenes	2014-05-15	2021-10-29	2000	Asia	Japan		Food				pork ham				II	2a	CC8	n.d.	n.d.				5	6	2	9	5	3	1	8	CC8	II
3314	CLIP89228		L. monocytogenes	2008-07-25	2021-10-29	2001	Europe	France		Human				Maternal-fetal				II	1/2a	CC8	n.d.	n.d.				5	6	2	9	5	3	1	8	CC8	II
3373	1066		L. monocytogenes	2009-05-11	2021-10-29	2001	Europe	Spain		Food				seafood				II	1/2a	CC8	n.d.	n.d.	ST21 in Salcedo et al. 2003			5	6	2	9	5	3	1	8	CC8	II
4376	LM-LL90-2		L. monocytogenes	2011-06-21	2021-10-29	2001	Europe	Finland		Animal				bird				II	1/2a	CC8	n.d.	n.d.				5	6	2	9	5	3	1	8	CC8	II
4760	LM-LL83-1		L. monocytogenes	2011-08-29	2021-10-29	2001	Europe	Finland		Animal				bird				II	1/2a	CC8	n.d.	n.d.				5	6	2	9	5	3	1	8	CC8	II
4772	LM-SS53-1		L. monocytogenes	2011-08-29	2021-10-29	2001	Europe	Finland		Feed				silage				II		CC8	n.d.	n.d.				5	6	2	9	5	3	1	8	CC8	II
3330	CLIP92451		L. monocytogenes	2008-07-25	2021-10-29	2002	Europe	France		Human				CNS infection				II	1/2a	CC8	n.d.	n.d.				5	6	2	9	5	3	1	8	CC8	II
78780	L.moE14		L. monocytogenes	2021-08-23	2021-10-29	2002	Europe	Russia		Food			Fish or seafood		fish		Federal Research Center For Virology And Microbiology, Volginsky, Russia	II		CC8	n.d.	n.d.				5	6	2	9	5	3	1	8	CC8	II
3509	AUSMDU-LM-2010-0011		L. monocytogenes	2010-03-15	2021-10-29	2003	Oceania	Australia		Human								II	IIA	CC8	n.d.	n.d.				5	6	2	9	5	3	1	8	CC8	II
37	CLIP 2005/00401		L. monocytogenes	2014-04-08	2021-09-30	2005	Europe	France		Human				BACT			Institut Pasteur, Paris, France	II	IIa	CC8	SL8	CT773		ERR1100940		5	6	2	9	5	3	1	8	CC8	II
78794	L.mo8712		L. monocytogenes	2021-08-23	2021-10-29	2005	Europe	Russia		Food			Dairy				Infectious agents ecology laboratory, N.F. Gamaleya Federal Research Center for Epidemiology and Microbiology, Moscow, Russia	II		CC8	n.d.	n.d.				5	6	2	9	5	3	1	8	CC8	II
78798	L.mo114/31		L. monocytogenes	2021-08-23	2021-10-29	2005	Europe	Russia		Food			Dairy				Infectious agents ecology laboratory, N.F. Gamaleya Federal Research Center for Epidemiology and Microbiology, Moscow, Russia	II		CC8	n.d.	n.d.				5	6	2	9	5	3	1	8	CC8	II
4717	L06-003		L. monocytogenes	2011-08-29	2021-10-29	2006	Europe	Ireland		Food				mushrooms				II	1/2	CC8	n.d.	n.d.				5	6	2	9	5	3	1	8	CC8	II
74	CLIP 2008/01457		L. monocytogenes	2014-04-08	2021-09-26	2008	Unknown	Unknown		Human				BACT			Institut Pasteur, Paris, France	II	IIa	CC8	SL8	CT750		ERR1100915		5	6	2	9	5	3	1	8	CC8	II
1170	SRR975366	CFSAN003807	L. monocytogenes	2014-12-19	2021-09-26	2008	Europe	Poland		Food				salmon, graved, norwegian			Centers for Disease Control and Prevention, Atlanta, Georgia, USA	II		CC8	SL8	CT777		SRR975366		5	6	2	9	5	3	1	8	CC8	II
3807	AUSMDU-LM-2010-0210		L. monocytogenes	2011-01-24	2021-10-29	2009	Oceania	Australia		Human								II	IIA	CC8	n.d.	n.d.				5	6	2	9	5	3	1	8	CC8	II
27902	CLIST 732		L. monocytogenes	2018-04-27	2021-10-02	2009	South America	Brazil		Food					Raw beef	Refrigerated	Universidade Federal de Viçosa, Minas Gerais, Brazil	II	1/2a	CC8	SL8	CT4418		ERR3199900		5	6	2	9	5	3	1	8	CC8	II
34290	T1-011	CFSAN035171	L. monocytogenes	2018-10-03	2021-10-03	2010	South America	Chile		Food				ham			Universidad Andres Bello	II		CC8	SL8	CT4883		SRR3394969		5	6	2	9	5	3	1	8	CC8	II
34321	FDA00005634	CFSAN020172	L. monocytogenes	2018-10-03	2021-10-03	2010	South America	Chile		Food							FDA	II		CC8	SL8	CT2485		SRR1979267		5	6	2	9	5	3	1	8	CC8	II
34282	T1-003	CFSAN035163	L. monocytogenes	2018-10-03	2021-10-03	2011	South America	Chile		Human				cerebrospinal fluid			Universidad Andres Bello	II		CC8	SL8	CT750		SRR3394985		5	6	2	9	5	3	1	8	CC8	II
13204	FDA00005630		L. monocytogenes	2016-09-20	2021-10-01	2012	South America	Chile		Food				smoked salmon				II		CC8	SL8	CT2485		SRR2156605		5	6	2	9	5	3	1	8	CC8	II
34320	FDA00005629	CFSAN020167	L. monocytogenes	2018-10-03	2021-10-03	2012	South America	Chile		Food							FDA	II		CC8	SL8	CT2485		SRR7355741		5	6	2	9	5	3	1	8	CC8	II
34329	FDA00006338	CFSAN020876	L. monocytogenes	2018-10-03	2021-10-03	2012	South America	Chile		Food							FDA	II		CC8	SL8	CT750		SRR6413646		5	6	2	9	5	3	1	8	CC8	II
34330	FDA00006339	CFSAN020877	L. monocytogenes	2018-10-03	2021-10-03	2012	South America	Chile		Food							FDA	II		CC8	SL8	CT750		SRR6413631		5	6	2	9	5	3	1	8	CC8	II
34379	5981/12		L. monocytogenes	2018-10-03	2021-10-03	2012	Europe	Poland		Human							National Medicines Institute, Department of Epidemiology and Clinical Microbiology, Warsaw, Poland	II		CC8	SL8	CT750		ERR2522454		5	6	2	9	5	3	1	8	CC8	II
5598	1058_4		L. monocytogenes	2013-08-29	2021-10-29	2013	South America	Chile		Food				Fish Product		Strain isolated from final product (Fish: S. salar product)		II	1/2a	CC8	n.d.	n.d.				5	6	2	9	5	3	1	8	CC8	II
5666	NJ11		L. monocytogenes	2014-02-25	2021-10-29	2013	Asia	China		Food				meat				II	IIA	CC8	n.d.	n.d.				5	6	2	9	5	3	1	8	CC8	II
5709	722053		L. monocytogenes	2014-05-27	2021-10-29	2013	Europe	Spain		Human				Blood				II	1/2a	CC8	n.d.	n.d.				5	6	2	9	5	3	1	8	CC8	II
34402	5014/13		L. monocytogenes	2018-10-03	2021-10-03	2013	Europe	Poland		Human							National Medicines Institute, Department of Epidemiology and Clinical Microbiology, Warsaw, Poland	II		CC8	SL8	CT5630		ERR2522508		5	6	2	9	5	3	1	8	CC8	II
34404	5133/13		L. monocytogenes	2018-10-03	2021-10-03	2013	Europe	Poland		Human							National Medicines Institute, Department of Epidemiology and Clinical Microbiology, Warsaw, Poland	II		CC8	SL8	CT750		ERR2522510		5	6	2	9	5	3	1	8	CC8	II
41669	sam_4DE5ED76-11FA-4254-A644-EE9767109A75		L. monocytogenes	2019-07-25	2021-10-03	2013	Europe	Poland		Human							European Centre for Disease Prevention and Control	II		CC8	SL8	CT5595		ERR2522478		5	6	2	9	5	3	1	8	CC8	II
41672	sam_2456F16E-843E-4D30-BB73-9AF9983C84A3		L. monocytogenes	2019-07-25	2021-10-03	2013	Europe	Poland		Human							European Centre for Disease Prevention and Control	II		CC8	SL8	CT5594		ERR2522502		5	6	2	9	5	3	1	8	CC8	II
5719	70068180		L. monocytogenes	2014-05-27	2021-10-29	2014	Europe	Spain		Human				Blood				II	1/2a	CC8	n.d.	n.d.				5	6	2	9	5	3	1	8	CC8	II
5908	AQQ-2014-LMO-70		L. monocytogenes	2015-01-28	2021-10-29	2014	South America	Chile		Production environment				PROCESSING PLANT, FLOOR SURFACE				II	1/2a	CC8	n.d.	n.d.				5	6	2	9	5	3	1	8	CC8	II
5910	AQQ-2014-LMO-72		L. monocytogenes	2015-01-28	2021-10-29	2014	South America	Chile		Production environment				PROCESSING PLANT, HAND PALLET				II	1/2a	CC8	n.d.	n.d.				5	6	2	9	5	3	1	8	CC8	II
5927	AQQ-2014-LMO-89		L. monocytogenes	2015-01-28	2021-10-29	2014	South America	Chile		Production environment				RAW MATERIALS				II	1/2a	CC8	n.d.	n.d.				5	6	2	9	5	3	1	8	CC8	II
5930	AQQ-2014-LMO-92		L. monocytogenes	2015-01-28	2021-10-29	2014	South America	Chile		Production environment				PROCESSING PLANT, MACHINE SURFACE				II	1/2a	CC8	n.d.	n.d.				5	6	2	9	5	3	1	8	CC8	II
5940	AQQ-2014-LMO-102		L. monocytogenes	2015-01-28	2021-10-29	2014	South America	Chile		Food				FISH PRODUCT, S. SALAR				II	1/2a	CC8	n.d.	n.d.				5	6	2	9	5	3	1	8	CC8	II
15675	Lm96		L. monocytogenes	2016-10-26	2021-10-29	2014	South America	Brazil		Food				Mozzarella cheese			Laboratory of Bacterial Ecophysiology and Biotechnology, Department of Biotechnology and Biomedicine, Technical University of Denmark - DK	II	IIa	CC8	n.d.	n.d.				5	6	2	9	5	3	1	8	CC8	II
41684	sam_8F15C8BD-F4AF-4E85-AE66-F6D084099898		L. monocytogenes	2019-07-25	2021-10-03	2014	Europe	Poland		Human							European Centre for Disease Prevention and Control	II		CC8	SL8	CT750		ERR2522554		5	6	2	9	5	3	1	8	CC8	II
14968	FDA00008831		L. monocytogenes	2016-09-20	2021-10-01	2015	South America	Chile		Food				salmon fresh				II		CC8	SL8	CT2485		SRR1816828		5	6	2	9	5	3	1	8	CC8	II
34344	FDA00008832	CFSAN029664	L. monocytogenes	2018-10-03	2021-10-03	2015	South America	Chile		Food							FDA	II		CC8	SL8	CT2485		SRR1816857		5	6	2	9	5	3	1	8	CC8	II
41690	sam_DCAA488D-779E-4543-896A-8BFF9FBEA8EF		L. monocytogenes	2019-07-25	2021-10-03	2015	Europe	Poland		Human							European Centre for Disease Prevention and Control	II		CC8	SL8	CT5596		ERR2522576		5	6	2	9	5	3	1	8	CC8	II
27701	LM3		L. monocytogenes	2018-04-17	2021-10-29	2016	Asia	China		Food								II		CC8	n.d.	n.d.				5	6	2	9	5	3	1	8	CC8	II
27702	LM4		L. monocytogenes	2018-04-17	2021-10-29	2016	Asia	China		Food								II		CC8	n.d.	n.d.				5	6	2	9	5	3	1	8	CC8	II
27703	LM5		L. monocytogenes	2018-04-17	2021-10-29	2016	Asia	China		Food								II		CC8	n.d.	n.d.				5	6	2	9	5	3	1	8	CC8	II
27711	LM13		L. monocytogenes	2018-04-17	2021-10-29	2016	Asia	China		Food								II		CC8	n.d.	n.d.				5	6	2	9	5	3	1	8	CC8	II
27717	LM19		L. monocytogenes	2018-04-17	2021-10-29	2016	Asia	China		Food								II		CC8	n.d.	n.d.				5	6	2	9	5	3	1	8	CC8	II
27724	LM26		L. monocytogenes	2018-04-17	2021-10-29	2016	Asia	China		Food								II		CC8	n.d.	n.d.				5	6	2	9	5	3	1	8	CC8	II
27735	LM45		L. monocytogenes	2018-04-17	2021-10-29	2016	Asia	China		Food								II		CC8	n.d.	n.d.				5	6	2	9	5	3	1	8	CC8	II
27738	LM48		L. monocytogenes	2018-04-17	2021-10-29	2017	Asia	China		Food								II		CC8	n.d.	n.d.				5	6	2	9	5	3	1	8	CC8	II
27740	LM50		L. monocytogenes	2018-04-17	2021-10-29	2017	Asia	China		Food								II		CC8	n.d.	n.d.				5	6	2	9	5	3	1	8	CC8	II
27743	LM53		L. monocytogenes	2018-04-17	2021-10-29	2017	Asia	China		Food								II		CC8	n.d.	n.d.				5	6	2	9	5	3	1	8	CC8	II
27754	LM64		L. monocytogenes	2018-04-17	2021-10-29	2017	Asia	China		Food								II		CC8	n.d.	n.d.				5	6	2	9	5	3	1	8	CC8	II
27762	LM72		L. monocytogenes	2018-04-17	2021-10-29	2017	Asia	China		Food								II		CC8	n.d.	n.d.				5	6	2	9	5	3	1	8	CC8	II
27768	LM79		L. monocytogenes	2018-04-17	2021-10-29	2017	Asia	China		Food								II		CC8	n.d.	n.d.				5	6	2	9	5	3	1	8	CC8	II
27771	LM82		L. monocytogenes	2018-04-17	2021-10-29	2017	Asia	China		Food								II		CC8	n.d.	n.d.				5	6	2	9	5	3	1	8	CC8	II
27772	LM83		L. monocytogenes	2018-04-17	2021-10-29	2017	Asia	China		Food								II		CC8	n.d.	n.d.				5	6	2	9	5	3	1	8	CC8	II
34351	SENASICA_Li_U19		L. monocytogenes	2018-10-03	2021-10-03	2017	South America	Chile		Food							SENASICA	II		CC8	SL8	CT4882		SRR7786755		5	6	2	9	5	3	1	8	CC8	II
34352	SENASICA_Li_U20		L. monocytogenes	2018-10-03	2021-10-03	2017	South America	Chile		Food							SENASICA	II		CC8	SL8	CT4882		SRR7786775		5	6	2	9	5	3	1	8	CC8	II
80517	Lm-405	SRR12560267	L. monocytogenes	2021-11-08	2021-11-10	2017	Europe	Spain		Production environment			Meat	Pork processing facility Drain			Department of Food Hygiene and Technology, León University, León, Spain	II	1/2a	CC8	SL8	CT10518		SRR12560267		5	6	2	9	5	3	1	8	CC8	II
80156	MRL-19-00666		L. monocytogenes	2021-10-13	2021-10-13	2018	South America	Chile		Food			Fruit or vegetable	Mushrooms				II	1/2a	CC8	n.d.	n.d.				5	6	2	9	5	3	1	8	CC8	II
80158	MRL-19-00670		L. monocytogenes	2021-10-13	2021-10-13	2018	South America	Chile		Food			Meat	Pâté				II	1/2a	CC8	n.d.	n.d.				5	6	2	9	5	3	1	8	CC8	II
46899	NVRI/19/24383/1608		L. monocytogenes	2020-06-19	2021-10-04	2019	Europe	Poland		Food			Fish or seafood					II		CC8	SL8	CT7220				5	6	2	9	5	3	1	8	CC8	II
46900	NVRI/19/24682/1615		L. monocytogenes	2020-06-19	2021-10-04	2019	Europe	Poland		Food			Fish or seafood					II		CC8	SL8	CT777				5	6	2	9	5	3	1	8	CC8	II
46901	NVRI/19/24682/1616		L. monocytogenes	2020-06-19	2021-10-04	2019	Europe	Poland		Food			Fish or seafood					II		CC8	SL8	CT777				5	6	2	9	5	3	1	8	CC8	II
46902	NVRI/19/24682/1617		L. monocytogenes	2020-06-19	2021-10-04	2019	Europe	Poland		Food			Fish or seafood					II		CC8	SL8	CT777				5	6	2	9	5	3	1	8	CC8	II
49188	GIMC2036:LmcM56		L. monocytogenes	2020-08-27	2021-07-13	2019	Europe	Russia		Production environment				meat processing plant 1	environmental surface swab		V.M. Gorbatov Federal Research Center for Food Systems of RAS, Moscow, Russia	II		CC8	n.d.	n.d.				5	6	2	9	5	3	1	8	CC8	II
49189	GIMC2037:LmcM57		L. monocytogenes	2020-08-27	2021-07-13	2019	Europe	Russia		Production environment				meat processing plant 1	environmental surface swab		V.M. Gorbatov Federal Research Center for Food Systems of RAS, Moscow, Russia	II		CC8	n.d.	n.d.				5	6	2	9	5	3	1	8	CC8	II
49190	GIMC2038:LmcM58		L. monocytogenes	2020-08-27	2021-07-13	2019	Europe	Russia		Production environment				meat processing plant 1	environmental surface swab		V.M. Gorbatov Federal Research Center for Food Systems of RAS, Moscow, Russia	II		CC8	n.d.	n.d.				5	6	2	9	5	3	1	8	CC8	II
49191	GIMC2039:LmcM60		L. monocytogenes	2020-08-27	2021-07-13	2019	Europe	Russia		Production environment				meat processing plant 1	environmental surface swab		V.M. Gorbatov Federal Research Center for Food Systems of RAS, Moscow, Russia	II		CC8	n.d.	n.d.				5	6	2	9	5	3	1	8	CC8	II
49192	GIMC2041:LmcM62		L. monocytogenes	2020-08-27	2021-07-13	2019	Europe	Russia		Production environment				meat processing plant 1	environmental surface swab		V.M. Gorbatov Federal Research Center for Food Systems of RAS, Moscow, Russia	II		CC8	n.d.	n.d.				5	6	2	9	5	3	1	8	CC8	II
49194	GIMC2043:LmcM64		L. monocytogenes	2020-08-27	2021-07-13	2019	Europe	Russia		Production environment				meat processing plant 1	environmental surface swab		V.M. Gorbatov Federal Research Center for Food Systems of RAS, Moscow, Russia	II		CC8	n.d.	n.d.				5	6	2	9	5	3	1	8	CC8	II
49199	GIMC2048:LmcC5		L. monocytogenes	2020-08-27	2021-07-13	2019	Europe	Russia		Production environment				meat processing plant 2	environmental surface swab		V.M. Gorbatov Federal Research Center for Food Systems of RAS, Moscow, Russia	II		CC8	n.d.	n.d.				5	6	2	9	5	3	1	8	CC8	II
78807	L.mo48		L. monocytogenes	2021-08-23	2021-10-29	2019	Europe	Belarus		Food			Meat				Laboratory for Production and Microbiology Hygiene, V.M. Gorbatov Research Center for Food Systems of Russian Academy of Sciences, Moscow, Russia	II		CC8	n.d.	n.d.				5	6	2	9	5	3	1	8	CC8	II
78808	L.mo70		L. monocytogenes	2021-08-23	2021-10-29	2019	Europe	Russia		Food			Meat		chicken		Laboratory for Production and Microbiology Hygiene, V.M. Gorbatov Research Center for Food Systems of Russian Academy of Sciences, Moscow, Russia	II		CC8	n.d.	n.d.				5	6	2	9	5	3	1	8	CC8	II
80157	MRL-19-00667		L. monocytogenes	2021-10-13	2021-10-13	2019	South America	Chile		Food			Fruit or vegetable	Mushrooms				II	1/2a	CC8	n.d.	n.d.				5	6	2	9	5	3	1	8	CC8	II
47880	CLIP 2020/00462	LISVAL479	L. monocytogenes	2021-01-27	2021-12-08	2020	Europe	Spain		Farm environment				Food trough 3 SAF COLONY 1		Cattle G	Universidad CEU, Valencia, Spain	II		CC8	SL8	CT7721		ERR6496378		5	6	2	9	5	3	1	8	CC8	II
47969	CLIP 2020/00456	LISVAL473	L. monocytogenes	2021-01-27	2021-12-08	2020	Europe	Spain		Animal				Cow 12 SAF COLONY 1		Cattle G	Universidad CEU, Valencia, Spain	II		CC8	SL8	CT7720		ERR6496374		5	6	2	9	5	3	1	8	CC8	II
3775	AUSMDU-LM-2011-0037		L. monocytogenes	2011-01-21	2021-10-29		Oceania	Australia						Smallgoods				II	IIA	CC8	n.d.	n.d.				5	6	2	9	5	3	1	8	CC8	II
4541	LM-LM89		L. monocytogenes	2011-06-21	2021-10-29		Europe	Finland		Production environment				Factory	same slaughterhouse	slaughterhouse,surface swab		II	1/2c	CC8	n.d.	n.d.				5	6	2	9	5	3	1	8	CC8	II
4763	LM-LM215		L. monocytogenes	2011-08-29	2021-10-29					Food				sweet pepper	raw			II		CC8	n.d.	n.d.				5	6	2	9	5	3	1	8	CC8	II
5023	SLCC906		L. monocytogenes	2011-10-26	2021-10-29	1949	North America	Canada		Animal				bird		canary		II	1	CC9	n.d.	n.d.				6	5	6	4	1	4	1	9	CC9	II
3076	CLIP33		L. monocytogenes	2008-07-25	2021-10-29	1952	Europe	Germany		Human				Maternal-fetal				II	IIC	CC9	n.d.	n.d.				6	5	6	4	1	4	1	9	CC9	II
3085	CLIP42		L. monocytogenes	2008-07-25	2021-10-29	1953	Europe	Germany		Human				Maternal-fetal				II	IIC	CC9	n.d.	n.d.				6	5	6	4	1	4	1	9	CC9	II
4540	SLCC192		L. monocytogenes	2011-06-21	2021-10-29	1954	Europe	Germany		Human								II	1	CC9	n.d.	n.d.				6	5	6	4	1	4	1	9	CC9	II
3074	CLIP325		L. monocytogenes	2008-07-25	2021-10-29	1955	Europe	Germany										II	IIC	CC9	n.d.	n.d.				6	5	6	4	1	4	1	9	CC9	II
4557	SLCC325		L. monocytogenes	2011-06-21	2021-10-29	1955	Europe	Germany		Human								II	1	CC9	n.d.	n.d.				6	5	6	4	1	4	1	9	CC9	II
3212	CLIP782		L. monocytogenes	2008-07-25	2021-10-29	1959	Europe	France										II	1/2c	CC9	n.d.	n.d.				6	5	6	4	1	4	1	9	CC9	II
4967	SLCC1958		L. monocytogenes	2011-10-26	2021-10-29	1964	Europe	Germany		Animal				dog				II	1	CC9	n.d.	n.d.				6	5	6	4	1	4	1	9	CC9	II
100	SLCC2479		L. monocytogenes	2014-04-08	2021-09-30	1966	Unknown	Unknown		Unknown				Unknown			Institut Pasteur, Paris, France	II	3c	CC9	SL9	CT598		NC_018589		6	5	6	4	1	4	1	9	CC9	II
5447	SLCC3198		L. monocytogenes	2011-11-18	2021-10-29	1970	Europe	Germany		Animal				fox				II	1/2a	CC9	n.d.	n.d.				6	5	6	4	1	4	1	9	CC9	II
5008	SLCC3407		L. monocytogenes	2011-10-26	2021-10-29	1971	Europe	Germany		Animal				dog				II	1/2c	CC9	n.d.	n.d.				6	5	6	4	1	4	1	9	CC9	II
5520	SLCC3364		L. monocytogenes	2012-07-04	2021-10-29	1971	Europe	Germany		Animal				dog				II	1/2c	CC9	n.d.	n.d.				6	5	6	4	1	4	1	9	CC9	II
5064	SLCC3683		L. monocytogenes	2011-10-26	2021-10-29	1972				Natural environment				Environment		fir needle		II	1/2c	CC9	n.d.	n.d.				6	5	6	4	1	4	1	9	CC9	II
5499	SLCC4036		L. monocytogenes	2012-07-04	2021-10-29	1973	Europe	Slovak Republic		Production environment				Factory	meat industry	employee		II	1/2c	CC9	n.d.	n.d.				6	5	6	4	1	4	1	9	CC9	II
27898	CLIST 2137		L. monocytogenes	2018-04-27	2021-10-02	1983	South America	Brazil		Human					CSF of newborn		Universidade Federal de Viçosa, Minas Gerais, Brazil	II	1/2a	CC9	SL9	CT4425		ERR3199886		6	5	6	4	1	4	1	9	CC9	II
5087	SLCC6005		L. monocytogenes	2011-10-26	2021-10-29	1984	South America	Brazil										II	1/2a	CC9	n.d.	n.d.				6	5	6	4	1	4	1	9	CC9	II
4240	LM8742		L. monocytogenes	2011-01-31	2021-10-29	1986	Europe	Austria		Food								II	1/2c	CC9	n.d.	n.d.				6	5	6	4	1	4	1	9	CC9	II
91	LM6186		L. monocytogenes	2014-04-08	2021-09-30	1987	Europe	France		Human	MN			MN			Institut Pasteur, Paris, France	II	IIc; 1/2c	CC9	SL9	CT602		ERR1100973		6	5	6	4	1	4	1	9	CC9	II
3113	CLIP6186		L. monocytogenes	2008-07-25	2021-10-29	1987	Europe	France		Human				Maternal-fetal				II	1/2c	CC9	n.d.	n.d.				6	5	6	4	1	4	1	9	CC9	II
4048	LM11308		L. monocytogenes	2011-01-31	2021-10-29	1988	Oceania	New Zealand		Human								II	IIC	CC9	n.d.	n.d.				6	5	6	4	1	4	1	9	CC9	II
4052	LM12485		L. monocytogenes	2011-01-31	2021-10-29	1988	Europe	France		Food								II	IIC	CC9	n.d.	n.d.				6	5	6	4	1	4	1	9	CC9	II
4245	LM8796		L. monocytogenes	2011-01-31	2021-10-29	1988	Europe	Austria		Food								II	IIC	CC9	n.d.	n.d.				6	5	6	4	1	4	1	9	CC9	II
4270	LM9134		L. monocytogenes	2011-01-31	2021-10-29	1988	Europe	Spain		Food								II	IIC	CC9	n.d.	n.d.				6	5	6	4	1	4	1	9	CC9	II
4068	LM14228		L. monocytogenes	2011-01-31	2021-10-29	1989	Europe	Denmark		Food								II	IIA	CC9	n.d.	n.d.				6	5	6	4	1	4	1	9	CC9	II
4074	LM15183		L. monocytogenes	2011-01-31	2021-10-29	1989	Europe	Finland		Human								II	IIC	CC9	n.d.	n.d.				6	5	6	4	1	4	1	9	CC9	II
27901	CLIST 3732		L. monocytogenes	2018-04-27	2021-10-02	1989	South America	Brazil		Human					CSF		Universidade Federal de Viçosa, Minas Gerais, Brazil	II	1/2a	CC9	SL9	CT4427		ERR3199888		6	5	6	4	1	4	1	9	CC9	II
3027	CLIP15839		L. monocytogenes	2008-07-25	2021-10-29	1990	Europe	France		Human				Maternal-fetal				II	1/2c	CC9	n.d.	n.d.				6	5	6	4	1	4	1	9	CC9	II
4497	L4123		L. monocytogenes	2011-06-21	2021-10-29	1990	Europe	UK		Production environment				Factory	Massarella, Misson			II	1/2c	CC9	n.d.	n.d.				6	5	6	4	1	4	1	9	CC9	II
4670	L4124		L. monocytogenes	2011-06-21	2021-10-29	1990	Europe	UK		Production environment				Factory	Massarella, Misson			II	1/2c	CC9	n.d.	n.d.				6	5	6	4	1	4	1	9	CC9	II
4504	L5183e		L. monocytogenes	2011-06-21	2021-10-29	1991	Europe	UK		Natural environment				Environment		vegetation		II	1/2	CC9	n.d.	n.d.				6	5	6	4	1	4	1	9	CC9	II
4637	L5183n		L. monocytogenes	2011-06-21	2021-10-29	1991	Europe	UK		Natural environment				Environment		water		II	1/2	CC9	n.d.	n.d.				6	5	6	4	1	4	1	9	CC9	II
5318	L5183k		L. monocytogenes	2011-10-26	2021-10-29	1991	Europe	UK		Natural environment				Environment		water		II	3	CC9	n.d.	n.d.				6	5	6	4	1	4	1	9	CC9	II
4117	LM42224		L. monocytogenes	2011-01-31	2021-10-29	1993	Africa	Tunisia		Human								II	IIC	CC9	n.d.	n.d.				6	5	6	4	1	4	1	9	CC9	II
90	LM57179		L. monocytogenes	2014-04-08	2021-09-30	1994	Europe	France		Human	MN			MN			Institut Pasteur, Paris, France	II	IIc; 1/2c	CC9	SL9	CT622		ERR1100972		6	5	6	4	1	4	1	9	CC9	II
3105	CLIP57179		L. monocytogenes	2008-07-25	2021-10-29	1994	Europe	France		Human				Maternal-fetal				II	1/2c	CC9	n.d.	n.d.				6	5	6	4	1	4	1	9	CC9	II
4646	L7786		L. monocytogenes	2011-06-21	2021-10-29	1994	South America	Brazil		Production environment				Factory		shrimp waste water		II	1/2c	CC9	n.d.	n.d.				6	5	6	4	1	4	1	9	CC9	II
5157	L7795		L. monocytogenes	2011-10-26	2021-10-29	1994	South America	Brazil		Food				shrimp		after 1st classification		II	1/2c	CC9	n.d.	n.d.				6	5	6	4	1	4	1	9	CC9	II
3128	CLIP70177		L. monocytogenes	2008-07-25	2021-10-29	1996	Europe	France		Human				Maternal-fetal				II	1/2c	CC9	n.d.	n.d.				6	5	6	4	1	4	1	9	CC9	II
3129	CLIP70179		L. monocytogenes	2008-07-25	2021-10-29	1996	Europe	France		Human				Maternal-fetal				II	1/2c	CC9	n.d.	n.d.				6	5	6	4	1	4	1	9	CC9	II
3133	CLIP70592		L. monocytogenes	2008-07-25	2021-10-29	1996	Europe	France		Natural environment				Environment				II	1/2c	CC9	n.d.	n.d.				6	5	6	4	1	4	1	9	CC9	II
3135	CLIP70891		L. monocytogenes	2008-07-25	2021-10-29	1996	Europe	France						Reference strain				II	1/2c	CC9	n.d.	n.d.				6	5	6	4	1	4	1	9	CC9	II
3168	CLIP73771		L. monocytogenes	2008-07-25	2021-10-29	1997	Europe	France		Human				Maternal-fetal				II	1/2c	CC9	n.d.	n.d.				6	5	6	4	1	4	1	9	CC9	II
4224	LM84995		L. monocytogenes	2011-01-31	2021-10-29	1997	South America	Colombia		Food								II	IIC	CC9	n.d.	n.d.				6	5	6	4	1	4	1	9	CC9	II
5687	Lm_0069		L. monocytogenes	2014-05-15	2021-10-29	1997	Asia	Japan		Human								II	2a	CC9	n.d.	n.d.				6	5	6	4	1	4	1	9	CC9	II
93	LM77097		L. monocytogenes	2014-04-08	2021-10-21	1998	Europe	France		Human	MN			MN			Institut Pasteur, Paris, France	II	IIc; 1/2c	CC9	SL9	CT624		ERR1100975		6	5	6	4	1	4	1	9	CC9	II
3206	CLIP77097		L. monocytogenes	2008-07-25	2021-10-29	1998	Europe	France		Human				Maternal-fetal				II	1/2c	CC9	n.d.	n.d.				6	5	6	4	1	4	1	9	CC9	II
3208	CLIP77571		L. monocytogenes	2008-07-25	2021-10-29	1998	Europe	France		Human				CNS infection				II	1/2c	CC9	n.d.	n.d.				6	5	6	4	1	4	1	9	CC9	II
4200	LM78899		L. monocytogenes	2011-01-31	2021-10-29	1998	South America	Argentina		Food								II	IIC	CC9	n.d.	n.d.				6	5	6	4	1	4	1	9	CC9	II
4431	LM-LL18-1		L. monocytogenes	2011-06-21	2021-10-29	1998	Europe	Finland		Animal				bird				II	1/2c	CC9	n.d.	n.d.				6	5	6	4	1	4	1	9	CC9	II
4651	LM-LL40-2-S107		L. monocytogenes	2011-06-21	2021-10-29	1998	Europe	Finland		Animal				bird				II	1/2c	CC9	n.d.	n.d.				6	5	6	4	1	4	1	9	CC9	II
5698	Lm_0081		L. monocytogenes	2014-05-15	2021-10-29	1998	Asia	Japan		Food				beef meat				II	2c	CC9	n.d.	n.d.				6	5	6	4	1	4	1	9	CC9	II
94	LM80661		L. monocytogenes	2014-04-08	2021-09-30	1999	Europe	France		Human	MN			MN			Institut Pasteur, Paris, France	II	IIc; 1/2c	CC9	SL9	CT613		ERR1100976		6	5	6	4	1	4	1	9	CC9	II
3223	CLIP80661		L. monocytogenes	2008-07-25	2021-10-29	1999	Europe	France		Human				Maternal-fetal				II	1/2c	CC9	n.d.	n.d.				6	5	6	4	1	4	1	9	CC9	II
3394	655		L. monocytogenes	2009-05-11	2021-10-29	1999	Europe	Spain		Food				cow				II	1/2c	CC9	n.d.	n.d.	ST23 in Salcedo et al. 2003			6	5	6	4	1	4	1	9	CC9	II
4208	LM80539		L. monocytogenes	2011-01-31	2021-10-29	1999	South America	Argentina		Food								II	IIC	CC9	n.d.	n.d.				6	5	6	4	1	4	1	9	CC9	II
3224	CLIP80669		L. monocytogenes	2008-07-25	2021-10-29	2000	Europe	France		Human				Bacteriemia				II	1/2c	CC9	n.d.	n.d.				6	5	6	4	1	4	1	9	CC9	II
3226	CLIP80724		L. monocytogenes	2008-07-25	2021-10-29	2000	Europe	France		Human				CNS infection				II	1/2c	CC9	n.d.	n.d.				6	5	6	4	1	4	1	9	CC9	II
3264	CLIP84516		L. monocytogenes	2008-07-25	2021-10-29	2000	Europe	France		Human				Bacteriemia				II	1/2c	CC9	n.d.	n.d.				6	5	6	4	1	4	1	9	CC9	II
3267	CLIP84603		L. monocytogenes	2008-07-25	2021-10-29	2000	Europe	France		Human				Bacteriemia				II	1/2c	CC9	n.d.	n.d.				6	5	6	4	1	4	1	9	CC9	II
3268	CLIP84686		L. monocytogenes	2008-07-25	2021-10-29	2000	Europe	France		Natural environment				Environment				II	1/2c	CC9	n.d.	n.d.				6	5	6	4	1	4	1	9	CC9	II
3302	CLIP86391		L. monocytogenes	2008-07-25	2021-10-29	2000	Europe	France		Human				Maternal-fetal				II	1/2c	CC9	n.d.	n.d.				6	5	6	4	1	4	1	9	CC9	II
3374	1087		L. monocytogenes	2009-05-11	2021-10-29	2001	Europe	Spain		Food				cow				II	1/2c	CC9	n.d.	n.d.	ST23 in Salcedo et al. 2003			6	5	6	4	1	4	1	9	CC9	II
4262	LM89220		L. monocytogenes	2011-01-31	2021-10-29	2001	South America	Argentina		Food								II	IIC	CC9	n.d.	n.d.				6	5	6	4	1	4	1	9	CC9	II
4467	LM-LL88-1		L. monocytogenes	2011-06-21	2021-10-29	2001	Europe	Finland		Animal				bird				II	1/2c	CC9	n.d.	n.d.				6	5	6	4	1	4	1	9	CC9	II
4515	LM-LL69-1		L. monocytogenes	2011-06-21	2021-10-29	2001	Europe	Finland		Animal				bird				II	1/2c	CC9	n.d.	n.d.				6	5	6	4	1	4	1	9	CC9	II
5013	LM-LL93-1		L. monocytogenes	2011-10-26	2021-10-29	2001	Europe	Finland		Animal				bird				II	1/2c	CC9	n.d.	n.d.				6	5	6	4	1	4	1	9	CC9	II
5105	LM-LL54-1		L. monocytogenes	2011-10-26	2021-10-29	2001	Europe	Finland		Animal				bird				II		CC9	n.d.	n.d.				6	5	6	4	1	4	1	9	CC9	II
3327	CLIP91805		L. monocytogenes	2008-07-25	2021-10-29	2002	Europe	France		Natural environment				Environment				II	1/2c	CC9	n.d.	n.d.				6	5	6	4	1	4	1	9	CC9	II
4629	FSLS6-033		L. monocytogenes	2011-06-21	2021-10-29	2002	North America	USA		Natural environment				Environment	urban-standing water	water		II		CC9	n.d.	n.d.				6	5	6	4	1	4	1	9	CC9	II
4711	FSLS4-835		L. monocytogenes	2011-08-29	2021-10-29	2002	North America	USA		Natural environment				Environment	urban-downtown	sidewalk/floor		II		CC9	n.d.	n.d.				6	5	6	4	1	4	1	9	CC9	II
3332	CLIP93096		L. monocytogenes	2008-07-25	2021-10-29	2003	Europe	France		Human				Maternal-fetal				II	1/2c	CC9	n.d.	n.d.				6	5	6	4	1	4	1	9	CC9	II
3337	CLIP94619		L. monocytogenes	2008-07-25	2021-10-29	2003	Europe	France		Natural environment				Environment				II	1/2c	CC9	n.d.	n.d.				6	5	6	4	1	4	1	9	CC9	II
3520	AUSMDU-LM-2010-0022		L. monocytogenes	2010-03-15	2021-10-29	2003	Oceania	Australia		Human								II	IIC	CC9	n.d.	n.d.				6	5	6	4	1	4	1	9	CC9	II
4033	CLIP 2007/01172		L. monocytogenes	2011-01-31	2021-10-29	2003	Europe	Italy		Animal								II	IIC	CC9	n.d.	n.d.				6	5	6	4	1	4	1	9	CC9	II
27918	CLIST 3726		L. monocytogenes	2018-04-27	2021-10-02	2003	South America	Brazil		Food					Raw beef	Frozen	Universidade Federal de Viçosa, Minas Gerais, Brazil	II	1/2c	CC9	SL9	CT4421		ERR3199914		6	5	6	4	1	4	1	9	CC9	II
3341	CLIP95381		L. monocytogenes	2008-07-25	2021-10-29	2004	Europe	France		Natural environment				Environment				II	1/2c	CC9	n.d.	n.d.				6	5	6	4	1	4	1	9	CC9	II
3342	CLIP95474		L. monocytogenes	2008-07-25	2021-10-29	2004	Europe	France		Human				Maternal-fetal				II	1/2c	CC9	n.d.	n.d.				6	5	6	4	1	4	1	9	CC9	II
3346	CLIP96324		L. monocytogenes	2008-07-25	2021-10-29	2004	Europe	France		Natural environment				Environment				II	1/2c	CC9	n.d.	n.d.				6	5	6	4	1	4	1	9	CC9	II
3530	AUSMDU-LM-2010-0033		L. monocytogenes	2010-03-15	2021-10-29	2004	Oceania	Australia		Human								II	IIC	CC9	n.d.	n.d.				6	5	6	4	1	4	1	9	CC9	II
3557	AUSMDU-LM-2010-0060		L. monocytogenes	2010-03-15	2021-10-29	2004	Oceania	Australia		Human								II	IIC	CC9	n.d.	n.d.				6	5	6	4	1	4	1	9	CC9	II
3559	AUSMDU-LM-2010-0062		L. monocytogenes	2010-03-15	2021-10-29	2004	Oceania	Australia		Human								II	IIC	CC9	n.d.	n.d.				6	5	6	4	1	4	1	9	CC9	II
3560	AUSMDU-LM-2010-0063		L. monocytogenes	2010-03-15	2021-10-29	2004	Oceania	Australia		Human								II	IIC	CC9	n.d.	n.d.				6	5	6	4	1	4	1	9	CC9	II
3572	AUSMDU-LM-2010-0077		L. monocytogenes	2010-03-15	2021-10-29	2004	Oceania	Australia		Human								II	IIC	CC9	n.d.	n.d.				6	5	6	4	1	4	1	9	CC9	II
4021	CLIP 2006/00810		L. monocytogenes	2011-01-31	2021-10-29	2005	Europe	Italy		Production environment				Environment				II	IIC	CC9	n.d.	n.d.				6	5	6	4	1	4	1	9	CC9	II
78795	L.mo98/20		L. monocytogenes	2021-08-23	2021-10-29	2005	Europe	Russia		Food			Dairy				Infectious agents ecology laboratory, N.F. Gamaleya Federal Research Center for Epidemiology and Microbiology, Moscow, Russia	II		CC9	n.d.	n.d.				6	5	6	4	1	4	1	9	CC9	II
78797	L.mo129/3		L. monocytogenes	2021-08-23	2021-10-29	2005	Europe	Russia		Food			Dairy				Infectious agents ecology laboratory, N.F. Gamaleya Federal Research Center for Epidemiology and Microbiology, Moscow, Russia	II		CC9	n.d.	n.d.				6	5	6	4	1	4	1	9	CC9	II
4019	CLIP 2006/00139		L. monocytogenes	2011-01-31	2021-10-29	2006	Europe	France		Production environment				Environment				II	IIC	CC9	n.d.	n.d.				6	5	6	4	1	4	1	9	CC9	II
27903	CLIST 3186		L. monocytogenes	2018-04-27	2021-10-02	2006	South America	Brazil		Food					Raw beef	Frozen	Universidade Federal de Viçosa, Minas Gerais, Brazil	II	1/2a	CC9	SL9	CT4426		ERR3199901		6	5	6	4	1	4	1	9	CC9	II
3743	AUSMDU-LM-2010-0180		L. monocytogenes	2011-01-21	2021-10-29	2008	Oceania	Australia		Human								II	IIC	CC9	n.d.	n.d.				6	5	6	4	1	4	1	9	CC9	II
85	CLIP 2009/01004		L. monocytogenes	2014-04-08	2021-09-30	2009	Europe	France		Human				CNS			Institut Pasteur, Paris, France	II	IIc	CC9	SL9	CT625		ERR1100950		6	5	6	4	1	4	1	9	CC9	II
3711	AUSMDU-LM-2010-0186		L. monocytogenes	2010-09-27	2021-10-29	2009	Oceania	Australia		Human								II	IIC	CC9	n.d.	n.d.				6	5	6	4	1	4	1	9	CC9	II
3746	AUSMDU-LM-2010-0187		L. monocytogenes	2011-01-21	2021-10-29	2009	Oceania	Australia		Human								II	IIC	CC9	n.d.	n.d.				6	5	6	4	1	4	1	9	CC9	II
3752	AUSMDU-LM-2010-0196		L. monocytogenes	2011-01-21	2021-10-29	2009	Oceania	Australia		Human								II	IIC	CC9	n.d.	n.d.				6	5	6	4	1	4	1	9	CC9	II
3810	AUSMDU-LM-2011-0058		L. monocytogenes	2011-01-24	2021-10-29	2009	Oceania	Australia		Human								II		CC9	n.d.	n.d.				6	5	6	4	1	4	1	9	CC9	II
3811	AUSMDU-LM-2011-0059		L. monocytogenes	2011-01-24	2021-10-29	2009	Oceania	Australia		Food				Poultry				II		CC9	n.d.	n.d.				6	5	6	4	1	4	1	9	CC9	II
4507	FSLH5-818		L. monocytogenes	2011-06-21	2021-10-29	2009	North America	USA		Production environment				Factory	floor drain in raw meat area	surface		II		CC9	n.d.	n.d.				6	5	6	4	1	4	1	9	CC9	II
4626	FSLF6-181		L. monocytogenes	2011-06-21	2021-10-29	2009	North America	USA		Production environment				Factory	meat room floor drain	surface		II		CC9	n.d.	n.d.				6	5	6	4	1	4	1	9	CC9	II
5272	L09-036		L. monocytogenes	2011-10-26	2021-10-29	2009	Europe	Ireland		Production environment				Factory		swab meat slicer		II	1/2	CC9	n.d.	n.d.				6	5	6	4	1	4	1	9	CC9	II
5730	FF46-1		L. monocytogenes	2014-06-18	2021-10-29	2009	North America	Canada		Food							BC Centre for Disease Control, UBC	II	1/2a	CC9	n.d.	n.d.				6	5	6	4	1	4	1	9	CC9	II
5743	MF28-1		L. monocytogenes	2014-06-18	2021-10-29	2009	North America	Canada		Food							BC Centre for Disease Control, UBC	II	1/2c	CC9	n.d.	n.d.				6	5	6	4	1	4	1	9	CC9	II
5744	FF1-1		L. monocytogenes	2014-06-18	2021-10-29	2009	North America	Canada		Food							BC Centre for Disease Control, UBC	II	1/2c	CC9	n.d.	n.d.				6	5	6	4	1	4	1	9	CC9	II
5745	FE7-1		L. monocytogenes	2014-06-18	2021-10-29	2009	North America	Canada		Natural environment				Environment			BC Centre for Disease Control, UBC	II	1/2c	CC9	n.d.	n.d.				6	5	6	4	1	4	1	9	CC9	II
5746	FE8-2		L. monocytogenes	2014-06-18	2021-10-29	2009	North America	Canada		Natural environment				Environment			BC Centre for Disease Control, UBC	II	1/2c	CC9	n.d.	n.d.				6	5	6	4	1	4	1	9	CC9	II
5747	FE10-2		L. monocytogenes	2014-06-18	2021-10-29	2009	North America	Canada		Natural environment				Environment			BC Centre for Disease Control, UBC	II	1/2c	CC9	n.d.	n.d.				6	5	6	4	1	4	1	9	CC9	II
5748	FE11-2		L. monocytogenes	2014-06-18	2021-10-29	2009	North America	Canada		Natural environment				Environment			BC Centre for Disease Control, UBC	II	1/2c	CC9	n.d.	n.d.				6	5	6	4	1	4	1	9	CC9	II
5749	FE11-3		L. monocytogenes	2014-06-18	2021-10-29	2009	North America	Canada		Natural environment				Environment			BC Centre for Disease Control, UBC	II	1/2c	CC9	n.d.	n.d.				6	5	6	4	1	4	1	9	CC9	II
5750	OF64-2		L. monocytogenes	2014-06-18	2021-10-29	2009	North America	Canada		Food							BC Centre for Disease Control, UBC	II	1/2c	CC9	n.d.	n.d.				6	5	6	4	1	4	1	9	CC9	II
15666	10C		L. monocytogenes	2016-10-26	2021-10-29	2009	South America	Brazil		Production environment				Brine			Laboratory of Food Microbiology and Mycotoxicology, Department of Food Engineering, University of São Paulo at Pirassunnunga - BZ	II	1/2c	CC9	n.d.	n.d.				6	5	6	4	1	4	1	9	CC9	II
27913	19		L. monocytogenes	2018-04-27	2021-10-02	2009	South America	Brazil		Production environment					Meat handlers		Universidade Federal de Viçosa, Minas Gerais, Brazil	II	1/2c	CC9	SL9	CT4420		ERR3199909		6	5	6	4	1	4	1	9	CC9	II
34280	T1-001	CFSAN035161	L. monocytogenes	2018-10-03	2021-10-03	2009	South America	Chile		Human	MN			amniotic fluid			Universidad Andres Bello	II		CC9	SL9	CT4898		SRR3394983		6	5	6	4	1	4	1	9	CC9	II
34312	T1-040	CFSAN035200	L. monocytogenes	2018-10-03	2021-10-03	2009	South America	Chile		Food							Universidad Andres Bello	II		CC9	SL9	CT2511		SRR3395013		6	5	6	4	1	4	1	9	CC9	II
3885	AUSMDU-LM-2010-0283		L. monocytogenes	2011-01-25	2021-10-29	2010	Oceania	Australia		Human								II	IIC	CC9	n.d.	n.d.				6	5	6	4	1	4	1	9	CC9	II
3937	AUSMDU-LM-2010-0335		L. monocytogenes	2011-01-25	2021-10-29	2010	Oceania	Australia		Food				Poultry				II	IIC	CC9	n.d.	n.d.				6	5	6	4	1	4	1	9	CC9	II
3998	AUSMDU-LM-2011-0100		L. monocytogenes	2011-01-25	2021-10-29	2010	Oceania	Australia		Food								II	IIC	CC9	n.d.	n.d.				6	5	6	4	1	4	1	9	CC9	II
3999	AUSMDU-LM-2011-0101		L. monocytogenes	2011-01-25	2021-10-29	2010	Oceania	Australia		Food								II	IIC	CC9	n.d.	n.d.				6	5	6	4	1	4	1	9	CC9	II
4003	AUSMDU-LM-2011-0106		L. monocytogenes	2011-01-25	2021-10-29	2010	Oceania	Australia		Human								II	IIC	CC9	n.d.	n.d.				6	5	6	4	1	4	1	9	CC9	II
7440	L31		L. monocytogenes	2015-09-25	2021-10-29	2010	Europe	Italy		Production environment				meat processing plant				II		CC9	n.d.	n.d.				6	5	6	4	1	4	1	9	CC9	II
27914	227		L. monocytogenes	2018-04-27	2021-10-02	2010	South America	Brazil		Production environment					Table		Universidade Federal de Viçosa, Minas Gerais, Brazil	II	1/2c	CC9	SL9	CT4422		ERR3199910		6	5	6	4	1	4	1	9	CC9	II
27915	45		L. monocytogenes	2018-04-27	2021-10-02	2010	South America	Brazil		Food					Raw beef	Refrigerated	Universidade Federal de Viçosa, Minas Gerais, Brazil	II	1/2c	CC9	SL9	CT4424		ERR3199911		6	5	6	4	1	4	1	9	CC9	II
34293	T1-014	CFSAN035174	L. monocytogenes	2018-10-03	2021-10-03	2010	South America	Chile		Food				bologna sausage			Universidad Andres Bello	II		CC9	SL9	CT2507		SRR3394972		6	5	6	4	1	4	1	9	CC9	II
34295	T1-017	CFSAN035177	L. monocytogenes	2018-10-03	2021-10-03	2010	South America	Chile		Food				dried cured ham			Universidad Andres Bello	II		CC9	SL9	CT1032		SRR3394974		6	5	6	4	1	4	1	9	CC9	II
34301	T1-026	CFSAN035186	L. monocytogenes	2018-10-03	2021-10-03	2010	South America	Chile		Food							Universidad Andres Bello	II		CC9	SL9	CT2038		SRR3395002		6	5	6	4	1	4	1	9	CC9	II
7458	L52		L. monocytogenes	2015-09-25	2021-10-29	2012	Europe	Italy		Food				meat product				II		CC9	n.d.	n.d.				6	5	6	4	1	4	1	9	CC9	II
7459	L53		L. monocytogenes	2015-09-25	2021-10-29	2012	Europe	Italy		Food				meat product				II		CC9	n.d.	n.d.				6	5	6	4	1	4	1	9	CC9	II
7460	L54		L. monocytogenes	2015-09-25	2021-10-29	2012	Europe	Italy		Food				meat product				II		CC9	n.d.	n.d.				6	5	6	4	1	4	1	9	CC9	II
7461	L55		L. monocytogenes	2015-09-25	2021-10-29	2012	Europe	Italy		Food				meat product				II		CC9	n.d.	n.d.				6	5	6	4	1	4	1	9	CC9	II
7467	L61		L. monocytogenes	2015-09-25	2021-10-29	2012	Europe	Italy		Food				meat product				II		CC9	n.d.	n.d.				6	5	6	4	1	4	1	9	CC9	II
7471	L66		L. monocytogenes	2015-09-25	2021-10-29	2012	Europe	Italy		Food				meat product				II		CC9	n.d.	n.d.				6	5	6	4	1	4	1	9	CC9	II
27916	508		L. monocytogenes	2018-04-27	2021-10-02	2012	South America	Brazil		Food					Raw beef	Refrigerated	Universidade Federal de Viçosa, Minas Gerais, Brazil	II	1/2c	CC9	SL9	CT4420		ERR3199912		6	5	6	4	1	4	1	9	CC9	II
27917	581		L. monocytogenes	2018-04-27	2021-10-02	2012	South America	Brazil		Food					Raw beef	Refrigerated	Universidade Federal de Viçosa, Minas Gerais, Brazil	II	1/2c	CC9	SL9	CT4423		ERR3199913		6	5	6	4	1	4	1	9	CC9	II
22348	p958-16	2014-SEQ-958	L. monocytogenes	2017-11-30	2021-10-02	2014	North America	Canada		Production environment							Université de Montré, Canada	II		CC9	SL9	CT2825		GCA_003011235.1		6	5	6	4	1	4	1	9	CC9	II
22350	p961-18	2014-SEQ-961	L. monocytogenes	2017-11-30	2021-10-02	2014	North America	Canada		Production environment							Université de Montré, Canada	II		CC9	SL9	CT4145		GCA_003011755.1		6	5	6	4	1	4	1	9	CC9	II
22354	p984-16	2014-SEQ-984	L. monocytogenes	2017-11-30	2021-10-02	2014	North America	Canada		Production environment							Université de Montré, Canada	II		CC9	SL9	CT4146		GCA_003011215.1		6	5	6	4	1	4	1	9	CC9	II
22361	p962-16	2014-SEQ-962	L. monocytogenes	2017-11-30	2021-10-02	2014	North America	Canada		Production environment							Université de Montré, Canada	II		CC9	SL9	CT2825		GCA_003011275.1		6	5	6	4	1	4	1	9	CC9	II
22363	p985-16	2014-SEQ-985	L. monocytogenes	2017-11-30	2021-10-02	2014	North America	Canada		Production environment							Université de Montré, Canada	II		CC9	SL9	CT2825		GCA_003011225.1		6	5	6	4	1	4	1	9	CC9	II
22371	p960-16	2014-SEQ-960	L. monocytogenes	2017-11-30	2021-10-02	2014	North America	Canada		Production environment							Université de Montré, Canada	II		CC9	SL9	CT2825		GCA_003011315.1		6	5	6	4	1	4	1	9	CC9	II
22375	p975-16	2014-SEQ-975	L. monocytogenes	2017-11-30	2021-10-02	2014	North America	Canada		Production environment							Université de Montré, Canada	II		CC9	SL9	CT2825		GCA_003011295.1		6	5	6	4	1	4	1	9	CC9	II
41681	sam_24C4BBDF-62C4-4F34-A00D-10303032F6D7		L. monocytogenes	2019-07-25	2021-10-03	2014	Europe	Poland		Human							European Centre for Disease Prevention and Control	II		CC9	SL9	CT5602		ERR2522547		6	5	6	4	1	4	1	9	CC9	II
37687	MIB-871		L. monocytogenes	2018-11-13	2021-10-29	2015	Europe	Russia		Human	CNS			patient	swab	meningitis	SRCAMB, Obolensk	II		CC9	n.d.	n.d.				6	5	6	4	1	4	1	9	CC9	II
41691	sam_1D560F1A-F997-4CE1-827C-F728C7C4684B		L. monocytogenes	2019-07-25	2021-10-03	2015	Europe	Poland		Human							European Centre for Disease Prevention and Control	II		CC9	SL9	CT5601		ERR2522586		6	5	6	4	1	4	1	9	CC9	II
41697	sam_A4041256-40B6-4598-AE30-B3236AC43273		L. monocytogenes	2019-07-25	2021-10-03	2015	Europe	Poland		Human							European Centre for Disease Prevention and Control	II		CC9	SL9	CT5600		ERR2522602		6	5	6	4	1	4	1	9	CC9	II
27700	LM2		L. monocytogenes	2018-04-17	2021-10-29	2016	Asia	China		Food								II		CC9	n.d.	n.d.				6	5	6	4	1	4	1	9	CC9	II
27707	LM9		L. monocytogenes	2018-04-17	2021-10-29	2016	Asia	China		Food								II		CC9	n.d.	n.d.				6	5	6	4	1	4	1	9	CC9	II
27709	LM11		L. monocytogenes	2018-04-17	2021-10-29	2016	Asia	China		Food								II		CC9	n.d.	n.d.				6	5	6	4	1	4	1	9	CC9	II
27713	LM15		L. monocytogenes	2018-04-17	2021-10-29	2016	Asia	China		Food								II		CC9	n.d.	n.d.				6	5	6	4	1	4	1	9	CC9	II
27725	LM28		L. monocytogenes	2018-04-17	2021-10-29	2016	Asia	China		Food								II		CC9	n.d.	n.d.				6	5	6	4	1	4	1	9	CC9	II
27726	LM30		L. monocytogenes	2018-04-17	2021-10-29	2016	Asia	China		Food								II		CC9	n.d.	n.d.				6	5	6	4	1	4	1	9	CC9	II
27733	LM42		L. monocytogenes	2018-04-17	2021-10-29	2016	Asia	China		Food								II		CC9	n.d.	n.d.				6	5	6	4	1	4	1	9	CC9	II
27734	LM43		L. monocytogenes	2018-04-17	2021-10-29	2016	Asia	China		Food								II		CC9	n.d.	n.d.				6	5	6	4	1	4	1	9	CC9	II
42264	МО-Ob		L. monocytogenes	2019-09-10	2021-10-29	2016	Europe	Russia		Human	CNS		Unknown		CSF meningitis		SRCAMB, Obolensk	II		CC9	n.d.	n.d.				6	5	6	4	1	4	1	9	CC9	II
27744	LM54		L. monocytogenes	2018-04-17	2021-10-29	2017	Asia	China		Food								II		CC9	n.d.	n.d.				6	5	6	4	1	4	1	9	CC9	II
27745	LM55		L. monocytogenes	2018-04-17	2021-10-29	2017	Asia	China		Food								II		CC9	n.d.	n.d.				6	5	6	4	1	4	1	9	CC9	II
27746	LM56		L. monocytogenes	2018-04-17	2021-10-29	2017	Asia	China		Food								II		CC9	n.d.	n.d.				6	5	6	4	1	4	1	9	CC9	II
27749	LM59		L. monocytogenes	2018-04-17	2021-10-29	2017	Asia	China		Food								II		CC9	n.d.	n.d.				6	5	6	4	1	4	1	9	CC9	II
27751	LM61		L. monocytogenes	2018-04-17	2021-10-29	2017	Asia	China		Food								II		CC9	n.d.	n.d.				6	5	6	4	1	4	1	9	CC9	II
27758	LM68		L. monocytogenes	2018-04-17	2021-10-29	2017	Asia	China		Food								II		CC9	n.d.	n.d.				6	5	6	4	1	4	1	9	CC9	II
27759	LM69		L. monocytogenes	2018-04-17	2021-10-29	2017	Asia	China		Food								II		CC9	n.d.	n.d.				6	5	6	4	1	4	1	9	CC9	II
27761	LM71		L. monocytogenes	2018-04-17	2021-10-29	2017	Asia	China		Food								II		CC9	n.d.	n.d.				6	5	6	4	1	4	1	9	CC9	II
27763	LM73		L. monocytogenes	2018-04-17	2021-10-29	2017	Asia	China		Food								II		CC9	n.d.	n.d.				6	5	6	4	1	4	1	9	CC9	II
37691	V30		L. monocytogenes	2018-11-13	2021-10-29	2017	Europe	Russia		Food			Meat	Meat	half-stuff	chilled meat	SRCAMB, Obolensk	II		CC9	n.d.	n.d.				6	5	6	4	1	4	1	9	CC9	II
37697	V60-1		L. monocytogenes	2018-11-13	2021-10-29	2017	Europe	Russia		Food			Meat	Poultry	half-stuff	poultry fillet	SRCAMB, Obolensk	II		CC9	n.d.	n.d.				6	5	6	4	1	4	1	9	CC9	II
37698	V61		L. monocytogenes	2018-11-13	2021-10-29	2017	Europe	Russia		Food			Meat	Poultry	half-stuff	poultry meat	SRCAMB, Obolensk	II		CC9	n.d.	n.d.				6	5	6	4	1	4	1	9	CC9	II
80505	Lm-570	SRR12560255	L. monocytogenes	2021-11-08	2021-11-10	2017	Europe	Spain		Production environment			Meat	Pork processing facility Floor			Department of Food Hygiene and Technology, León University, León, Spain	II	1/2c	CC9	SL9	CT10513		SRR12560255		6	5	6	4	1	4	1	9	CC9	II
42987	GIMC2017:Lmc921		L. monocytogenes	2019-10-14	2021-07-13	2018	Europe	Russia		Food				meat				II		CC9	n.d.	n.d.				6	5	6	4	1	4	1	9	CC9	II
42988	GIMC2018:Lmc2433		L. monocytogenes	2019-10-14	2021-07-13	2018	Europe	Russia		Food				raw fat				II		CC9	n.d.	n.d.				6	5	6	4	1	4	1	9	CC9	II
80153	MRL-19-00658		L. monocytogenes	2021-10-13	2021-10-13	2018	South America	Chile		Food			Fruit or vegetable	Grapes				II	1/2c	CC9	n.d.	n.d.				6	5	6	4	1	4	1	9	CC9	II
80500	Lm-1262	SRR12560250	L. monocytogenes	2021-11-08	2021-11-10	2018	Europe	Spain		Production environment			Meat	Pork processing facility Drain			Department of Food Hygiene and Technology, León University, León, Spain	II	1/2c	CC9	SL9	CT2038		SRR12560250		6	5	6	4	1	4	1	9	CC9	II
80503	Lm-970	SRR12560253	L. monocytogenes	2021-11-08	2021-11-10	2018	Europe	Spain		Production environment			Meat	Pork processing facility Table			Department of Food Hygiene and Technology, León University, León, Spain	II	1/2c	CC9	SL9	CT10511		SRR12560253		6	5	6	4	1	4	1	9	CC9	II
80504	Lm-914	SRR12560254	L. monocytogenes	2021-11-08	2021-11-10	2018	Europe	Spain		Production environment			Meat	Pork processing facility Table			Department of Food Hygiene and Technology, León University, León, Spain	II	1/2c	CC9	SL9	CT10512		SRR12560254		6	5	6	4	1	4	1	9	CC9	II
80512	Lm-1267	SRR12560262	L. monocytogenes	2021-11-08	2021-11-10	2018	Europe	Spain		Production environment			Meat	Pork processing facility Floor			Department of Food Hygiene and Technology, León University, León, Spain	II	1/2c	CC9	SL9	CT2038		SRR12560262		6	5	6	4	1	4	1	9	CC9	II
80513	Lm-1265	SRR12560263	L. monocytogenes	2021-11-08	2021-11-10	2018	Europe	Spain		Production environment			Meat	Pork processing facility Floor			Department of Food Hygiene and Technology, León University, León, Spain	II	1/2c	CC9	SL9	CT10515		SRR12560263		6	5	6	4	1	4	1	9	CC9	II
45731	GIMC2035:Lmc7218		L. monocytogenes	2020-02-05	2021-07-13	2019	Europe	Russia		Food				fish				II		CC9	n.d.	n.d.				6	5	6	4	1	4	1	9	CC9	II
76382	DP 7675/2019		L. monocytogenes	2021-03-22	2021-05-21	2019	Europe	Serbia		Food			Meat	Smoked pork ribs			Veterinary Specialized Institute Kraljevo	II		СС9	n.d.	n.d.				6	5	6	4	1	4	1	9	CC9	II
79359	L.mo49		L. monocytogenes	2021-09-07	2021-09-12	2019	Europe	Russia		Food			Meat	chicken			Lab. for Production and Microbiology Hygiene, V.M. Gorbatov Research Center for Food Systems of Russian Academy of Sciences	II		CC9	n.d.	n.d.				6	5	6	4	1	4	1	9	CC9	II
79362	L.mo75		L. monocytogenes	2021-09-07	2021-09-12	2019	Europe	Belarus		Food			Meat				Lab. for Production and Microbiology Hygiene, V.M. Gorbatov Research Center for Food Systems of Russian Academy of Sciences	II		CC9	n.d.	n.d.				6	5	6	4	1	4	1	9	CC9	II
80508	Lm-1706	SRR12560258	L. monocytogenes	2021-11-08	2021-11-10	2019	Europe	Spain		Production environment			Meat	Pork processing facility Drain			Department of Food Hygiene and Technology, León University, León, Spain	II	1/2c	CC9	SL9	CT10515		SRR12560258		6	5	6	4	1	4	1	9	CC9	II
80509	Lm-1705	SRR12560259	L. monocytogenes	2021-11-08	2021-11-10	2019	Europe	Spain		Production environment			Meat	Pork processing facility Drain			Department of Food Hygiene and Technology, León University, León, Spain	II	1/2c	CC9	SL9	CT2038		SRR12560259		6	5	6	4	1	4	1	9	CC9	II
76312	GIMC2067:Lmc5758		L. monocytogenes	2021-03-09	2021-07-13	2021	Europe	Russia		Food	BACT		Meat		chicken semi-finished products			II		CC9	n.d.	n.d.				6	5	6	4	1	4	1	9	CC9	II
78717	GIMC2087:Lmc36543		L. monocytogenes	2021-08-18	2021-10-29	2021	Europe	Russia		Food			Meat	chicken thigh			N.F. Gamaleya National Research Center foe Epidemiology and Microbiology, Ministry of Health, Russia, Moscow	II		CC9	n.d.	n.d.				6	5	6	4	1	4	1	9	CC9	II
9	FSL R2-561		L. monocytogenes	2014-04-08	2021-10-21		Unknown			Unknown				Unknown				II	n.d.	CC9	SL9	CT603		NC_017546		6	5	6	4	1	4	1	9	CC9	II
3189	CLIP74907	CIP 78.36; SLCC 2379; SLCC 2379 - CIP 78.36	L. monocytogenes	2008-07-25	2021-10-29		Europe	France		Unknown				Reference strain for serovar				II	3c	CC9	n.d.	n.d.				6	5	6	4	1	4	1	9	CC9	II
3747	AUSMDU-LM-2010-0188		L. monocytogenes	2011-01-21	2021-10-29		Oceania	Australia		Human								II	IIC	CC9	n.d.	n.d.				6	5	6	4	1	4	1	9	CC9	II
3803	AUSMDU-LM-2010-0209		L. monocytogenes	2011-01-24	2021-10-29		Oceania	Australia		Human								II	IIC	CC9	n.d.	n.d.				6	5	6	4	1	4	1	9	CC9	II
3804	AUSMDU-LM-2011-0125		L. monocytogenes	2011-01-24	2021-10-29		Oceania	Australia		Human								II	IIC	CC9	n.d.	n.d.				6	5	6	4	1	4	1	9	CC9	II
3805	AUSMDU-LM-2011-0126		L. monocytogenes	2011-01-24	2021-10-29		Oceania	Australia		Human								II	IIC	CC9	n.d.	n.d.				6	5	6	4	1	4	1	9	CC9	II
3806	AUSMDU-LM-2011-0127		L. monocytogenes	2011-01-24	2021-10-29		Oceania	Australia		Human								II	IIC	CC9	n.d.	n.d.				6	5	6	4	1	4	1	9	CC9	II
3808	AUSMDU-LM-2010-0211		L. monocytogenes	2011-01-24	2021-10-29		Oceania	Australia		Human								II	IIC	CC9	n.d.	n.d.				6	5	6	4	1	4	1	9	CC9	II
3809	AUSMDU-LM-2010-0212		L. monocytogenes	2011-01-24	2021-10-29		Oceania	Australia		Human								II	IIC	CC9	n.d.	n.d.				6	5	6	4	1	4	1	9	CC9	II
3859	AUSMDU-LM-2010-0257		L. monocytogenes	2011-01-24	2021-10-29		Oceania	Australia		Food				Cheese				II	IIC	CC9	n.d.	n.d.				6	5	6	4	1	4	1	9	CC9	II
3900	AUSMDU-LM-2010-0296		L. monocytogenes	2011-01-25	2021-10-29		Oceania	Australia		Food				Cheese				II	IIC	CC9	n.d.	n.d.				6	5	6	4	1	4	1	9	CC9	II
4018	CLIP 2005/01099		L. monocytogenes	2011-01-31	2021-10-29		Europe	Portugal		Human								II	IIC	CC9	n.d.	n.d.	< 2005			6	5	6	4	1	4	1	9	CC9	II
4025	CLIP 2006/01615		L. monocytogenes	2011-01-31	2021-10-29		South America	Colombia		Food								II	IIC	CC9	n.d.	n.d.				6	5	6	4	1	4	1	9	CC9	II
4084	LM16728		L. monocytogenes	2011-01-31	2021-10-29		South America	Brazil		Natural environment				Vegetal				II	IIC	CC9	n.d.	n.d.				6	5	6	4	1	4	1	9	CC9	II
4159	LM70681		L. monocytogenes	2011-01-31	2021-10-29		South America	Chile		Food								II	IIC	CC9	n.d.	n.d.				6	5	6	4	1	4	1	9	CC9	II
4162	LM70956		L. monocytogenes	2011-01-31	2021-10-29		Europe	Greece		Animal								II	1/2c	CC9	n.d.	n.d.	< 1996			6	5	6	4	1	4	1	9	CC9	II
4168	LM71634		L. monocytogenes	2011-01-31	2021-10-29		Europe	Portugal		Food								II	1/2c	CC9	n.d.	n.d.	< 1996			6	5	6	4	1	4	1	9	CC9	II
4183	LM77132		L. monocytogenes	2011-01-31	2021-10-29		South America	Chile		Human								II	IIC	CC9	n.d.	n.d.				6	5	6	4	1	4	1	9	CC9	II
4188	LM77150		L. monocytogenes	2011-01-31	2021-10-29		South America	Chile		Food								II	IIC	CC9	n.d.	n.d.				6	5	6	4	1	4	1	9	CC9	II
4198	LM78008		L. monocytogenes	2011-01-31	2021-10-29		Europe	Germany										II	1/2c	CC9	n.d.	n.d.	< 1999			6	5	6	4	1	4	1	9	CC9	II
4221	LM84810		L. monocytogenes	2011-01-31	2021-10-29		South America	Peru										II	IIC	CC9	n.d.	n.d.				6	5	6	4	1	4	1	9	CC9	II
4529	LM-EJ202		L. monocytogenes	2011-06-21	2021-10-29					Animal				bird	ibis			II		CC9	n.d.	n.d.				6	5	6	4	1	4	1	9	CC9	II
4750	LM-KE1E		L. monocytogenes	2011-08-29	2021-10-29		Europe	Finland		Production environment				Factory		slaughterhouse,wheels		II	1/2c	CC9	n.d.	n.d.				6	5	6	4	1	4	1	9	CC9	II
4999	LM-TE1-1		L. monocytogenes	2011-10-26	2021-10-29		Europe	Finland		Production environment				Factory		slaughterhouse,saw		II	1/2c	CC9	n.d.	n.d.				6	5	6	4	1	4	1	9	CC9	II
20552	L-007-09		L. monocytogenes	2017-09-14	2021-10-01		South America	Chile		Human							EDLB-CDC	II		CC9	SL9	CT4898		SRR5931789		6	5	6	4	1	4	1	9	CC9	II
20554	L-039-09		L. monocytogenes	2017-09-14	2021-10-01		South America	Chile		Human							EDLB-CDC	II		CC9	SL9	CT4900		SRR5931791		6	5	6	4	1	4	1	9	CC9	II
20556	L-053-09		L. monocytogenes	2017-09-14	2021-10-01		South America	Chile		Human							EDLB-CDC	II		CC9	SL9	CT2511		SRR5931797		6	5	6	4	1	4	1	9	CC9	II
20557	L-049-09		L. monocytogenes	2017-09-14	2021-10-01		South America	Chile		Human							EDLB-CDC	II		CC9	SL9	CT4898		SRR5931798		6	5	6	4	1	4	1	9	CC9	II
20558	L-074-09		L. monocytogenes	2017-09-14	2021-10-01		South America	Chile		Human							EDLB-CDC	II		CC9	SL9	CT4897		SRR5931799		6	5	6	4	1	4	1	9	CC9	II
20562	L119-09		L. monocytogenes	2017-09-14	2021-10-01		South America	Chile		Human							EDLB-CDC	II		CC9	SL9	CT4896		SRR5931803		6	5	6	4	1	4	1	9	CC9	II
20564	L116-09		L. monocytogenes	2017-09-14	2021-10-01		South America	Chile		Human							EDLB-CDC	II		CC9	SL9	CT4896		SRR5931805		6	5	6	4	1	4	1	9	CC9	II
20568	L-332-12		L. monocytogenes	2017-09-14	2021-10-01		South America	Chile		Human							EDLB-CDC	II		CC9	SL9	CT4887		SRR5931809		6	5	6	4	1	4	1	9	CC9	II
20570	L43-09		L. monocytogenes	2017-09-14	2021-10-01		South America	Chile		Human							EDLB-CDC	II		CC9	SL9	CT4898		SRR5931811		6	5	6	4	1	4	1	9	CC9	II
20575	L-135-09		L. monocytogenes	2017-09-14	2021-10-01		South America	Chile		Human							EDLB-CDC	II		CC9	SL9	CT4899		SRR5931923		6	5	6	4	1	4	1	9	CC9	II
20576	L48-09		L. monocytogenes	2017-09-14	2021-10-01		South America	Chile		Human							EDLB-CDC	II		CC9	SL9	CT4899		SRR5931932		6	5	6	4	1	4	1	9	CC9	II
5110	SLCC4578		L. monocytogenes	2011-10-26	2021-10-29	1975	Europe	France		Human								I	4d/4e	CC1	n.d.	n.d.				3	1	20	1	3	1	3	10	CC1	I
5285	SLCC4562		L. monocytogenes	2011-10-26	2021-10-29	1975	Europe	France		Human								I	4b	CC1	n.d.	n.d.				3	1	20	1	3	1	3	10	CC1	I
5497	SLCC6827		L. monocytogenes	2012-07-04	2021-10-29	1986	Europe	UK		Human								I	4c	CC1	n.d.	n.d.				3	1	20	1	3	1	3	10	CC1	I
3143	CLIP7166		L. monocytogenes	2008-07-25	2021-10-29	1987	Europe	France		Human				Maternal-fetal				I	4b	CC1	n.d.	n.d.				3	1	20	1	3	1	3	10	CC1	I
4089	LM17434		L. monocytogenes	2011-01-31	2021-10-29	1988	Europe	Belgium		Food								I	4b	CC1	n.d.	n.d.				3	1	20	1	3	1	3	10	CC1	I
3047	CLIP18661		L. monocytogenes	2008-07-25	2021-10-29	1991	Europe	France		Human				Maternal-fetal				I	4b	CC1	n.d.	n.d.				3	1	20	1	3	1	3	10	CC1	I
3051	CLIP19835		L. monocytogenes	2008-07-25	2021-10-29	1991	Europe	France		Human				Maternal-fetal				I	4b	CC1	n.d.	n.d.				3	1	20	1	3	1	3	10	CC1	I
3169	CLIP74074		L. monocytogenes	2008-07-25	2021-10-29	1997	Europe	France		Human				Maternal-fetal				I	4b	CC1	n.d.	n.d.				3	1	20	1	3	1	3	10	CC1	I
3170	CLIP74076		L. monocytogenes	2008-07-25	2021-10-29	1997	Europe	France		Human				Maternal-fetal				I	4b	CC1	n.d.	n.d.				3	1	20	1	3	1	3	10	CC1	I
3174	CLIP74622		L. monocytogenes	2008-07-25	2021-10-29	1997	Europe	France		Human				CNS infection				I	4b	CC1	n.d.	n.d.				3	1	20	1	3	1	3	10	CC1	I
69	CLIP 2008/00154		L. monocytogenes	2014-04-08	2021-10-21	2008	Europe	France		Food			Dairy				Institut Pasteur, Paris, France	I	IVb	CC1	SL1	CT314	GC8	ERR1100965		3	1	20	1	3	1	3	10	CC1	I
5030	SLCC6222		L. monocytogenes	2011-10-26	2021-10-29	1985				Feed				silage (grass)				II	1/2a	CC11	n.d.	n.d.				7	6	10	6	1	2	1	11	CC11	II
5358	SLCC6448		L. monocytogenes	2011-11-18	2021-10-29	1985	Europe	Norway		Animal				bird	parrot			II	1/2a	CC11	n.d.	n.d.				7	6	10	6	1	2	1	11	CC11	II
20	F6854		L. monocytogenes	2014-04-08	2021-09-30	1988	North America	USA		Food				Unknown				II	IIa; 1/2a	CC11	SL11	CT948		GCA_000167135.1		7	6	10	6	1	2	1	11	CC11	II
3352	F6854		L. monocytogenes	2008-07-25	2021-10-29	1988	North America	USA		Food				Turkey frankfurter				II	1/2a	CC11	n.d.	n.d.				7	6	10	6	1	2	1	11	CC11	II
21	F6900		L. monocytogenes	2014-04-08	2021-09-30	1989	North America	USA		Human				Unknown		linked to the consumption of processed meat.		II	IIa; 1/2a	CC11	SL11	CT948		GCA_000168615.1		7	6	10	6	1	2	1	11	CC11	II
3086	CLIP42284		L. monocytogenes	2008-07-25	2021-10-29	1993	Europe	France		Human				Maternal-fetal				II	1/2a	CC11	n.d.	n.d.				7	6	10	6	1	2	1	11	CC11	II
4595	LM-LL30-1		L. monocytogenes	2011-06-21	2021-10-29	1998	Europe	Finland		Animal				bird				II	1/2a	CC11	n.d.	n.d.				7	6	10	6	1	2	1	11	CC11	II
11	J0161		L. monocytogenes	2014-04-08	2021-10-21	2000	North America	USA	Outbreak 2000	Human				Unknown				II	IIa; 1/2a	CC11	SL11	CT948		NC_017545		7	6	10	6	1	2	1	11	CC11	II
29	J2818		L. monocytogenes	2014-04-08	2021-10-21	2000	North America	USA	Outbreak 2000	Human				Unknown				II	IIa; 1/2a	CC11	SL11	CT948		GCA_000168655.1		7	6	10	6	1	2	1	11	CC11	II
3281	CLIP85307		L. monocytogenes	2008-07-25	2021-10-29	2000	Europe	France		Human				Bacteriemia				II	1/2a	CC11	n.d.	n.d.				7	6	10	6	1	2	1	11	CC11	II
3417	759		L. monocytogenes	2009-05-11	2021-10-29	2000	Europe	Spain								human		II	1/2a	CC11	n.d.	n.d.	ST24 in Salcedo et al. 2003			7	6	10	6	1	2	1	11	CC11	II
4388	FSLE1-141		L. monocytogenes	2011-06-21	2021-10-29	2003	North America	USA		Natural environment				Environment	farm	soil		II		CC11	n.d.	n.d.				7	6	10	6	1	2	1	11	CC11	II
4485	FSLF6-264		L. monocytogenes	2011-06-21	2021-10-29	2009	North America	USA		Production environment				Factory	floor in produce area	surface		II		CC11	n.d.	n.d.				7	6	10	6	1	2	1	11	CC11	II
5722	DE26-1	WRLP10	L. monocytogenes	2014-06-18	2021-10-21	2009	North America	Canada		Natural environment				Environment			BC Centre for Disease Control, UBC	II	1/2a	CC11	SL11	CT6558				7	6	10	6	1	2	1	11	CC11	II
5723	DE27-1	WRLP13	L. monocytogenes	2014-06-18	2021-10-21	2009	North America	Canada		Natural environment				Environment			BC Centre for Disease Control, UBC	II	1/2a	CC11	SL11	CT6558				7	6	10	6	1	2	1	11	CC11	II
5737	OE59-3		L. monocytogenes	2014-06-18	2021-10-29	2009	North America	Canada		Natural environment				Environment			BC Centre for Disease Control, UBC	II	1/2a	CC11	n.d.	n.d.				7	6	10	6	1	2	1	11	CC11	II
5814	243-09		L. monocytogenes	2014-09-29	2021-07-13	2009		Russia		Animal				dappled deer feaces - Cervus nippon		Kaluga region		II	1/2a	CC11	n.d.	n.d.				7	6	10	6	1	2	1	11	CC11	II
4923	SLCC2631		L. monocytogenes	2011-09-30	2021-10-29	1924				Animal				guinea pig				II	1/2a	CC7	n.d.	n.d.				5	8	5	7	6	22	1	12	CC7	II
5357	SLCC4827		L. monocytogenes	2011-11-18	2021-10-29	1924				Animal				guinea pig				II	1/2a	CC7	n.d.	n.d.				5	8	5	7	6	22	1	12	CC7	II
4945	SLCC1663		L. monocytogenes	2011-09-30	2021-10-29	1937	Europe	UK		Animal				poultry	first strain serotype 1			II	1/2a	CC7	n.d.	n.d.				5	8	5	7	6	22	1	12	CC7	II
3184	CLIP 74902	CIP 104794, ATCC 35152, NCTC 7973	L. monocytogenes	2008-07-25	2021-10-29	1940	Europe	UK		Unknown				Reference strain for serovar				II	1/2a	CC7	n.d.	n.d.				5	8	5	7	6	22	1	12	CC7	II
4977	SLCC2643		L. monocytogenes	2011-10-26	2021-10-29	1941				Human								II	1/2a	CC7	n.d.	n.d.				5	8	5	7	6	22	1	12	CC7	II
322	EGD	NCTC 12427; SLCC 5764	L. monocytogenes	2014-09-25	2021-09-30	1949	North America	Unknown		Unknown						Bergey's manual: 'origin uncertain, obtained by G.B.Mackaness from E.G.D. Murray, Canada in the 1960s)'	Trudeau Institute	II	1/2a	CC7	SL7	CT720	PrfA* (Gly145Ser)	NC_022568		5	8	5	7	6	22	1	12	CC7	II
4437	SLCC315		L. monocytogenes	2011-06-21	2021-10-29	1955	Europe	Germany		Human								II	1	CC7	n.d.	n.d.				5	8	5	7	6	22	1	12	CC7	II
5082	SLCC1375		L. monocytogenes	2011-10-26	2021-10-29	1961	Europe	France		Animal				bird	pigeon			II	1	CC7	n.d.	n.d.				5	8	5	7	6	22	1	12	CC7	II
4978	SLCC4191		L. monocytogenes	2011-10-26	2021-10-29	1974	Africa	Togo										II	1/2a	CC7	n.d.	n.d.				5	8	5	7	6	22	1	12	CC7	II
5035	SLCC4145		L. monocytogenes	2011-10-26	2021-10-29	1974	Africa	Togo		Animal					slaughtered			II	1/2a	CC7	n.d.	n.d.				5	8	5	7	6	22	1	12	CC7	II
5059	SLCC4143		L. monocytogenes	2011-10-26	2021-10-29	1974	Africa	Togo		Animal					slaughtered			II	1/2a	CC7	n.d.	n.d.				5	8	5	7	6	22	1	12	CC7	II
5063	SLCC4140		L. monocytogenes	2011-10-26	2021-10-29	1974	Africa	Togo		Animal					slaughtered			II	1/2a	CC7	n.d.	n.d.				5	8	5	7	6	22	1	12	CC7	II
5123	SLCC4141		L. monocytogenes	2011-10-26	2021-10-29	1974	Africa	Togo		Animal					slaughtered			II	1/2a	CC7	n.d.	n.d.				5	8	5	7	6	22	1	12	CC7	II
5129	SLCC4151		L. monocytogenes	2011-10-26	2021-10-29	1974	Africa	Togo		Animal					slaughtered			II	1/2a	CC7	n.d.	n.d.				5	8	5	7	6	22	1	12	CC7	II
5193	SLCC4138		L. monocytogenes	2011-10-26	2021-10-29	1974	Africa	Togo		Animal					slaughtered			II	1/2a	CC7	n.d.	n.d.				5	8	5	7	6	22	1	12	CC7	II
5266	SLCC4189		L. monocytogenes	2011-10-26	2021-10-29	1974	Africa	Togo										II	1/2a	CC7	n.d.	n.d.				5	8	5	7	6	22	1	12	CC7	II
5436	SLCC4139		L. monocytogenes	2011-11-18	2021-10-29	1974	Africa	Togo		Animal					slaughtered			II	1/2a	CC7	n.d.	n.d.				5	8	5	7	6	22	1	12	CC7	II
5504	SLCC4142		L. monocytogenes	2012-07-04	2021-10-29	1974	Africa	Togo		Animal					slaughtered			II	1/2a	CC7	n.d.	n.d.				5	8	5	7	6	22	1	12	CC7	II
41062	305		L. monocytogenes	2019-06-24	2021-10-29	1975	Asia	Russia		Animal				cow			Federal Research Center For Virology And Microbiology, Volginsky, Russia	II		CC7	n.d.	n.d.				5	8	5	7	6	22	1	12	CC7	II
41063	5 ch		L. monocytogenes	2019-06-24	2021-10-29	1975	Europe	Russia		Human				human			Federal Research Center For Virology And Microbiology, Volginsky, Russia	II		CC7	n.d.	n.d.				5	8	5	7	6	22	1	12	CC7	II
27899	CLIST 2140		L. monocytogenes	2018-04-27	2021-10-02	1978	South America	Brazil		Human					Placenta		Universidade Federal de Viçosa, Minas Gerais, Brazil	II	1/2a	CC7	SL7	CT720	PrfA mutation G36Stop	ERR3199887		5	8	5	7	6	22	1	12	CC7	II
4170	LM71758		L. monocytogenes	2011-01-31	2021-10-29	1996	Europe	Germany										II	1/2a	CC7	n.d.	n.d.				5	8	5	7	6	22	1	12	CC7	II
4477	R530800		L. monocytogenes	2011-06-21	2021-10-29	2000	Asia	India		Animal				sheep				II	1/2	CC7	n.d.	n.d.				5	8	5	7	6	22	1	12	CC7	II
4781	R528900		L. monocytogenes	2011-08-29	2021-10-29	2000	Asia	India		Food				fish				II	1/2	CC7	n.d.	n.d.				5	8	5	7	6	22	1	12	CC7	II
4982	R530900		L. monocytogenes	2011-10-26	2021-10-29	2000	Asia	India		Animal				sheep				II	1/2	CC7	n.d.	n.d.				5	8	5	7	6	22	1	12	CC7	II
5090	R530700		L. monocytogenes	2011-10-26	2021-10-29	2000	Asia	India		Animal				sheep				II	1/2	CC7	n.d.	n.d.				5	8	5	7	6	22	1	12	CC7	II
5164	R529000		L. monocytogenes	2011-10-26	2021-10-29	2000	Asia	India		Food				fish				II	1/2	CC7	n.d.	n.d.				5	8	5	7	6	22	1	12	CC7	II
9836	AR008		L. monocytogenes	2016-05-24	2021-09-30	2015	Europe	UK		Animal				healthy bovine eye			SVMSCMRG	II	1/2a	CC7	SL7	CT720				5	8	5	7	6	22	1	12	CC7	II
7	SLCC5850		L. monocytogenes	2014-04-08	2021-10-21		Europe	UK		Animal				rabbit			Institut Pasteur, Paris, France	II	1/2a	CC7	SL7	CT720	PrfA mutation Tyr76Stop	NC_018592		5	8	5	7	6	22	1	12	CC7	II
4016	CLIP 2005/01033		L. monocytogenes	2011-01-31	2021-10-29		Europe	Czech Republic										II	IIA	CC7	n.d.	n.d.	< 2005			5	8	5	7	6	22	1	12	CC7	II
4167	LM71350		L. monocytogenes	2011-01-31	2021-10-29		Middle East	Iran		Food								II	1/2a	CC7	n.d.	n.d.				5	8	5	7	6	22	1	12	CC7	II
3187	CLIP74905	ATCC 19113; CIP 78.34; NCTC 5105; SLCC 2373; SLCC 2373 - CIP 78.34 ATCC 19113 - NCTC 5105	L. monocytogenes	2008-07-25	2021-10-29	1937	Europe	Denmark		Unknown				Reference strain for serovar				II	3a	ST13	n.d.	n.d.				7	6	17	6	10	8	1	13	ST13	II
5284	SLCC5699		L. monocytogenes	2011-10-26	2021-10-29	1982	South America	Peru		Human								II	1/2a	ST13	n.d.	n.d.				7	6	17	6	10	8	1	13	ST13	II
60	LM07414		L. monocytogenes	2014-04-08	2021-09-26		Unknown	Unknown		Food				Unknown			Institut Pasteur, Paris, France	II	IIa; 1/2a	ST13	SL13	CT883		ERR1100956		7	6	17	6	10	8	1	13	ST13	II
61	LM07416		L. monocytogenes	2014-04-08	2021-09-26		Unknown	Unknown		Food				Unknown			Institut Pasteur, Paris, France	II	IIa; 1/2a	ST13	SL13	CT883		ERR1100957		7	6	17	6	10	8	1	13	ST13	II
5415	SLCC3380		L. monocytogenes	2011-11-18	2021-10-29	1971				Feed				silage				II	1/2b	CC14	n.d.	n.d.				8	6	13	6	5	2	1	14	CC14	II
5133	SLCC3711		L. monocytogenes	2011-10-26	2021-10-29	1972				Feed				silage				II	1/2a	CC14	n.d.	n.d.				8	6	13	6	5	2	1	14	CC14	II
4412	L5184a		L. monocytogenes	2011-06-21	2021-10-29	1991	Europe	UK		Feed				silage				II	1/2	CC14	n.d.	n.d.				8	6	13	6	5	2	1	14	CC14	II
5153	L5132j		L. monocytogenes	2011-10-26	2021-10-29	1991	Europe	UK		Feed				silage				II	1/2a	CC14	n.d.	n.d.				8	6	13	6	5	2	1	14	CC14	II
4518	LM-LL16-2		L. monocytogenes	2011-06-21	2021-10-29	1998	Europe	Finland		Animal				bird				II	1/2a	CC14	n.d.	n.d.				8	6	13	6	5	2	1	14	CC14	II
3239	CLIP81209		L. monocytogenes	2008-07-25	2021-10-29	2000	Europe	France		Human				Maternal-fetal				II	1/2a	CC14	n.d.	n.d.				8	6	13	6	5	2	1	14	CC14	II
3430	822		L. monocytogenes	2009-05-11	2021-10-29	2000	Europe	Spain		Human				Blood				II	1/2a	CC14	n.d.	n.d.	ST32 in Salcedo et al. 2003			8	6	13	6	5	2	1	14	CC14	II
3308	CLIP87555		L. monocytogenes	2008-07-25	2021-10-29	2001	Europe	France		Human				Maternal-fetal				II	1/2a	CC14	n.d.	n.d.				8	6	13	6	5	2	1	14	CC14	II
4392	LM-LL68-1		L. monocytogenes	2011-06-21	2021-10-29	2001	Europe	Finland		Animal				bird				II		CC14	n.d.	n.d.				8	6	13	6	5	2	1	14	CC14	II
4771	LM-LU24-1		L. monocytogenes	2011-08-29	2021-10-29	2003	Europe	Finland		Feed								II		CC14	n.d.	n.d.				8	6	13	6	5	2	1	14	CC14	II
5384	LM-LU25-2		L. monocytogenes	2011-11-18	2021-10-29	2003	Europe	Finland		Production environment				Factory		litter		II		CC14	n.d.	n.d.				8	6	13	6	5	2	1	14	CC14	II
5810	71-06		L. monocytogenes	2014-09-29	2021-07-13	2006		Russia		Animal				silver bream - Blicca bjoerkna		Tver region		II	1/2a	CC14	n.d.	n.d.				8	6	13	6	5	2	1	14	CC14	II
57	CLIP 2007/01377		L. monocytogenes	2014-04-08	2021-10-21	2007	Europe	France		Human				BACT			Institut Pasteur, Paris, France	II	IIa	CC14	SL14	CT959		ERR1100946		8	6	13	6	5	2	1	14	CC14	II
3726	AUSMDU-LM-2011-0002		L. monocytogenes	2011-01-21	2021-10-29	2007	Oceania	Australia		Human								II		CC14	n.d.	n.d.				8	6	13	6	5	2	1	14	CC14	II
3729	AUSMDU-LM-2011-0005		L. monocytogenes	2011-01-21	2021-10-29	2007	Oceania	Australia		Human								II		CC14	n.d.	n.d.				8	6	13	6	5	2	1	14	CC14	II
3730	AUSMDU-LM-2011-0006		L. monocytogenes	2011-01-21	2021-10-29	2007	Oceania	Australia		Human								II		CC14	n.d.	n.d.				8	6	13	6	5	2	1	14	CC14	II
5811	311-07		L. monocytogenes	2014-09-29	2021-07-13	2007		Russia		Animal				perch - Perca fluviatilis		Tver region		II	1/2a	CC14	n.d.	n.d.				8	6	13	6	5	2	1	14	CC14	II
3782	AUSMDU-LM-2010-0201		L. monocytogenes	2011-01-24	2021-10-29	2009	Oceania	Australia		Human								II	IIA	CC14	n.d.	n.d.				8	6	13	6	5	2	1	14	CC14	II
3836	AUSMDU-LM-2010-0235		L. monocytogenes	2011-01-24	2021-10-29	2009	Oceania	Australia		Human								II	IIA	CC14	n.d.	n.d.				8	6	13	6	5	2	1	14	CC14	II
5812	434-09		L. monocytogenes	2014-09-29	2021-07-13	2009		Russia		Animal				wild boar s feaces - Sus scrofa		Vladimir region		II	1/2a	CC14	n.d.	n.d.				8	6	13	6	5	2	1	14	CC14	II
3844	AUSMDU-LM-2010-0243		L. monocytogenes	2011-01-24	2021-10-29	2010	Oceania	Australia		Human								II	IIA	CC14	n.d.	n.d.				8	6	13	6	5	2	1	14	CC14	II
12857	FDA00005980		L. monocytogenes	2016-09-20	2021-10-01	2010	South America	Chile		Food				frozen salmon mince grilled				II		CC14	SL14	CT2563		SRR1982200		8	6	13	6	5	2	1	14	CC14	II
7462	L56		L. monocytogenes	2015-09-25	2021-10-29	2012	Europe	Italy		Food				meat product				II		CC14	n.d.	n.d.				8	6	13	6	5	2	1	14	CC14	II
13938	CFSAN018332		L. monocytogenes	2016-09-20	2021-10-01	2014	South America	Chile		Food				fresh hass avocados				II		CC14	SL14	CT2563		SRR1448843		8	6	13	6	5	2	1	14	CC14	II
41675	sam_BF9B6B60-8C44-4629-966B-595DE1410B44		L. monocytogenes	2019-07-25	2021-10-03	2014	Europe	Poland		Human							European Centre for Disease Prevention and Control	II		CC14	SL14	CT5625		ERR2522520		8	6	13	6	5	2	1	14	CC14	II
37688	Tve-1185		L. monocytogenes	2018-11-13	2021-10-29	2017	Europe	Russia		Food			Meat	Beef	half-stuff	chilled beef	SRCAMB, Obolensk	II		CC14	n.d.	n.d.				8	6	13	6	5	2	1	14	CC14	II
42268	V41w		L. monocytogenes	2019-09-10	2021-10-29	2017	Europe	Russia		Food			Fish & seafood		half-stuff	chilled fish	SRCAMB, Obolensk	II		CC14	n.d.	n.d.				8	6	13	6	5	2	1	14	CC14	II
80507	Lm-568	SRR12560257	L. monocytogenes	2021-11-08	2021-11-10	2017	Europe	Spain		Production environment			Meat	Pork processing facility Floor			Department of Food Hygiene and Technology, León University, León, Spain	II	1/2a	CC14	SL14	CT1260		SRR12560257		8	6	13	6	5	2	1	14	CC14	II
42983	GIMC2014:LmcSH3		L. monocytogenes	2019-10-14	2021-07-13	2018	Europe	Russia		Human				cerebrospinal fluid				II		CC14	n.d.	n.d.				8	6	13	6	5	2	1	14	CC14	II
80154	MRL-19-00660		L. monocytogenes	2021-10-13	2021-10-13	2018	South America	Chile		Food			Fruit or vegetable	Coleslaw				II	1/2b	CC14	n.d.	n.d.				8	6	13	6	5	2	1	14	CC14	II
78210	Marseille-P9990		L. monocytogenes	2021-07-07	2021-10-09	2019	Europe	France		Human					blood			II		CC14	SL14	CT5431		NZ_JAFIMV000000000.1		8	6	13	6	5	2	1	14	CC14	II
76311	GIMC2066:LmcUH24		L. monocytogenes	2021-03-09	2021-07-13	2020	Europe	Russia		Human	MN	live		older person	blood		N.F. Gamaleya National Research Center foe Epidemiology and Microbiology, Ministry of Health, Russia, Moscow	II		CC14	n.d.	n.d.				8	6	13	6	5	2	1	14	CC14	II
4027	CLIP 2007/00288		L. monocytogenes	2011-01-31	2021-10-29		Europe	Czech Republic										II	IIA	CC14	n.d.	n.d.	< 2007			8	6	13	6	5	2	1	14	CC14	II
3251	CLIP83283		L. monocytogenes	2008-07-25	2021-10-29	2000	Europe	France		Human				CNS infection				II	1/2a	CC14	n.d.	n.d.				8	13	13	6	5	2	1	15	CC14	II
3195	CLIP74925		L. monocytogenes	2008-07-25	2021-10-29	1997	Europe	France		Human				CNS infection				II	1/2a	CC8	n.d.	n.d.				5	6	2	7	5	2	1	16	CC8	II
3262	CLIP84380		L. monocytogenes	2008-07-25	2021-10-29	2000	Europe	France		Human				Bacteriemia				II	1/2a	CC8	n.d.	n.d.				5	6	2	7	5	2	1	16	CC8	II
3266	CLIP84587		L. monocytogenes	2008-07-25	2021-10-29	2000	Europe	France		Human				Maternal-fetal				II	1/2a	CC8	n.d.	n.d.				5	6	2	7	5	2	1	16	CC8	II
4613	FSLS4-024		L. monocytogenes	2011-06-21	2021-10-29	2001	North America	USA		Natural environment				Environment	urban-shopping mall	sidewalk/floor		II		CC8	n.d.	n.d.				5	6	2	7	5	2	1	16	CC8	II
4037	CLIP 2008/00024		L. monocytogenes	2011-01-31	2021-10-29	2004	Europe	Portugal		Human								II	IIA	CC8	n.d.	n.d.				5	6	2	7	5	2	1	16	CC8	II
5710	722217		L. monocytogenes	2014-05-27	2021-10-29	2013	Europe	Spain		Human				Placenta				II	1/2a	CC8	n.d.	n.d.				5	6	2	7	5	2	1	16	CC8	II
42269	V44w		L. monocytogenes	2019-09-10	2021-10-29	2017	Europe	Russia		Food			Meat		half-stuff	chilled beef	SRCAMB, Obolensk	II		CC8	n.d.	n.d.				5	6	2	7	5	2	1	16	CC8	II
3329	CLIP92202		L. monocytogenes	2008-07-25	2021-10-29	2002	Europe	France		Human				Maternal-fetal				II	1/2a	CC8	n.d.	n.d.				14	6	2	7	5	2	1	17	CC8	II
5184	SLCC1042		L. monocytogenes	2011-10-26	2021-10-29	1960	Europe	Finland		Animal				hare				II	1	CC18	n.d.	n.d.				7	6	15	18	12	6	1	18	CC18	II
5419	SLCC3280		L. monocytogenes	2011-11-18	2021-10-29	1970	Europe	Denmark		Animal				bird	pheasant			II	1/2a	CC18	n.d.	n.d.				7	6	15	18	12	6	1	18	CC18	II
5503	SLCC3961		L. monocytogenes	2012-07-04	2021-10-29	1973	Europe	Germany		Animal				bird		chaffinch		II	1/2a	CC18	n.d.	n.d.				7	6	15	18	12	6	1	18	CC18	II
5446	SLCC4163		L. monocytogenes	2011-11-18	2021-10-29	1974	Europe	Germany		Animal				monkey	rhesus monkey			II	3a	CC18	n.d.	n.d.				7	6	15	18	12	6	1	18	CC18	II
4244	LM8792		L. monocytogenes	2011-01-31	2021-10-29	1987	Europe	Austria		Food								II	1/2a	CC18	n.d.	n.d.				7	6	15	18	12	6	1	18	CC18	II
4374	LM-EJ37		L. monocytogenes	2011-06-21	2021-10-29	1987	Europe	Finland		Feed				silage				II		CC18	n.d.	n.d.				7	6	15	18	12	6	1	18	CC18	II
4466	LM-EJ107		L. monocytogenes	2011-06-21	2021-10-29	1987	Europe	Finland		Feed				silage				II		CC18	n.d.	n.d.				7	6	15	18	12	6	1	18	CC18	II
4087	LM17416		L. monocytogenes	2011-01-31	2021-10-29	1988	Europe	Belgium		Food								II	1/2a	CC18	n.d.	n.d.				7	6	15	18	12	6	1	18	CC18	II
3058	CLIP21734		L. monocytogenes	2008-07-25	2021-10-29	1992	Europe	France		Human				Maternal-fetal				II	1/2a	CC18	n.d.	n.d.				7	6	15	18	12	6	1	18	CC18	II
4116	LM41103		L. monocytogenes	2011-01-31	2021-10-29	1993	Europe	Italy		Food								II	IIA	CC18	n.d.	n.d.				7	6	15	18	12	6	1	18	CC18	II
4124	LM60557		L. monocytogenes	2011-01-31	2021-10-29	1994	Europe	Switzerland		Animal								II	1/2a	CC18	n.d.	n.d.				7	6	15	18	12	6	1	18	CC18	II
5156	LM-LL24-3		L. monocytogenes	2011-10-26	2021-10-29	1998	Europe	Finland		Animal				bird				II	1/2a	CC18	n.d.	n.d.				7	6	15	18	12	6	1	18	CC18	II
5421	LM-LL20-4		L. monocytogenes	2011-11-18	2021-10-29	1998	Europe	Finland		Animal				bird				II		CC18	n.d.	n.d.				7	6	15	18	12	6	1	18	CC18	II
3269	CLIP84803		L. monocytogenes	2008-07-25	2021-10-29	2000	Europe	France		Human				Bacteriemia				II	1/2a	CC18	n.d.	n.d.				7	6	15	18	12	6	1	18	CC18	II
4402	FSLS4-304		L. monocytogenes	2011-06-21	2021-10-29	2001	North America	USA		Natural environment				Environment	pristine-forest	vegetation		II		CC18	n.d.	n.d.				7	6	15	18	12	6	1	18	CC18	II
4773	LM-SS56-1		L. monocytogenes	2011-08-29	2021-10-29	2001	Europe	Finland		Feed				silage				II		CC18	n.d.	n.d.				7	6	15	18	12	6	1	18	CC18	II
5163	LM-LL85-1		L. monocytogenes	2011-10-26	2021-10-29	2001	Europe	Finland		Animal				bird				II	1/2a	CC18	n.d.	n.d.				7	6	15	18	12	6	1	18	CC18	II
5204	LM-LL46-1		L. monocytogenes	2011-10-26	2021-10-29	2001	Europe	Finland		Animal				bird				II		CC18	n.d.	n.d.				7	6	15	18	12	6	1	18	CC18	II
5096	LM-LU42-2		L. monocytogenes	2011-10-26	2021-10-29	2004	Europe	Finland		Feed								II		CC18	n.d.	n.d.				7	6	15	18	12	6	1	18	CC18	II
78792	L.mo74-T		L. monocytogenes	2021-08-23	2021-10-29	2005	Europe	Russia		Food			Dairy				Infectious agents ecology laboratory, N.F. Gamaleya Federal Research Center for Epidemiology and Microbiology, Moscow, Russia	II		CC18	n.d.	n.d.				7	6	15	18	12	6	1	18	CC18	II
40	CLIP 2006/00727		L. monocytogenes	2014-04-08	2021-09-30	2006	Europe	France		Food				Unknown			Institut Pasteur, Paris, France	II	IIa	CC18	SL18	CT664		ERR1100917		7	6	15	18	12	6	1	18	CC18	II
54	CLIP 2007/01145		L. monocytogenes	2014-04-08	2021-09-30	2007	Unknown	Unknown		Human	MN			MN			Institut Pasteur, Paris, France	II	IIa	CC18	SL18	CT667		ERR1100945		7	6	15	18	12	6	1	18	CC18	II
5073	Apf_K2		L. monocytogenes	2011-10-26	2021-10-29	2009	Europe	Austria		Natural environment				Environment		compost		II		CC18	n.d.	n.d.				7	6	15	18	12	6	1	18	CC18	II
5808	184-09		L. monocytogenes	2014-09-29	2021-07-13	2009		Russia		Animal				dappled deer feaces - Cervus nippon		Kaluga region		II	1/2a	CC18	n.d.	n.d.				7	6	15	18	12	6	1	18	CC18	II
7472	L67		L. monocytogenes	2015-09-25	2021-10-29	2012	Europe	Italy		Food				meat product				II		CC18	n.d.	n.d.				7	6	15	18	12	6	1	18	CC18	II
7474	L69		L. monocytogenes	2015-09-25	2021-10-29	2012	Europe	Italy		Food				meat product				II		CC18	n.d.	n.d.				7	6	15	18	12	6	1	18	CC18	II
7475	L70		L. monocytogenes	2015-09-25	2021-10-29	2012	Europe	Italy		Food				meat product				II		CC18	n.d.	n.d.		NZ_LDJC01000001.1		7	6	15	18	12	6	1	18	CC18	II
76032	SN4		L. monocytogenes	2021-02-19	2021-10-09	2018	Europe	Greece		Farm environment	Other	dead		Cornu aspersum maxima (snail)	tissue		Veterinary Research Institute	II		CC18	SL18	CT9024				7	6	15	18	12	6	1	18	CC18	II
78804	L.mo27		L. monocytogenes	2021-08-23	2021-10-29	2019	Europe	Russia		Food			Meat				Laboratory for Production and Microbiology Hygiene, V.M. Gorbatov Research Center for Food Systems of Russian Academy of Sciences, Moscow, Russia	II		CC18	n.d.	n.d.				7	6	15	18	12	6	1	18	CC18	II
[truncated: 3,327 more rows]
