# Supplementary material for: Retrospective Investigation of the Whole Genome of the Hypovirulent Listeria monocytogenes Strain of ST201, CC69, Lineage III, Isolated from a Piglet with Fatal Neurolisteriosis
Source: Microorganisms. 2022 Jul 17;10(7):1442. doi: 10.3390/microorganisms10071442 (PMC9324732; doi:10.3390/microorganisms10071442)
Supplement: Supplementary file 1 [file microorganisms-10-01442-s001.zip › Feodorova_Supplemental Data 2.xlsx]

## Sheet: output
		Locus	Allele	Length	Start position	End position	Allele	Length	Start position	End position	Allele	Length	Start position	End position	Allele	Length	Start position	End position
Genes, determining			L. monocytogenes strain EGD-e (Acc. number at the NCBI GenBank: CP023861.1)				L. monocytogenes strain 4/52-1953 (Acc. number at the NCBI GenBank: CP048401.1)				L. monocytogenes strain M7 (Acc. number at the NCBI GenBank: CP002816.1)				L. monocytogenes strain LM850658 (Acc. number at the NCBI GenBank: CP009242.1)
Virulence	Pathogenicity island 1 (LIPI-1)	prfA (lmo0200)	1	714	203640	204353	17	714	222532	223245	17	714	222849	223562	12	714	184445	185158
		plcA (lmo0201)	1	954	204624	205577	26	954	223517	224470	26	954	223834	224787	26	954	185430	186383
		hly (lmo0202)	1	1590	205819	207408	20	1590	224713	226302	20	1590	225030	226619	20	1590	186626	188215
		mpl (lmo0203)	1	1533	207739	209271	24	1533	226624	228156	24	1533	226941	228473	24	1533	188537	190069
		actA (lmo0204)	1	1920	209470	211389	124	1815	228355	230169	124	1815	228672	230486	124	1815	190268	192082
		plcB (lmo0205)	1	870	211425	212294	17	870	230206	231075	17	870	230523	231392	17	870	192119	192988
	Pathogenicity island 2 (LIPI-2), Internalin genes	inlA (lmo0433)	1	2403	454534	456936	30	2403	475578	477980	30	2403	479688	482090	30	2403	442743	445145
		inlB (lmo0434)	1	1893	457021	458913	27	1893	478066	479958	27	1893	482176	484068	27	1893	445231	447123
		inlJ (lmo2821)	1	2556	2907153	2909708	X*	X	X	X	X	X	X	X	X	X	X	X
		inlC (lmo1786)	1	891	1860200	1861090	X	X	X	X	X	X	X	X	X	X	X	X
		inlE (lmo0264)	1	1500	286219	287718	X	X	X	X	X	X	X	X	X	X	X	X
		inlF (lmo0409)	1	2466	429630	432095	X	X	X	X	X	X	X	X	X	X	X	X
		inlG (lmo0262)	1	1473	282755	284227	X	X	X	X	X	X	X	X	X	X	X	X
		inlH (lmo0263)	1	1647	284365	286011	X	X	X	X	X	X	X	X	X	X	X	X
		inlK (lmo1290)	1	1797	1315767	1317563	24	1815	1325662	1327476	24	1815	1329534	1331348	24	1815	1249593	1251407
		agrA (lmo0051)	1	729	53944	54672	X	X	X	X	X	X	X	X	99	729	46047	46775
		agrC (lmo0050)	1	1296	52630	53925	19	1296	44414	45709	19	1296	44732	46027	19	1296	44733	46028
		agrC (lmo0050)	25	1284	52642	53925	X	X	X	X	X	X	X	X	X	X	X	X
		ami (lmo2558)	1	2754	2635167	2637920	X	X	X	X	X	X	X	X	X	X	X	X
		aut (lmo1076)	1	1719	1106041	1107759	X	X	X	X	X	X	X	X	X	X	X	X
		bsh (lmo2067)	1	978	2146449	2147426	19	978	2148806	2149783	19	978	2152646	2153623	19	978	2094026	2095003
		cheA (lmo0692)	1	1857	726413	728269	23	1857	731233	733089	23	1857	735102	736958	23	1857	698833	700689
		cheY (lmo0691)	1	360	726034	726393	10	360	730854	731213	10	360	734723	735082	10	360	698454	698813
		cwhA (lmo0582; iap)	1	1449	618932	620380	28	1413	621084	622496	28	1413	625193	626605	28	1413	588834	590246
		dltA (lmo0974)	1	1533	1005036	1006568	19	1533	998302	999834	19	1533	1002173	1003705	19	1533	965903	967435
		fbpA (lmo1829)	1	1713	1904152	1905864	26	1713	1910074	1911786	26	1713	1913892	1915604	26	1713	1855294	1857006
		fur (lmo1956)	1	453	2030744	2031196	7	453	2037898	2038350	7	453	2041717	2042169	7	453	1983118	1983570
		gtcA (lmo2549)	1	438	2624980	2625417	11	438	2604102	2604539	11	438	2607946	2608383	11	438	2549931	2550368
		hpt (lmo0838)	1	1386	869095	870480	24	1386	866682	868067	24	1386	870553	871938	24	1386	834282	835667
		lap (lmo1634)	1	2601	1677409	1680009	30	2601	1690551	1693151	30	2601	1694424	1697024	30	2601	1634660	1637260
		lapB (lmo1666)	1	5136	1717193	1722328
		lgt (lmo2482)	1	834	2557211	2558044	12	834	2536361	2537194	12	834	2540205	2541038	12	834	2482190	2483023
		lisK (lmo1378)	1	1452	1403227	1404678	23	1452	1413255	1414706	23	1452	1417127	1418578	23	1452	1337187	1338638
		lisR (lmo1377)	1	681	1402550	1403230	12	681	1412578	1413258	12	681	1416450	1417130	12	681	1336510	1337190
		lntA (lmo0438)	1	618	467519	468136	X	X	X	X	X	X	X	X	X	X	X	X
		lpeA (lmo1847)	1	933	1923825	1924757	17	933	1930996	1931928	17	933	1934814	1935746	17	933	1876216	1877148
		lplA1 (lmo0931)	1	996	967784	968779	20	996	960102	961097	20	996	963973	964968	20	996	927703	928698
		lspA (lmo1844)	1	465	1920436	1920900	8	465	1926359	1926823	8	465	1930177	1930641	8	465	1871579	1872043
		oatA (lmo1291)	1	1869	1317596	1319464	19	1887	1327508	1329394	19	1887	1331380	1333266	19	1887	1251439	1253325
		oppA (lmo2196)	1	1677	2284539	2286215	20	1677	2299761	2301437	20	1677	2303601	2305277	20	1677	2245061	2246737
		pdgA (lmo0415)	1	1401	437482	438882	21	1401	444871	446271	21	1401	448980	450380	21	1401	412037	413437
		prsA2 (lmo2219)	1	882	2306833	2307714	14	882	2322052	2322933	14	882	2325892	2326773	14	882	2267352	2268233
		purQ (lmo1769)	1	2220	1841094	1843313	30	2220	1845814	1848033	30	2220	1849687	1851906	30	2220	1790479	1792698
		srtA (lmo0929)	1	669	966245	966913	12	669	958563	959231	12	669	962434	963102	12	669	926164	926832
		srtB (lmo2181)	1	741	2268961	2269701	17	741	2284180	2284920	17	741	2288020	2288760	17	741	2229480	2230220
		stp (lmo1821)	1	759	1895461	1896219	18	759	1901385	1902143	18	759	1905203	1905961	18	759	1846605	1847363
		svpA (lmo2185)	1	1710	2272403	2274112	17	1710	2287622	2289331	17	1710	2291462	2293171	17	1710	2232922	2234631
		tagB (lmo1088)	1	1161	1122918	1124078	X	X	X	X	X	X	X	X	X	X	X	X
		vip (lmo0320)	1	1200	344850	346049	X	X	X	X	X	X	X	X	X	X	X	X
		virR (lmo1745)	1	678	1814403	1815080	13	678	1819110	1819787	13	678	1822983	1823660	13	678	1763775	1764452
		virS (lmo1741)	1	1041	1810157	1811197	22	1041	1814866	1815906	22	1041	1818739	1819779	22	1041	1759531	1760571
		inlC2 (LMON_RS01340)	3	1647	284365	286011	X	X	X	X	X	X	X	X	X	X	X	X
		inlL (LMON_RS10535)	2	1881	2106329	2108209	X	X	X	X	X	X	X	X	X	X	X	X
		inlI (lmo0333)	1	5337	360936	366272	X	X	X	X	X	X	X	X	X	X	X	X
		codY (lmo1280)	1	780	1304457	1305236	10	780	1309818	1310597	10	780	1313690	1314469	10	780	1233601	1234380
		inlP (lmo2470)	1	1167	2544267	2545433	X	X	X	X	X	X	X	X	X	X	X	X
		pdeE (lmo2491E)	1	648	2567956	2568603	10	648	2547108	2547755	10	648	2550952	2551599	10	648	2492937	2493584
		mdrM (lmo1617)	1	1470	1659457	1660926	11	1470	1672600	1674069	11	1470	1676474	1677943	11	1470	1616709	1618178
		comK (LMOf2365_2303)	X	X	X	X	11	609	2375656	2376264	11	609	2379496	2380104	11	609	2320956	2321564
Metal & Disinfectants Resistance		cadA (lmo1100)	1	2124	1134472	1136595	X	X	X	X	X	X	X	X	X	X	X	X
		cadC (lmo1102)	1	336	1137533	1137868	X	X	X	X	X	X	X	X	X	X	X	X
Stress Islands		SSI1_lmo0444 (lmo0444)	1	2781	473936	476716	X	X	X	X	X	X	X	X	X	X	X	X
		SSI1_lmo0445 (lmo0445)	1	1488	476960	478447	X	X	X	X	X	X	X	X	X	X	X	X
		SSI1_lmo0446 (lmo0446)	1	990	478721	479710	X	X	X	X	X	X	X	X	X	X	X	X
		SSI1_lmo0447 (lmo0447)	1	1389	479765	481153	X	X	X	X	X	X	X	X	X	X	X	X
		SSI1_lmo0448 (lmo0448)	1	1452	481250	482701	X	X	X	X	X	X	X	X	X	X	X	X
Listeria Genomic Islands		LGI-2_LMOSA2310	58	936	704452	705387	X	X	X	X	X	X	X	X	X	X	X	X
		LGI-2_LMOSA2320	54	771	705380	706150	X	X	X	X	X	X	X	X	X	X	X	X
Antibiotic Resistance		fosX (lmo1702)	8	402	1765499	1765900	30	402	1771111	1771512	30	402	1774984	1775385	30	402	1715776	1716177
		lin (lmo0919)	1	1572	956031	957602	19	1572	948342	949913	19	1572	952213	953784	19	1572	915943	917514
		mprF (NC_003210)	1	2599	1758694	1761292	X	X	X	X	X	X	X	X	X	X	X	X
		norB (lmo2818)	14	1401	2901800	2903200	65	1401	2929958	2931358	65	1401	2932813	2934213	65	1401	2875153	2876553
		sul (lmo0224)	1	816	232662	233477	23	816	251642	252457	23	816	251755	252570	23	816	213147	213962
* - 'X' - this locus was not identified in the whole genome of the strain
