# Supplementary material for: Retrospective Investigation of the Whole Genome of the Hypovirulent Listeria monocytogenes Strain of ST201, CC69, Lineage III, Isolated from a Piglet with Fatal Neurolisteriosis
Source: Microorganisms. 2022 Jul 17;10(7):1442. doi: 10.3390/microorganisms10071442 (PMC9324732; doi:10.3390/microorganisms10071442)
Supplement: Supplementary file 1 [file microorganisms-10-01442-s001.zip › Feodorova_Supplemental Data 3.xlsx]

## Sheet: Lm 1921-1953
species	id	isolate	isolation_year	continent	country	source	food_type	source_description	sample_type	phylogenetic_lineage	serotype	clonal_complex	fosX	lmo0919	norB	mprF	sul
L. monocytogenes
	5067	SLCC208	1921	Europe	France	Human				I	4b	CC1
	3100	CLIP53	1924	Europe	UK	Animal				III	L	CC69
	4923	SLCC2631	1924			Animal		guinea pig		II	1/2a	CC7
	5202	SLCC4826	1924	Europe	UK	Animal		rabbit		II	1/2a	CC7
	5304	EGD-e	1924	Europe	UK	Animal		rabbit		II	1/2a	CC9
	5316	SLCC2644	1924	Europe	UK	Animal		rabbit		II	1/2a	CC7
	5357	SLCC4827	1924			Animal		guinea pig		II	1/2a	CC7
	7476	FSL F6-684	1924	Europe	UK	Animal		rabbit		II		CC7	6	6	10		8
	3311	CLIP884	1927	Africa	South Africa					II	IIA	CC7
	4946	SLCC2633	1929	Europe	Denmark	Human				II	3	CC7
	3160	CLIP73	1931	Oceania	Australia	Human		CNS infection		I	IVB	CC1
	3114	CLIP63	1933	North America	USA	Human		Maternal-fetal		I	IVB	CC1
	4306	SLCC63	1933	North America	USA	Human				I	IVB	CC1
	4307	SLCC65	1933	North America	USA	Human				I	IVB	CC1
	3117	CLIP64	1934	North America	USA	Human		BACT		I	IVB	CC4
	3122	CLIP67	1934	North America	USA	Human		Maternal-fetal		I	IVB	CC1
	3123	CLIP68	1934	North America	USA	Human		Maternal-fetal		I	IVB	CC1
	4789	SLCC2634	1934	North America	USA	Animal		ruminant		III	4a	CC69
	3186	CLIP74904	1935	Europe	UK	Unknown		Reference strain for serovar		II	1/2c	CC9
	4289	SLCC21	1935	Europe	UK	Human				II	IIC	CC9
	4858	SLCC2632	1935	Europe	UK	Human				II	2	CC9
	50316	SRR1609997	1931	Unknown	Unknown	Animal				III		CC69	30	19	65		23
	4790	SLCC2641	1936			Animal		poultry	fowl	III	4c	CC131
	5101	SLCC2640	1936	North America	USA	Human		newborn		I	4b	CC1
	5185	SLCC2638	1936							II	1/2a	CC9
	1715	CFSAN061488	1937	North America	USA	Animal		NA		III		ST1263
	3038	CLIP173	1937	North America	USA	Human		Maternal-fetal		II	IIA	CC7
	3125	CLIP69	1937	Europe	Denmark	Human		Bacteriemia		II	IIA	CC7
	3187	CLIP74905	1937	Europe	Denmark	Unknown		Reference strain for serovar		II	3a	ST13
	3247	CLIP83	1937	North America	USA	Animal				I	IVB	CC1
	4309	SLCC69	1937	Europe	Denmark	Human				II	IIA	CC7
	4312	SLCC83	1937	North America	USA	Food				I	IVB	CC1
	4561	SLCC173	1937	North America	USA	Animal		calf	yearling,steer	II	1	CC7
	4945	SLCC1663	1937	Europe	UK	Animal		poultry	first strain serotype 1	II	1/2a	CC7
	5052	SLCC891	1937							II	2	CC9
	5211	SLCC886	1937							II	1	CC9
	3199	CLIP76	1938			Human		CNS infection		II	IIC	CC9
	5005	SLCC887	1938							III	4b	ST488
	3273	CLIP85	1939	North America	USA	Animal				III	L	ST157
	3184	CLIP 74902	1940	Europe	UK	Unknown		Reference strain for serovar		II	1/2a	CC7
	3200	CLIP762	1941			Animal				II	IIc	CC9
	4977	SLCC2643	1941			Human				II	1/2a	CC7
	5261	SLCC762	1941	Europe	Denmark	Animal		silver fox		II	1	CC9
	41069	4-40	1947	Europe	Russia	Animal		horse		II		CC7
	3036	CLIP166	1948			Animal				II	IIA	CC19
	3307	CLIP875	1948		URSS	Animal				II	IIA	CC7
	4313	SLCC875	1948		Russia	Food				II	IIA	CC7
	4881	SLCC879	1948		Russia	Animal		tick	dermacentor pictus	I	1	CC3
	5327	SLCC182	1948	Asia	Japan	Animal				III	4b	ST524
	322	EGD	1949	North America	Unknown	Unknown				II	1/2a	CC7	6	6	10		8
	3039	CLIP177	1949	North America	USA	Food				III	4c	CC131
	4993	SLCC753	1949	Europe	Denmark	Animal		bird	partridge	II	1	CC20
	5023	SLCC906	1949	North America	Canada	Animal		bird		II	1	CC9
	5220	SLCC177	1949	North America	USA	Human				III	4b	CC131
	3055	CLIP205	1950	Europe	France	Human		Maternal-fetal		I	IVB	CC315
	3056	CLIP206	1950	Europe	France	Animal				I	IVB	CC315
	4288	SLCC206	1950	Europe	France	Food				I	IVB	CC315
	4299	SLCC357	1950	North America	Canada	Human				I	IVB	CC2
	4445	SLCC204	1950	Europe	France	Human				I	4b	CC315
	3002	CLIP1	1951	Europe	Germany	Animal				II	IIA	CC7
	3005	CLIP107	1951	Africa	Tunisia	Animal				II	IIA	CC14
	3037	CLIP17	1951	Europe	Germany	Human		Maternal-fetal		II	IIA	CC101
	3321	CLIP9	1951	Europe	Germany	Human		Maternal-fetal		II	IIA	CC7
	4274	SLCC1	1951	Europe	Germany	Human				II	IIA	CC7
	4275	SLCC100	1951	North America	Canada	Human				II	IIA	CC7
	4512	SLCC358	1951	North America	Canada	Animal		chinchilla		I	4b	CC1
	4533	SLCC273	1951	North America	USA	Animal		pig		II	1	CC7
	5239	SLCC757	1951	Europe	Denmark	Animal		hare		I	1	CC3
	3011	CLIP128	1952	Europe	Germany					II	IIA	CC7
	3067	CLIP305	1952			Human		CNS infection		II	IIA	CC7
	3076	CLIP33	1952	Europe	Germany	Human		Maternal-fetal		II	IIC	CC9
	3459	VIMPR134	1952	Europe	Russia	Animal		rodent		II	1/2a	CC7
	3460	VIMPR422	1952	Europe	Russia	Animal		rodent		II	1/2a	CC7
	4546	SLCC209	1952	Europe	France	Animal		sheep		II	1	CC21
	5077	SLCC210	1952	Europe	France	Animal		hare		I	4b	CC315
	40078	134	1952	Europe	Russia	Animal		rodent		II		CC7
	41070	"A"	1952	Asia	Kazakhstan	Other		pincers		II		CC124
	41074	15	1952	Europe	Belarus	Animal		little pig		II		CC7
	41515	6	1952	Europe	Russia	Animal		piglet		II		CC18
	3040	CLIP178	1953	North America	USA	Food				I	IVB	CC2
	3054	CLIP2	1953	Europe	Germany	Human		CNS infection		I	IVB	CC2
	3068	CLIP306	1953	Europe	Germany	Human		Maternal-fetal		II	IIA	CC7
	3069	CLIP307	1953	Europe	Germany	Human		Maternal-fetal		II	IIA	CC7
	3077	CLIP36	1953	Europe	Germany	Human		CNS infection		II	IIA	CC7
	3078	CLIP38	1953	Europe	Germany					II	IIA	CC101
	3079	CLIP386	1953	Europe	France	Animal				II	IIA	CC7
	3081	CLIP39	1953	Europe	Germany	Human		Maternal-fetal		II	IIA	CC101
	3083	CLIP40	1953	Europe	Germany	Human		Maternal-fetal		II	IIA	CC101
	3085	CLIP42	1953	Europe	Germany	Human		Maternal-fetal		II	IIC	CC9
	3107	CLIP6	1953	Europe	Germany	Human		CNS infection		II	IIA	CC101
	3324	CLIP907	1953	North America	Canada	Animal				II	IIA	CC14
	4287	SLCC2	1953	Europe	Germany	Human				I	IVB	CC2
	4300	SLCC39	1953	Europe	Germany	Human				II	IIA	CC101
	4314	SLCC907	1953	North America	Canada	Food				II	IIA	CC14
	4391	SLCC309	1953	Europe	Germany	Human		newborn		II	1	CC7
	4456	SLCC174	1953	North America	Canada	Human				I	4b	CC1
	4556	SLCC307	1953	Europe	Germany	Human		newborn		II	1	CC7
	4564	SLCC308	1953	Europe	Germany	Human		newborn		II	1	CC101
	4957	SLCC759	1953	Europe	Denmark	Animal		hare		II	1	CC18
	5299	SLCC993	1953	North America	Canada	Animal		lemming		II	1	CC14
	5354	SLCC907	1953	North America	Canada	Animal		lemming		II	1	CC14

## Sheet: Listeria_resistance genes
id	isolate	isolation_year	continent	country	source	food_type	source_description	sample_type	phylogenetic_lineage	serotype	clonal_complex	cgmlst_type	accession_number	fosX	lmo0919	norB	mprF	sul
23158	SKB63	2014	North America	USA	Animal				II		ST1357	n.d.		0	0	0	0	0
23159	SKB75	2014	North America	USA	Animal				III		ST1358	n.d.		0	0	0	0	0
23160	SKB90	2014	North America	USA	Animal				II		ST1359	n.d.		0	0	0	0	0
23161	SKB113	2014	North America	USA	Animal				II		ST1360	n.d.		0	0	0	0	0
23162	SKB114	2014	North America	USA	Animal				II		CC940	n.d.		0	0	0	0	0
23163	SKB116	2014	North America	USA	Animal				II		CC787	n.d.		0	0	0	0	0
23164	SKB118	2014	North America	USA	Animal				III		ST1363	n.d.		0	0	0	0	0
23165	SKB125	2014	North America	USA	Animal				II		CC1364	n.d.		0	0	0	0	0
23166	SKB128	2014	North America	USA	Animal				II		ST1365	n.d.		0	0	0	0	0
23167	SKB142	2014	North America	USA	Animal				III		CC434	n.d.		0	0	0	0	0
42828	MRL-14-00018	2014	Europe	Austria	Human				II	IIa		n.d.	ERR2519479	0	0	0	0	0
42829	MRL-14-00748	2014	Europe	Austria	Human				II	IIa		n.d.	ERR2519497	0	0	0	0	0
42834	MRL-14-01208	2014	Europe	Austria	Human				I	IVb	CC1	n.d.	ERR2519510	0	0	0	0	0
23168	SKB185	2015	North America	USA	Animal				II		ST1367	n.d.		0	0	0	0	0
23169	SKB187	2015	North America	USA	Animal				II		CC906	n.d.		0	0	0	0	0
23170	SKB191	2015	North America	USA	Animal				II		ST1369	n.d.		0	0	0	0	0
42827	MRL-15-00126	2015	Europe	Austria	Human				II	?		n.d.	ERR2519526	0	0	0	0	0
42830	MRL-15-01290	2015	Europe	Austria	Human				II	IIa		n.d.	ERR2519548	0	0	0	0	0
57504	SRR7822142	2015	North America	USA	Food		cantaloupe						SRR7822142	0	0
39659	SKB551	2016	North America	USA	Animal		Animal		L. innocua		ST1481	n.a.		0	0	0	0	0
42361	CLIP 2019/01686	2019	Europe	Spain	Animal		Sheep 39 ALP		Other Listeria species			n.a.	ERR6496201	0	0
42734	CLIP 2019/01695	2019	Europe	Spain	Farm environment		Food trough 3 OVI		Other Listeria species		ST1611	n.a.	ERR6496210	0	298	185
43838	CLIP 2019/02931	2019	Europe	Spain	Feed		Feed 2 OVI		Other Listeria species			n.a.	ERR6496229	0	0
43839	CLIP 2019/02932	2019	Europe	Spain	Animal		Sheep 23 OVI		Other Listeria species			n.a.	ERR6496230	0	0
43885	CLIP 2019/02937	2019	Europe	Spain	Animal		Sheep 43 OVI		Other Listeria species			n.a.	ERR6496235	0	0
43956	CLIP 2019/02968	2019	Europe	Spain	Animal		Cow 14 SAF FECES		Other Listeria species			n.a.	ERR6496257	0	0
48019	CLIP 2019/00642T	2019	Europe	Spain	Animal		healthy sheep faeces		Other Listeria species	L	ST2341	n.a.	ERR3865670	0	0
48020	CLIP 2019/00569	2019	Europe	Spain	Animal		healthy sheep faeces		Other Listeria species	L	ST2341	n.a.	ERR3865665	0	0
48021	CLIP 2019/00570	2019	Europe	Spain	Animal		healthy sheep faeces		Other Listeria species	L	ST2341	n.a.	ERR3865666	0	0
48022	CLIP 2019/00571	2019	Europe	Spain	Animal		healthy sheep faeces		Other Listeria species	L	ST2341	n.a.	ERR3865667	0	0
48023	CLIP 2019/00572	2019	Europe	Spain	Animal		healthy sheep faeces		Other Listeria species	L	ST2341	n.a.	ERR3865668	0	0
48024	CLIP 2019/00574	2019	Europe	Spain	Farm environment		water trough		Other Listeria species	L	ST2341	n.a.	ERR3865669	0	0
46817	CLIP 2020/00405	2020	Europe	Spain	Farm environment		Bedding 1 PQA		Other Listeria species			n.a.	ERR6496332	0	0
46968	CLIP 2020/00417	2020	Europe	Spain	Animal		Sheep 36 OVI		Other Listeria species			n.a.	ERR6496342	0	0
46977	CLIP 2020/00426	2020	Europe	Spain	Farm environment		Bedding 2 OVI		Other Listeria species			n.a.	ERR6496351	0	0
47966	CLIP 2020/00409	2020	Europe	Spain	Farm environment		Water trough 1 SIR		Other Listeria species			n.a.	ERR6496336	0	0	0
21	F6900	1989	North America	USA	Human		Unknown		II	IIa; 1/2a	CC11	CT948	GCA_000168615.1	1	9	40		6
11	J0161	2000	North America	USA	Human		Unknown		II	IIa; 1/2a	CC11	CT948	NC_017545	1	9	40		6
29	J2818	2000	North America	USA	Human		Unknown		II	IIa; 1/2a	CC11	CT948	GCA_000168655.1	1	9	40		6
95	LM83088	2000	Europe	France	Human		CNS		II	IIa; 1/2a	CC19	CT580	ERR1100952	1	34	15		8
40	CLIP 2006/00727	2006	Europe	France	Food		Unknown		II	IIa	CC18	CT664	ERR1100917	1	21	1		1
10	CLIP 2009/00277	2007	Africa	Tunisia	Food		Unknown		II	IIa	CC101	CT974	ERR1100932	1	8	28		13
54	CLIP 2007/01145	2007	Unknown	Unknown	Human		MN		II	IIa	CC18	CT667	ERR1100945	1	21	1		1
57	CLIP 2007/01377	2007	Europe	France	Human		BACT		II	IIa	CC14	CT959	ERR1100946	1	26	16		4
71	CLIP 2008/00396	2008	Unknown	Unknown	Human		BACT		II	IIa	CC11	CT949	ERR1100948	1	9	40		6
5722	DE26-1	2009	North America	Canada	Natural environment		Environment		II	1/2a	CC11	CT6558		1	9	40		6
5723	DE27-1	2009	North America	Canada	Natural environment		Environment		II	1/2a	CC11	CT6558		1	9	40		6
20242	CFSAN020983	2009	South America	Colombia	Food		white hard cheese		II		CC19	CT2523	SRR3945507	1	34	15		1
5656	QOC1	2010	Europe	Austria	Human		human, blood		II	I/IIa	CC403	CT591	NZ_CBVZ010000001.1	1	34	53		18
12857	FDA00005980	2010	South America	Chile	Food		frozen salmon mince grilled		II		CC14	CT2563	SRR1982200	1	26	16		4
81087	S/37/05	2011	Europe	Slovakia	Production environment		washbasin		II		CC14	CT10666		1	26	16		4
34378	6087/12	2012	Europe	Poland	Human				II		CC14	CT5631	ERR2522452	1	26	16		6
81088	S/54/01	2012	Europe	Slovakia	Production environment		raw meat mill		II		CC14	CT10666		1	26	16		4
7475	L70	2013	Europe	Italy	Food	Meat	Fermented food product		II		CC18	CT11155	NZ_LDJC01000001.1	1	21	1		1
41671	sam_8D717208-0DEF-4DAD-A392-540B0E4BDB5E	2013	Europe	Poland	Human				II		CC101	CT5624	ERR2522485	1		28		13
81078	S/69/8	2013	Europe	Slovakia	Production environment		mixer for raw meat		II		CC14	CT10666		1	26	16		4
13938	CFSAN018332	2014	South America	Chile	Food		fresh hass avocados		II		CC14	CT2563	SRR1448843	1	26	16		4
41675	sam_BF9B6B60-8C44-4629-966B-595DE1410B44	2014	Europe	Poland	Human				II		CC14	CT5625	ERR2522520	1	26	16		4
81080	S/75/13	2014	Europe	Slovakia	Production environment		washbasin		II		CC14	CT10666		1	26	16		4
81089	S/86/07	2014	Europe	Slovakia	Food	Meat	sausage		II		CC14	CT10666		1	26	16		4
81752	H13	2015	North America	Mexico	Food	Fruit or vegetable	Avocado		II		CC945	CT10931	SAMN10026585; SRR7822152	1	338	216		192
80507	Lm-568	2017	Europe	Spain	Production environment	Meat	Pork processing facility Floor		II	1/2a	CC14	CT1260	SRR12560257	1	26	16		4
48647	FSL L7-0235	2018	North America	USA	Natural environment		soil	soil	II		ST2264		SAMN12630141; SRR10019188	1
48650	FSL L7-0261	2018	North America	USA	Natural environment		soil	soil	II		ST2226		SAMN12630144; SRR10019261	1				6
48653	FSL L7-0327	2018	North America	USA	Natural environment		soil	soil	II		CC19		SAMN12630147; SRR10019192	1	7	33		8
48656	FSL L7-0347	2018	North America	USA	Natural environment		soil	soil	II		CC19		SAMN12630149; SRR10019259	1	7	33		8
48671	FSL L7-0443	2018	North America	USA	Natural environment		soil	soil	II		ST2295		SAMN12373156	1				6
48675	FSL L7-0471	2018	North America	USA	Natural environment		soil	soil	II		CC1803		SAMN12630166; SRR10019210	1				1
48677	FSL L7-0487	2018	North America	USA	Natural environment		soil	soil	II		ST1996		SAMN12630168; SRR10019212	1				6
48723	FSL L7-0809	2018	North America	USA	Natural environment		soil	soil	II		CC1647		SAMN11784701	1
48725	FSL L7-0819	2018	North America	USA	Natural environment		soil	soil	II		ST2202		SAMN11784706	1				14
48726	FSL L7-0827	2018	North America	USA	Natural environment		soil	soil	II		CC1647		SAMN11784704	1
48768	FSL L7-1326	2018	North America	USA	Natural environment		soil	soil	II		CC945		SAMN11962690	1
48779	FSL L7-1418	2018	North America	USA	Natural environment		soil	soil	II		ST2227		SAMN11962651	1				1
48780	FSL L7-1423	2018	North America	USA	Natural environment		soil	soil	II		CC1803		SAMN11962653	1				1
76021	H1	2018	Europe	Greece	Farm environment		Cornu aspersum maxima (snail)	tissue	II		CC14	CT9033		1	26	193		169
76032	SN4	2018	Europe	Greece	Farm environment		Cornu aspersum maxima (snail)	tissue	II		CC18	CT9024		1	21	1		1
41380	CLIP 2019/01604	2019	Europe	Spain	Animal		Cow 4 BARRAN		II		CC90	CT5521	ERR6496120	1	17	28		13
78210	Marseille-P9990	2019	Europe	France	Human			blood	II		CC14	CT5431	NZ_JAFIMV000000000.1	1	26	16		4
81068	P-9611-19	2019	Europe	Slovakia	Food	Dairy	ewe´s milk		II		CC14	CT10410		1	26	16		4
81069	P-114/22	2019	Europe	Slovakia	Food	Dairy	ewe´s milk		II		CC14	CT10410		1	26	16		4
81070	P-116/8	2019	Europe	Slovakia	Food	Dairy	ewe´s milk		II		CC14	CT10410		1	26	16		4
81071	P-117/9	2019	Europe	Slovakia	Food	Dairy	ewe´s milk		II		CC14	CT10410		1	26	16		4
81072	P-119/10	2019	Europe	Slovakia	Food	Dairy	ewe´s milk		II		CC14	CT10410		1	26	16		4
47884	CLIP 2020/00466	2020	Europe	Spain	Animal		Cow 16 SAF		II		CC177	CT7723	ERR6496380	1	6	10		6
81074	P-2224-20	2020	Europe	Slovakia	Food	Dairy	ewe´s milk		II		CC14	CT10410		1	26	16		4
81076	P-9044-20	2020	Europe	Slovakia	Food	Dairy	ewe´s milk		II		CC14	CT10410		1	26	16		4
25	FSL N3-165		North America	USA	Animal		Unknown		II	IIa; 1/2a	CC90	CT968	GCA_000168535.1	1	17	28		13
52268	SRR1818069	-1	Europe	Switzerland	Food	Dairy	vaucherin cheese		I		CC2	CT416	SRR1818069	2	14	20		7
99	SLCC2378	0	Europe	UK	Animal			chicken	I	4e	CC1	CT308	NC_018585	2	2	3		2
3	SLCC2482	1966	Unknown		Unknown		Unknown		I	7	CC3	CT83	NC_018591; NC_018888	2	3	23		12
97	FSL J1-225	1983	North America	USA	Human		Unknown		I	IVb; 4b	CC2	CT416	GCA_000212455.1	2	14	20		7
59481	FSL J1-0126	1983	Europe	Switzerland	Human				I		CC1	CT2872	SRR8796946	2	2	3		2
73659	FSL R9-0915	1983	North America	USA	Unknown				I	7	CC3	CT83	SRR12695183	2	3	23		12
2	F2365	1985	North America	USA	Food		Cheese		I	IVb; 4b	CC1	CT304	NC_002973; SRR2229351	2	2	3		2
27920	CLIST 1011	1985	South America	Brazil	Human		kidney transplantation	Blood	I	4b	CC1	CT4437	ERR3199891	2	2	3		2
27921	CLIST 1015	1985	South America	Brazil	Human		kidney transplantation	Blood	I	4b	CC1	CT4438	ERR3199892	2	2	3		2
27927	CLIST 3735	1985	South America	Brazil	Human		kidney transplantation	Blood	I	4b	CC1	CT4006	ERR3199898	2	2	3		2
32	LL195	1987	Europe	Switzerland	Human				I	4b	CC1	CT257	NC_019556	2	2	3		2
59479	SRR6958517	1987	Europe	Switzerland	Human				I		CC1	CT2872	SRR6958517	2	2	3		2
89	CLIP 1989/13656	1989	Unknown	Unknown	Human		Unknown		I	IVb; 4b	CC2	CT431	ERR1100934	2	14	20		7
27925	CLIST 3723	1990	South America	Brazil	Human			CSF	I	4b	CC2	CT4433	ERR3199896	2	14	20		7
1783	F4244	1991	North America	USA	Human			CSF	I		CC6		CP015508.1	2	5	2		2
27931	CLIST 3729	1991	South America	Brazil	Animal				I	4b	CC2	CT4430	ERR3199917	2	14	20		7
26	FSL R2-503	1994	North America	USA	Unknown		Gastrointestinal infection		I	IIb; 1/2b	CC3	CT88	GCA_000168555.1	2		23		12
11249	UoNLM4	1995	Europe	UK	Animal		Milking Machine		I	1/2b	CC5	CT8469		2	4	6
11250	UoNLM6	1995	Europe	UK	Animal		Milking Machine		I	4b	CC1	CT294		2	2	3		2
11251	UoNLM7	1995	Europe	UK	Animal		Milking Machine		I	4b	CC220	CT8471		2	40	35		2
28	HPB2262	1997	Europe	Italy	Unknown		Febrile gastrointestinal infection		I	IVb; 4b	CC2	CT403	GCA_000168815.1	2	14	20		7
27922	CLIST 2167	1997	South America	Brazil	Human			CSF	I	4b	CC315	CT4429	ERR3199893	2	2	48		2
4	LM80459	1999	Europe	France	Human		BACT		I	IVb; 4b	CC4	CT188	NC_012488	2	2	4		3
3295	CLIP 86256	2000	Europe	France	Human		CNS		I	4b	CC1	CT3172		2	2	3		2
27928	CLIST 3739	2000	South America	Brazil	Human			CSF	I	4b	CC2	CT4432	ERR3199899	2	14	20		7
13124	FDA00007246	2001	South America	Chile	Food		smoked salmon		I		CC5	CT2331	SRR2156512	2	4	6		5
34325	FDA00006216	2001	South America	Chile	Food				I		CC1	CT4902	SRR6475461	2	2	3		2
34326	FDA00006217	2001	South America	Chile	Food				I		CC1	CT4902	SRR6425534	2	2	3		2
34340	FDA00007118	2001	South America	Chile	Food		crabmeat		I		ST279	CT4912	SRR5400202	2	2	3		11
34341	FDA00007119	2001	South America	Chile	Food		crabmeat		I		ST279	CT4912	SRR5400201	2	2	3		11
34342	FDA00007216	2002	South America	Argentina	Food				I		CC59	CT4909	SRR6966186	2	20	21		10
27934	CLIST 3724	2003	South America	Brazil	Food			Raw beef	I	4b	CC2	CT4434	ERR3199920	2	14	20		7
27911	CLIST 3869	2004	South America	Brazil	Food			Raw beef	I	1/2b	CC3	CT4449	ERR3199907	2	3	23		12
27912	CLIST 3870	2004	South America	Brazil	Food			Raw beef	I	1/2b	CC288	CT4439	ERR3199908	2	2	48		52
31106	ILCC028	2004	Asia	India	Human			Abortion	I		CC1	CT2872	ERR832510	2	2	3		2
34322	FDA00005976	2004	South America	Chile	Food				I		CC5	CT2351	SRR6783012	2	4	6		5
34323	FDA00006193	2004	South America	Chile	Food				I		CC1	CT4907	SRR6475462	2	2	3		2
34324	FDA00006194	2004	South America	Chile	Food				I		CC1	CT4907	SRR6475347	2	2	3		2
34331	FDA00006480	2004	South America	Chile	Food				I		ST279	CT4913	SRR6321793	2	2	3		11
34353	356/04	2004	Europe	Poland	Human				I		CC2	CT5634	QPLL00000000.1	2	14	20		7
5	CLIP 2005/00704	2005	Europe	France	Human		MN		I	IIb	CC5	CT125	ERR1100912	2	4	6		5
33	CLIP 2005/00008	2005	Europe	France	Food				I	IVb	CC1	CT274	ERR1100936	2	2	3		2
35	CLIP 2005/00172	2005	Europe	France	Human				I	IVb	CC1	CT274	ERR1100938	2	2	3		2
36	CLIP 2005/00190	2005	Europe	France	Human		MN		I	IVb	CC4	CT170	ERR1100939	2	2	4		3
83502	PNUSAL009635	2005	North America	USA	Human				I	4b	CC2	CT11399	PDT000997427.1	2	14	20		7
38	CLIP 2006/00444	2006	Europe	France	Food		Unknown		I	IIb	CC59	CT39	ERR1100921	2	20	21		10
39	CLIP 2006/00581	2006	Europe	France	Human		CNS		I	IVb	CC6	CT458	ERR1100954	2	5	2		2
41	CLIP 2006/00918	2006	Europe	France	Human		BACT		I	IIb	CC59	CT36	ERR1100941	2	20	21		10
43	CLIP 2006/01023	2006	Europe	France	Human		CNS		I	IVb	CC6	CT481	ERR1100942	2	5	2		2
45	CLIP 2006/01598	2006	South America	Colombia	Food		Unknown		I	IIb	CC87	CT58	ERR1100922	2	15	27		2
20409	ILCC042	2006	Asia	India	Animal			Aborted_material	I		CC1	CT2872	GCA_900064415.1	2	2	3		2
20411	ILCC031	2006	Asia	India	Human			Aborted_material	I		CC1	CT2872	GCA_900064775.1	2	2	3		2
20412	ILCC025	2006	Asia	India	Animal			feces	I		CC1	CT2872	GCA_900064405.1	2	2	3		2
27933	CLIST 3192	2006	South America	Brazil	Food			Raw beef	I	4b	CC315	CT4429	ERR3199919	2	2	48		2
31105	ILCC026	2006	Asia	India	Human			Abortion	I		CC1	CT2872	ERR832509	2	2	3		2
48	CLIP 2007/00596	2007	Europe	France	Human				I	IVb	CC1	CT274	ERR1100943	2	2	3		2
49	CLIP 2007/00876	2007	Europe	France	Human		CNS		I	IIb	CC3	CT80	ERR1100935	2	3	23		12
50	CLIP 2007/00948	2007	Europe	France	Food		Unknown		I	IIb	CC3	CT80	ERR1100910	2	3	23		12
52	CLIP 2007/01042	2007	Europe	France	Food		Unknown		I	IIb	CC59	CT39	ERR1100918	2	20	21		10
53	CLIP 2007/01067	2007	Europe	France	Human		MN		I	IIb	CC224	CT16	ERR1100944	2	2	22		2
55	CLIP 2007/01337	2007	Europe	France	Human		BACT		I	IVb	CC54	CT485	ERR1100924	2	2	3		11
41591	FDA00005603	2007	Asia	South Korea	Food		seasoned pollack roe		I		CC87	CT58	SRR7359081	2	15	27		2
69	CLIP 2008/00154	2008	Europe	France	Food	Dairy			I	IVb	CC1	CT314	ERR1100965	2	2	3		2
73	CLIP 2008/01408	2008	Europe	France	Food		Unknown		I	IVb	CC4	CT174	ERR1100967	2	2	4		3
75	CLIP 2008/01516	2008	Europe	France	Human		BACT		I	IIb	CC77	CT50	ERR1100923	2	31	7		3
27906	CLIST 2083	2008	South America	Brazil	Human		Patient with lymphoma	blood	I	1/2b	CC3	CT4444	ERR3199889	2	3	23		12
31107	ILCC271	2008	Asia	India	Food	Dairy		Milk (Cow)	I		CC1	CT2872	ERR832511	2	2	3		2
34298	T1-023	2008	South America	Chile	Human				I		CC1	CT2373	SRR3394979	2	2	3		2
34299	T1-024	2008	South America	Chile	Human				I		CC1	CT233	SRR3395000	2	2	3		2
34303	T1-028	2008	South America	Chile	Human		blood		I		CC1	CT264	SRR3395004	2	2	3		2
6	CLIP 2009/00372	2009	Europe	France	Human		CNS		I	IVb	CC6	CT467	ERR1100913	2	5	2		2
78	CLIP 2009/00402	2009	Unknown	Unknown	Food		Unknown		I	IVb	CC5	CT133	ERR1100968	2	4	6		5
81	CLIP 2009/00558	2009	Europe	France	Human		MN		I	IVb	CC4	CT178	ERR1100911	2	2	4		3
82	CLIP 2009/00701	2009	Europe	France	Food		Unknown		I	IVb	CC2	CT395	ERR1100970	2	14	20		7
83	CLIP 2009/00865	2009	Europe	France	Human		MN		I	IVb; 4b	CC2	CT394	ERR1100909	2	14	20		7
86	CLIP 2009/01092	2009	Unknown	Unknown	Human		CNS		I	IVb	CC6	CT451	ERR1100951	2	5	2		2
20410	ILCC175	2009	Asia	India	Animal			feces	I		CC1	CT2872	GCA_900064425.1	2	2	3		2
27908	7	2009	South America	Brazil	Food			Raw beef	I	1/2b	CC3	CT4448	ERR3199904	2	3	23		12
34314	T1-042	2009	South America	Chile	Food		Environment		I		CC1	CT233	SRR3395016	2	2	3		2
88	LM10-00505	2010	Europe	France	Human		CNS		I	IVb	CC315	CT366	ERR1100930	2	2	48		2
23491	T1-018	2010	South America	Chile	Food				I		CC6	CT440	SRR3394975	2	5	2		2
27909	CLIST 441	2010	South America	Brazil	Food			Raw beef	I	1/2b	CC3	CT4447	ERR3199905	2	3	23		12
31109	ILCC616	2010	Asia	India	Human			Abortion	I		CC1	CT2872	ERR832513	2	2	3		2
34284	T1-005	2010	South America	Chile	Human				I		CC5	CT2331	SRR3394987	2	4	6		5
34285	T1-006	2010	South America	Chile	Human				I		CC1	CT255	SRR3394996	2	2	3		2
34286	T1-007	2010	South America	Chile	Human		blood		I		CC1	CT4888	SRR3394997	2	2	3		2
34291	T1-012	2010	South America	Chile	Food				I		CC3	CT2432	SRR3394970	2	3	23		12
34292	T1-013	2010	South America	Chile	Food		ice cream		I		CC5	CT2331	SRR3394971	2	4	6		5
34294	T1-016	2010	South America	Chile	Food		smoked turkey ham		I		CC6	CT440	SRR3394973	2	5	2		2
34296	T1-019	2010	South America	Chile	Production environment				I		CC6	CT440	SRR3394976	2	5	2		2
34300	T1-025	2010	South America	Chile	Human		blood		I		CC1	CT233	SRR3395001	2	2	3		2
34304	T1-029	2010	South America	Chile	Food		pork pate		I		CC2	CT4886	SRR3395005	2	14	20		7
34306	T1-031	2010	South America	Chile	Human				I		CC1	CT264	SRR3395007	2	2	3		2
34308	T1-034	2010	South America	Chile	Food		ice cream		I		CC5	CT2331	SRR3395009	2	4	6		5
34311	T1-039	2010	South America	Chile	Human				I		CC2	CT2417	SRR3395012	2	14	20		7
34315	T1-043	2010	South America	Chile	Human				I		CC1	CT264	SRR3395023	2	2	3		2
41654	sam_6931EB32-95C1-477B-BBE4-795EA85B3A3A	2010	Europe	Poland	Human				I		CC5	CT5604	ERR2522374	2	4	6		5
41655	sam_E1249BF8-1449-43B4-A5C4-6A60D330A25F	2010	Europe	Poland	Human				I		CC3	CT5616	ERR2522379	2	3	23		12
41656	sam_5787DDA2-ADA8-49EA-A810-C5CC86B77F53	2010	Europe	Poland	Human				I		CC6	CT5611	ERR2522386	2	5	2		2
44121	L31	2010	Africa	Algeria	Food	Mixed product	Lentil salad		I	4b	CC2	CT6204	GCA_006348975.1	2	14	20		7
20540	FDA00005351	2011	South America	Peru	Food		frozen seafood mix		I		CC1	CT4908	SRR5972864	2	2	3		2
21118	NTSN	2011	Asia	China	Animal			sheep	I		CC1	CT7695	NZ_CP009897.1	2	2	3		2
34283	T1-004	2011	South America	Chile	Human				I		CC392	CT2306	SRR3394986	2	2	105		2
34287	T1-008	2011	South America	Chile	Human				I		CC1	CT264	SRR3394998	2	283	3		2
34288	T1-009	2011	South America	Chile	Human		amniotic fluid		I		CC1	CT4906	SRR3394999	2	2	3		2
34289	T1-010	2011	South America	Chile	Human		blood		I		CC1	CT4904	SRR3394968	2	2			2
34297	T1-022	2011	South America	Chile	Human				I		CC1	CT264	SRR3394978	2	2	3		2
34313	T1-041	2011	South America	Chile	Human				I		CC1	CT4889	SRR3395014	2	2	3		2
34327	FDA00006218	2011	South America	Peru	Food				I		CC1	CT4903	SRR6926317	2	2	3		2
34328	FDA00006219	2011	South America	Peru	Food				I		CC1	CT4903	SRR6926208	2	2	3		2
34332	FDA00006803	2011	South America	Chile	Food				I		CC6	CT2409	SRR7702520	2	5	2		2
34333	FDA00006804	2011	South America	Chile	Food				I		CC6	CT2409	SRR7702521	2	5	2		2
34334	FDA00006882	2011	South America	Peru	Food				I		CC1	CT4903	SRR6926202	2	2	3		2
34335	FDA00006883	2011	South America	Peru	Food				I		CC1	CT4903	SRR6926341	2	2	3		2
34336	FDA00006884	2011	South America	Peru	Food				I		CC1	CT4903	SRR6926319	2	2	3		2
34337	FDA00006885	2011	South America	Peru	Food				I		CC1	CT4903	SRR6926745	2	2	3		2
34338	FDA00006886	2011	South America	Peru	Food				I		CC1	CT4903	SRR7029714	2	2	3		2
34339	FDA00006887	2011	South America	Peru	Food				I		CC1	CT4903	SRR7029600	2	2	3		2
34354	28/11	2011	Europe	Poland	Human				I		CC2	CT4382	ERR2522387	2	14	20		7
34355	902/11	2011	Europe	Poland	Human				I		CC6	CT477	ERR2522390	2	5	2		2
34356	4492/11	2011	Europe	Poland	Human				I		CC6	CT5306	ERR2522394	2	5	2		2
34357	4633/11	2011	Europe	Poland	Human				I		CC6	CT5643	ERR2522396	2	5	2		2
34358	4853/11	2011	Europe	Poland	Human				I		CC2	CT404	ERR2522397	2	14	20		7
34359	5169/11	2011	Europe	Poland	Human				I		CC6	CT5639	ERR2522402	2	5	2		2
34360	5170/11	2011	Europe	Poland	Human				I		CC6	CT5639	ERR2522403	2	5	2		2
34361	5440/11	2011	Europe	Poland	Human				I		CC3	CT5619	ERR2522405	2	3	23		12
34362	9259/11	2011	Europe	Poland	Human				I		CC6	CT5642	ERR2522411	2	5	2		2
34364	10203/11	2011	Europe	Poland	Human				I		CC1	CT1385	ERR2522414	2	2	3		2
41657	sam_29DEF1D0-DD2C-4083-9C76-3D0A72543FCF	2011	Europe	Poland	Human				I		CC6	CT5306	ERR2522400	2	5	2		2
41658	sam_B0123E3E-EDA2-4B80-85E6-95AA1B1BF485	2011	Europe	Poland	Human				I		CC3	CT5618	ERR2522406	2	3	23		12
12932	FDA00006958	2012	South America	Chile	Food		salmon, smoked		I		CC426	CT2442	SRR2156490	2	38	3		2
12980	FDA00006220	2012	South America	Peru	Food		avocado pulp		I		CC1	CT2377	SRR2585420	2	2	3		2
13046	FDA00006222	2012	South America	Peru	Food		avocado pulp		I		CC1	CT2377	SRR2585422	2	2	3		2
13047	FDA00006223	2012	South America	Peru	Food		avocado pulp		I		CC1	CT2377	SRR3497940	2	2	3		2
13053	FDA00006221	2012	South America	Peru	Food		avocado pulp		I		CC1	CT2377	SRR2585421	2	2	3		2
27929	233	2012	South America	Brazil	Production environment			Grinder	I	4b	CC2	CT4431	ERR3199915	2	14	20		7
31010	ERR1230384 TCsp311	2012	Europe	Austria	Human				I		CC1	CT7281	ERR1230384	2	2	3		2
31108	ILCC607	2012	Asia	India	Animal			Invertebrates (Mosquito)	I		CC1	CT2872	ERR832512	2	2	3		2
34365	378/12	2012	Europe	Poland	Human				I		CC6	CT461	ERR2522415	2	5	2		2
34367	3941/12	2012	Europe	Poland	Human				I		CC1	CT2031	ERR2522425	2	2	3		2
34368	4093/12	2012	Europe	Poland	Human				I		CC1	CT322	ERR2522426	2	2	3		2
34369	4244/12	2012	Europe	Poland	Human				I		CC1	CT1385	ERR2522427	2	2	3		2
34370	4832/12	2012	Europe	Poland	Human				I		CC6	CT5641	ERR2522433	2	5	2		2
34371	4691/12	2012	Europe	Poland	Human				I		CC6	CT461	ERR2522434	2	5	2		2
34372	5079/12	2012	Europe	Poland	Human				I		CC1	CT1385	ERR2522435	2	2	3		2
34373	5054/12	2012	Europe	Poland	Human				I		CC6	CT5640	ERR2522438	2	5	2		2
34375	5348/12	2012	Europe	Poland	Human				I		CC6	CT5645	ERR2522443	2	5	2		2
34376	5821/12	2012	Europe	Poland	Human				I		CC6	CT5640	ERR2522450	2	5	2		2
34377	5827/12	2012	Europe	Poland	Human				I		CC6	CT434	ERR2522451	2	5	2		2
34380	5921/12	2012	Europe	Poland	Human				I		CC1	CT1385	ERR2522455	2	2	3		2
34382	6334/12	2012	Europe	Poland	Human				I		CC1	CT5635	ERR2522459	2	2	3		2
34383	6547/12	2012	Europe	Poland	Human				I		CC6	CT477	ERR2522460	2	5	2		2
34384	6836/12	2012	Europe	Poland	Human				I		CC1	CT1385	ERR2522463	2	2	3		2
34385	6906/12	2012	Europe	Poland	Human				I		CC6	CT477	ERR2522465	2	5	2		2
34386	7813/12	2012	Europe	Poland	Human				I		CC6	CT461	ERR2522469	2	5	2		2
41659	sam_41AB4DB8-6486-43A1-93A6-18D61AB172EB	2012	Europe	Poland	Human				I		CC2	CT5599	ERR2522418	2	14	20		7
41661	sam_51310756-1556-4140-A5E5-0854AE7D2263	2012	Europe	Poland	Human				I		CC1	CT5603	ERR2522442	2	2	3		2
41662	sam_04EA7797-55B8-41FC-B7E3-58A2D71CF4AE	2012	Europe	Poland	Human				I		CC6	CT5612	ERR2522456	2	5	2		2
41663	sam_C0710943-64B0-4A46-BA9E-08A6833DE664	2012	Europe	Poland	Human				I		CC6	CT5614	ERR2522457	2	5	2		2
41665	sam_B5303C69-69BC-4A38-8F84-54B493C9CDB0	2012	Europe	Poland	Human				I		CC6	CT5607	ERR2522462	2	5	2		2
20408	ILCC619	2013	Asia	India	Human			blood	I		CC1	CT7605	GCA_900074875.1	2	2	3		2
34387	78/13	2013	Europe	Poland	Human				I		CC1	CT1385	ERR2522470	2	2	3		2
34388	322/13	2013	Europe	Poland	Human				I		CC1	CT1385	ERR2522471	2	2	3		2
34389	618/13	2013	Europe	Poland	Human				I		CC1	CT5637	ERR2522473	2	2	3		2
34390	941/13	2013	Europe	Poland	Human				I		CC6	CT5639	ERR2522474	2	5	2		2
34391	1767/13	2013	Europe	Poland	Human				I		CC6	CT5647	ERR2522480	2	5	2		2
34392	3015/13	2013	Europe	Poland	Human				I		CC6	CT461	ERR2522486	2	5	2		2
34393	3011/13	2013	Europe	Poland	Human				I		CC1	CT2031	ERR2522487	2	2	3		2
34394	3222/13	2013	Europe	Poland	Human				I		CC6	CT5645	ERR2522489	2	5	2		2
34395	3778/13	2013	Europe	Poland	Human				I		CC6	CT434	ERR2522491	2	5	2		2
34398	4166/13	2013	Europe	Poland	Human				I		CC6	CT5646	ERR2522497	2	5	2		2
34399	4379/13	2013	Europe	Poland	Human				I		CC6	CT477	ERR2522498	2	5	2		2
34401	4820/13	2013	Europe	Poland	Human				I		CC6	CT5644	ERR2522507	2		2		2
34403	5044/13	2013	Europe	Poland	Human				I		CC6	CT461	ERR2522509	2	5	2		2
37345	N13-0703	2013	Europe	Switzerland	Food	Dairy	Milk, milk product		I	4b	CC6	CT443	QELZ00000000; SRR7442115	2	5	2		2
41667	sam_C6E262EB-C20A-4118-9D58-135F0233CD0F	2013	Europe	Poland	Human				I		CC6	CT443	ERR2522472	2	5	2		2
41670	sam_7D5AAE8A-1C0F-4DF9-9FCC-A2397F046705	2013	Europe	Poland	Human				I		CC3	CT5619	ERR2522481	2	3	23		12
13273	FDA00005068	2014	South America	Chile	Food		avocados		I		CC392	CT2301	SRR1509664	2	2	105		2
14092	CFSAN022342	2014	South America	Chile	Food		avocado (fresh) - rinsate		I		CC5	CT2307	SRR1531037	2	52	48		2
20401	ILCC674	2014	Asia	India	Food		Fish		I		CC344	CT52	ERR1278119	2	20	192		140
20830	BHU1	2014	Asia	India	Natural environment			river ganga	I		CC1	CT2872	NZ_JUKE01000001.1	2	2	3		2
20831	BHU2	2014	Asia	India	Natural environment			soil	I		CC1	CT2872	NZ_JUKF01000001.1	2	2	3		2
20832	BHU3	2014	Asia	India	Human				I		CC1	CT2872	NZ_JUKG01000001.1	2	2	3		2
22349	p964-1	2014	North America	Canada	Production environment				I		CC5	CT2802	GCA_003011515.1	2	4	6		5
22351	p969-1	2014	North America	Canada	Production environment				I		CC5	CT2802	GCA_003011475.1	2	4	6		5
22352	p980-1	2014	North America	Canada	Production environment				I		CC5	CT2802	GCA_003011615.1	2	4	6		5
22353	p971-1	2014	North America	Canada	Production environment				I		CC5	CT2802	GCA_003011655.1	2	4	6		5
22355	p978-1	2014	North America	Canada	Production environment				I		CC5	CT2802	GCA_003011355.1	2	4	6
22356	p977-1	2014	North America	Canada	Production environment				I		CC5	CT2802	GCA_003011375.1	2	4	6		5
22357	p957-8	2014	North America	Canada	Production environment				I		CC1	CT2811	GCA_003011575.1	2	2	3		2
22358	p983-6	2014	North America	Canada	Production environment				I		CC6	CT4144	GCA_003011535.1	2	5	2		2
22359	p963-1	2014	North America	Canada	Production environment				I		CC5	CT2802	GCA_003011555.1	2	4	6		5
22360	p976-9	2014	North America	Canada	Production environment				I		CC5	CT4147	GCA_003011795.1	2	4	6		5
22362	p981-1	2014	North America	Canada	Production environment				I		CC5	CT2802	GCA_003011335.1	2	4	6		5
22364	p965-1	2014	North America	Canada	Production environment				I		CC5	CT2802	GCA_003011435.1	2	4	6		5
22365	p974-1	2014	North America	Canada	Production environment				I		CC5	CT2802	GCA_003011695.1	2	4	6		5
22366	p972-1	2014	North America	Canada	Production environment				I		CC5	CT2802	GCA_003011445.1	2	4	6		5
22367	p982-1	2014	North America	Canada	Production environment				I		CC5	CT2802	GCA_003011585.1	2	4	6		5
22368	p973-1	2014	North America	Canada	Production environment				I		CC5	CT2802	GCA_003011415.1	2	4	6		5
22369	p966-1	2014	North America	Canada	Production environment				I		CC5	CT2802	GCA_003011735.1	2	4	6		5
22370	p967-1	2014	North America	Canada	Production environment				I		CC5	CT2802	GCA_003011715.1	2	4	6		5
22372	p968-1	2014	North America	Canada	Production environment				I		CC5	CT2802	GCA_003011495.1	2	4	6		5
22373	p959-10	2014	North America	Canada	Production environment				I		CC5	CT2344	GCA_003011635.1	2	4	6		5
22374	p979-1	2014	North America	Canada	Production environment				I		CC5	CT2802	GCA_003011395.1	2	4	6		5
22376	p970-1	2014	North America	Canada	Production environment				I		CC5	CT2802	GCA_003011675.1	2	4	6
27819	70	2014	Europe	Poland	Food				I		CC6	CT443		2	5	2		2
34318	CFSAN022343	2014	South America	Chile	Food				I		CC5	CT2307	SRR1531036	2	52	48		2
41674	sam_49138705-4EEA-4A58-BDE3-A94D048F5E6F	2014	Europe	Poland	Human				I		CC3	CT5617	ERR2522512	2	3	23		12
41677	sam_FF403D45-E96C-4B1F-B5E4-498951DD2654	2014	Europe	Poland	Human				I		CC6	CT461	ERR2522530	2	5	2		2
41680	sam_FDB97A65-3AEF-43FB-9D95-47DBE9915E1E	2014	Europe	Poland	Human				I		CC4	CT5628	ERR2522541	2	2	44		3
41682	sam_C9E2088D-A88F-4736-828C-E816B5D91063	2014	Europe	Poland	Human				I		CC6	CT5609	ERR2522548	2	5	2		2
41685	sam_70096B6D-E06F-42C8-B167-D520C3AEA8DF	2014	Europe	Poland	Human				I		CC6	CT5613	ERR2522555	2	5	2		2
41688	sam_BAA127AD-5D88-498C-B328-A65EA1E5E3F4	2014	Europe	Poland	Human				I		CC6	CT461	ERR2522564	2	5	2		2
41689	sam_50FA7AEB-0612-4F6F-8986-83608B538690	2014	Europe	Poland	Human				I		CC3	CT5621	ERR2522568	2	3	23		12
81083	S/86/11	2014	Europe	Slovakia	Food	Meat	sausage		I		CC315	CT10670		2	2	99		2
81084	S/87/13/2	2014	Europe	Slovakia	Food	Meat	smoked sausage		I		CC87	CT10674		2	340	27		2
81085	S/88/5	2014	Europe	Slovakia	Food	Meat	raw pork meat		I		CC6	CT4942		2	5	2		2
6290	C02118	2015	Europe	UK	Animal		Silage eye		I	4b	CC6	CT8470		2	5	2		2
9837	G03652	2015	Europe	UK	Animal		Meningitits - brain		I	1/2b	CC59	CT8473		2	20	21		10
11245	C08078	2015	Europe	UK	Animal		Abortion Fetal stomach contents		I	1/2b	CC59	CT3556		2	20	21		10
11246	C07872	2015	Europe	UK	Animal		Abortion – Fetus		I	1/2b	CC59	CT8476		2	20	21		10
11248	C04949	2015	Europe	UK	Animal		Abortion – Placenta		I	1/2b	CC59	CT8474		2	20	21		10
11252	R06262	2015	Europe	UK	Animal		Silage eye		I	1/2b	CC59	CT8475		2	20	21		10
23245	918855	2015	Africa	South Africa	Human				I		CC6	CT4148	LROO00000000	2	5	2		2
23246	918857	2015	Africa	South Africa	Human				I		CC6	CT4148	LROP00000000	2	5	2		2
23247	918860	2015	Africa	South Africa	Human				I		CC6	CT4148	LROQ00000000	2	5	2		2
27820	104	2015	Europe	Poland	Food				I		CC1	CT230		2	2	3		2
27822	163	2015	Europe	Poland	Food				I		CC6	CT1955		2	5	2		2
27823	164	2015	Europe	Poland	Production environment				I		CC5	CT2323		2	4	6		5
27824	166	2015	Europe	Poland	Production environment				I		CC191	CT2428		2	20	92		10
27825	170	2015	Europe	Poland	Production environment				I		CC3	CT4327		2	3	23		12
27826	174	2015	Europe	Poland	Production environment				I		CC5	CT2323		2	4	6		5
27827	176	2015	Europe	Poland	Production environment				I		CC5	CT2050		2	4	6		5
27828	195	2015	Europe	Poland	Food				I		CC2	CT375		2	14	20		7
27829	234	2015	Europe	Poland	Food				I		CC1	CT322		2	2	3		2
27830	253	2015	Europe	Poland	Food				I		CC2	CT4382		2	14	20		7
27831	255	2015	Europe	Poland	Production environment				I		CC3	CT2432		2	3	23		12
27832	335	2015	Europe	Poland	Food				I		CC2	CT375		2	14	20		7
27833	412	2015	Europe	Poland	Food				I		CC2	CT4382		2	14	20		7
34126	161	2015	Europe	Poland	Food	Meat	sausage		I		CC2	CT4801		2	14	20		7
41693	sam_857F132F-71DE-4393-8AB3-377405907A7B	2015	Europe	Poland	Human				I		CC6	CT5608	ERR2522589	2	5	2		2
41696	sam_130CE86C-1700-4403-8E51-6BEEE69423B2	2015	Europe	Poland	Human				I		CC3	CT5617	ERR2522601	2	3	23		12
58836	ERR2521610	2015	Europe	Finland	Human				I		CC6	CT9157	ERR2521610	2	5	2		2
81742	G77	2015	North America	Mexico	Food	Fruit or vegetable	Potato		I		CC224	CT21	SAMN10102900; SRR7890217	2	2	22		2
81743	G79	2015	North America	Mexico	Food	Fruit or vegetable	Potato		I		CC4	CT2362	SAMN10083712; SRR7877383	2	2	4		3
81744	G97	2015	North America	Mexico	Food	Fruit or vegetable	Potato		I		CC4	CT2362	SAMN10083713; SRR7877382	2	2	4		3
81746	H04	2015	North America	Mexico	Food	Fruit or vegetable	Potato		I		CC4	CT10842	SAMN10026579; SRR7822154	2	2	4		3
81747	H05	2015	North America	Mexico	Food	Fruit or vegetable	Apple		I		CC88	CT2311	SAMN10026580; SRR7822157	2	15	27		2
81748	H06	2015	North America	Mexico	Food	Fruit or vegetable	Potato		I		CC217	CT215	SAMN10026581; SRR7822156	2	39	38		11
81749	H07	2015	North America	Mexico	Food	Fruit or vegetable	Potato		I		CC217	CT215	SAMN10026582; SRR7822151	2	39	38		11
81765	H23	2015	North America	Mexico	Food	Fruit or vegetable	Potato		I		CC217	CT215	SAMN10026592; SRR7822143	2	39	38		11
81771	H31	2015	North America	Mexico	Food	Fruit or vegetable	Avocado		I		CC224	CT10937	SAMN10026599; SRR7822169	2	2	22		2
81772	H32	2015	North America	Mexico	Food	Fruit or vegetable	Potato		I		CC4	CT10842	SAMN10026600; SRR7822166	2	2	4		3
81774	H34	2015	North America	Mexico	Food	Fruit or vegetable	Potato		I		CC4	CT10842	SAMN10026602; SRR7822164	2	2	4		3
2142	CIIMS-NV-3	2016	Asia	India	Human			vaginal swab	I	4b	CC1	CT2872	CP031674; SRR8383222	2	2	3		2
11354	CLIP 2016/00742	2016	Africa	Nigeria	Production environment		fresh leaves		I		CC5	CT2050	ERR1897924	2	4	6		5
11355	CLIP 2016/00743	2016	Africa	Nigeria	Production environment		fresh leaves		I		CC5	CT2050	ERR1897925	2	4	6		5
19546	FDA00010234	2016	Asia	China	Food		frozen cold smoked salmon snack bites		I		CC87	CT58	SRR3647046	2	15	27		2
20240	FDA00011168	2016	South America	Chile	Food		Frozen Cooked Mussel Meat		I		CC3	CT4911	SRR5604250	2	3	23		12
27800	531	2016	Europe	Poland	Food				I		CC2	CT4382		2	14	20		7
27801	539	2016	Europe	Poland	Food				I		CC2	CT4382		2	14	20		7
27802	568	2016	Europe	Poland	Food				I		CC2	CT4381		2	14	20		7
27834	463	2016	Europe	Poland	Food				I		CC2	CT4325		2	14	20		7
27835	489	2016	Europe	Poland	Food				I		CC2	CT375		2	14	20		7
27836	490	2016	Europe	Poland	Food				I		CC6	CT1955		2	5	2		2
27837	491	2016	Europe	Poland	Food				I		CC6	CT461		2	5	2		2
27838	499	2016	Europe	Poland	Food				I		CC2	CT4325		2	14	20		7
27839	500	2016	Europe	Poland	Food				I		CC5	CT3136		2	4	93		5
27840	526	2016	Europe	Poland	Food				I		CC2	CT4380		2	14	20		7
27841	530	2016	Europe	Poland	Production environment				I		CC5	CT2323		2	4	6		5
27842	555	2016	Europe	Poland	Production environment				I		CC2	CT4325		2	14	20		7
27843	571	2016	Europe	Poland	Food				I		CC2	CT2416		2	14	20		7
27844	600	2016	Europe	Poland	Food				I		CC5	CT3136		2	4	93		5
27845	604	2016	Europe	Poland	Food				I		CC1	CT4326		2	2	3		2
27846	613	2016	Europe	Poland	Production environment				I		CC3	CT1297		2	3	23		12
27847	622	2016	Europe	Poland	Production environment				I		CC5	CT2323		2	4	6		5
27848	623	2016	Europe	Poland	Production environment				I		CC5	CT2323		2	4	6		5
27849	636	2016	Europe	Poland	Production environment				I		CC5	CT2323		2	4	6		5
27850	690	2016	Europe	Poland	Food				I		CC2	CT375		2	14	20		7
27851	691	2016	Europe	Poland	Food				I		CC2	CT375		2	14	20		7
27852	692	2016	Europe	Poland	Food				I		CC2	CT375		2	14	20		7
27853	707	2016	Europe	Poland	Production environment				I		CC5	CT2323		2	4	6		5
34111	617	2016	Europe	Poland	Food		cooked sausage (pork)		I		CC5	CT2323		2	4	6		5
34127	462	2016	Europe	Poland	Production environment	Meat	slaughter - saw		I		CC3	CT4803		2	3	23		12
34128	513	2016	Europe	Poland	Food	Meat	smoked sausage		I		CC2	CT2416		2	14	20		7
34130	637	2016	Europe	Poland	Food	Meat	meat (mett)		I		CC2	CT4380		2	14	20		7
34349	SENASICA_Li_S57	2016	South America	Chile	Food				I		CC388	CT4884	SRR7786747	2	2	43		11
52278	N16-0855	2016	Europe	Switzerland	Food		Salad		I		CC6	CT443	SRR7442120	2	5	2		2
27804	760	2017	Europe	Poland	Food				I		CC2	CT4380		2	14	20		7
27811	875	2017	Europe	Poland	Food				I		CC87	CT4403		2		27		2
27814	887	2017	Europe	Poland	Production environment				I		CC1	CT4398		2	2	3		2
27816	896	2017	Europe	Poland	Food				I		CC2	CT4325		2	14	20		7
27818	902	2017	Europe	Poland	Food				I		CC6	CT4402		2	5	2		2
27854	741	2017	Europe	Poland	Food				I		CC1	CT1385		2	2	3		2
34350	SENASICA_Li_U16	2017	South America	Chile	Food				I		CC736	CT4914	SRR7786756	2	74			151
46373	ERR2521773	2017	Europe	Iceland	Unknown				I		CC6	CT4148	ERR2521773	2	5	2		2
46374	ERR2521774	2017	Europe	Iceland	Unknown				I		CC6	CT4148	ERR2521774	2	5	2		2
46375	ERR2521775	2017	Europe	Iceland	Unknown				I		CC6	CT4148	ERR2521775	2		2		2
46376	ERR2521776	2017	Europe	Iceland	Unknown				I		CC6	CT4148	ERR2521776	2	5	2		2
83503	NCCP 14714	2017	Asia	South Korea	Human				I	1/2b	CC224	CT11400	PDT000489596.1	2	2			2
34346	FDA00013421	2018	South America	Venezuela	Food				I		CC1	CT4895	SRR7759440	2	2	3		2
39755	18021111	2018	Europe	Luxembourg	Human				I		CC224	CT5065		2		22		2
39756	18064793	2018	Europe	Luxembourg	Human				I		CC224	CT5065		2		22		2
39757	DAV180161	2018	Europe	Luxembourg	Food				I		CC224	CT5065		2		22		2
39889	MRL1900029EPIS	2018	Europe	Austria	Unknown				I	IVb	CC4	CT5085		2	2	4		3
40326	CLIP 2019/00517	2018	Europe	Spain	Animal		deer		I	IVb	CC388	CT5239	ERR4998134	2	2	43		11
40327	CLIP 2019/00518	2018	Europe	Spain	Animal		deer		I	IVb	CC388	CT5239	ERR4998135	2	2	43		11
40328	CLIP 2019/00520	2018	Europe	Spain	Animal		deer		I	IVb	CC388	CT5239	ERR4998136	2	2	43		11
40329	CLIP 2019/00521	2018	Europe	Spain	Animal		deer		I	IVb	CC388	CT5239	ERR4998137	2	2	43		11
40330	CLIP 2019/00523	2018	Europe	Spain	Animal		deer		I	IVb	CC388	CT5239	ERR4998138	2	2	43		11
40331	CLIP 2019/00524	2018	Europe	Spain	Animal		wild pig		I	IVb	CC388	CT5239	ERR4998142	2	2	43		11
40347	CLIP 2019/00525	2018	Europe	Spain	Animal		wild pig		I	IVb	CC388	CT5239	ERR4998143	2	2	43		11
40370	CLIP 2019/00526	2018	Europe	Spain	Animal		wild pig		I	IVb	CC388	CT5239	ERR4998144	2	2	43		11
40371	CLIP 2019/00527	2018	Europe	Spain	Animal		wild pig		I	IVb	CC388	CT5239	ERR4998145	2	2	43		11
40372	CLIP 2019/00528	2018	Europe	Spain	Animal		wild pig		I	IVb	CC388	CT5239	ERR4998146	2	2	43		11
40374	CLIP 2019/00531	2018	Europe	Spain	Animal		wild pig		I	IVb	CC388	CT5239	ERR4998147	2	2	43		11
40550	CLIP 2019/00522	2018	Europe	Spain	Animal		deer		I	IVb	CC388	CT5239	ERR4998139	2	2	43		11
40551	CLIP 2019/00529	2018	Europe	Spain	Animal		wild pig		I	IVb	CC388	CT5239	ERR4998148	2	2	43		11
40561	CLIP 2019/00553	2018	Europe	Spain	Animal		wild pig		I	IVb	CC1	CT5279	ERR4998149	2	2	3		2
48637	FSL L7-0163	2018	North America	USA	Natural environment		soil	soil	I		CC1		SAMN12630132; SRR10019268	2	2	3		2
48658	FSL L7-0375	2018	North America	USA	Natural environment		soil	soil	I		CC6		SAMN12630151; SRR10019194	2	5	2		2
48685	FSL L7-0594	2018	North America	USA	Natural environment		soil	soil	I		CC4		SAMN12630175; SRR10019255	2	2	44		3
48716	FSL L7-0745	2018	North America	USA	Natural environment		soil	soil	I		CC688		SAMN12373161	2	15	3		11
48720	FSL L7-0769	2018	North America	USA	Natural environment		soil	soil	I		CC554		SAMN12373162	2	41	20		2
48731	FSL L7-0846	2018	North America	USA	Natural environment		soil	soil	I		CC554		SAMN11784302	2	41	20		2
48732	FSL L7-0851	2018	North America	USA	Natural environment		soil	soil	I		CC554		SAMN11784298	2	41	20		2
48745	FSL L7-0957	2018	North America	USA	Natural environment		soil	soil	I		CC554		SAMN11962679	2	40	20		2
48763	FSL L7-1173	2018	North America	USA	Natural environment		soil	soil	I		CC217		SAMN11962686	2	39	38		11
48800	FSL L7-1775	2018	North America	USA	Natural environment		soil	soil	I		CC379		SAMN12190193	2	112	17		10
48801	FSL L7-1783	2018	North America	USA	Natural environment		soil	soil	I		CC1		SAMN12190111	2	2	3		2
48803	FSL L7-1802	2018	North America	USA	Natural environment		soil	soil	I		CC5		SAMN12189895	2	52	48		2
48805	FSL L7-1856	2018	North America	USA	Natural environment		soil	soil	I		CC4		SAMN12190382	2	2	44		3
76020	APO	2018	Europe	Greece	Farm environment		Cornu aspersum maxima (snail)	tissue	I		CC54	CT9031		2	2	3		11
76024	S10i	2018	Europe	Greece	Farm environment		Cornu aspersum maxima (snail)	tissue	I		CC4	CT9027		2	2	44		3
76025	S16ii	2018	Europe	Greece	Farm environment		Cornu aspersum maxima (snail)	tissue	I		CC217	CT9022		2	39	38		11
76027	S8	2018	Europe	Greece	Farm environment		Cornu aspersum maxima (snail)	tissue	I		CC1	CT9029		2	2	3		2
76028	S9	2018	Europe	Greece	Farm environment		Cornu aspersum maxima (snail)	tissue	I		CC4	CT9027		2	2	44		3
76029	S9ii	2018	Europe	Greece	Farm environment		Cornu aspersum maxima (snail)	tissue	I		CC6	CT9028		2	5	2		2
76030	SN1	2018	Europe	Greece	Farm environment		Cornu aspersum maxima (snail)	tissue	I		CC1	CT9032		2	2	3		2
76031	SN3	2018	Europe	Greece	Farm environment		Cornu aspersum maxima (snail)	tissue	I		CC666	CT9030		2	158	20		11
76033	SOUR	2018	Europe	Greece	Farm environment		Cornu aspersum maxima (snail)	tissue	I		CC217	CT9023		2	39	38		11
76036	S3	2018	Europe	Greece	Farm environment		Cornu aspersum maxima (snail)	tissue	I		CC4	CT9027		2	2	44		3
80922	AW43	2018	North America	Mexico	Food	Fruit or vegetable	Papa		I		CC224	CT21	SAMN15913252; SRR12522510	2	2	22		2
81164	AW48	2018	North America	Mexico	Food	Fruit or vegetable	Potato		I		CC4	CT10842	SAMN15913257; SRR12522465	2	2	4		3
81165	AW49	2018	North America	Mexico	Food	Fruit or vegetable	Apple		I		CC2	CT379	SAMN15913258; SRR12522464	2	14	20		7
81167	AW51	2018	North America	Mexico	Food	Fruit or vegetable	Potato		I		CC388	CT10813	SAMN15913260; SRR12522462	2	2	43		11
81168	AW52	2018	North America	Mexico	Food	Fruit or vegetable	Potato		I		CC87	CT10819	SAMN15913261; SRR12522461	2	15	27		2
81169	AW53	2018	North America	Mexico	Food	Fruit or vegetable	Potato		I		CC388	CT10813	SAMN15913262; SRR12522508	2	2	43		11
81172	AW57	2018	North America	Mexico	Food	Fruit or vegetable	Nectarine		I		CC5	CT10816	SAMN15913265; SRR12522505	2	4	6		5
81173	AW58	2018	North America	Mexico	Food	Fruit or vegetable	Potato		I		CC4	CT10842	SAMN15913266; SRR12522504	2	2	4		3
81175	AW64	2018	North America	Mexico	Food	Fruit or vegetable	Potato		I		CC4	CT10842	SAMN15913269; SRR12522501	2	2	4		3
81176	AW66	2018	North America	Mexico	Food	Fruit or vegetable	Potato		I		CC4	CT10842	SAMN15913270; SRR12522500	2	2	4		3
81178	AW70	2018	North America	Mexico	Food	Fruit or vegetable	Potato		I		CC4	CT10842	SAMN15913272; SRR12522497	2	2	4		3
81180	AW73	2018	North America	Mexico	Food	Fruit or vegetable	Potato		I		CC4	CT2362	SAMN15913274; SRR12522495	2	2	4		3
81181	AW74	2018	North America	Mexico	Food	Fruit or vegetable	Potato		I		CC4	CT10842	SAMN15913275; SRR12522494	2	2	4		3
81183	AW76	2018	North America	Mexico	Food	Fruit or vegetable	Potato		I		CC4	CT10842	SAMN15913277; SRR12522492	2	2	4		3
81184	AW78	2018	North America	Mexico	Food	Fruit or vegetable	Potato		I		CC4	CT10842	SAMN15913278; SRR12522491	2	2	4		3
81185	AW79	2018	North America	Mexico	Food	Fruit or vegetable	Potato		I		CC217	CT214	SAMN15913279; SRR12522490	2	39	38		11
81187	AW81	2018	North America	Mexico	Food	Fruit or vegetable	Potato		I		CC388	CT10813	SAMN15913281; SRR12522488	2	2	43		11
81188	AW82	2018	North America	Mexico	Food	Fruit or vegetable	Potato		I		CC4	CT10842	SAMN15913282; SRR12522486	2	2	4		3
81739	AX25	2018	North America	Mexico	Food	Fruit or vegetable	Pumpkin		I		CC651	CT10929	SAMN15970347; SRR12575560	2	55	215		11
81740	AX43	2018	North America	Mexico	Food	Fruit or vegetable	Potato		I		CC4	CT10842	SAMN15970358; SRR12575548	2	2	4		3
40562	CLIP 2019/00554	2019	Europe	Spain	Farm environment		Bedding 2 MOR		I		CC388	CT5277	ERR6496082	2	2	43		11
40564	CLIP 2019/00556	2019	Europe	Spain	Farm environment		Bedding 3 SERR		I		CC1	CT274	ERR6496084	2	2	3		2
40565	CLIP 2019/00557	2019	Europe	Spain	Farm environment		Milk filter 1 OVI		I		CC666	CT5281	ERR6496085	2	158	20		59
40566	CLIP 2019/00558	2019	Europe	Spain	Farm environment		Milk filter 2OVI		I		CC666	CT5281	ERR6496086	2	158	20		59
40567	CLIP 2019/00559	2019	Europe	Spain	Animal		Sheep 3 OVI		I		CC1	CT5280	ERR6496087	2	2	3		2
40568	CLIP 2019/00560	2019	Europe	Spain	Animal		Sheep 10 OVI		I		CC288	CT5282	ERR6496088	2	2	48		52
40844	CLIP 2019/00561	2019	Europe	Spain	Animal		Sheep 17 OVI		I		CC1	CT5280	ERR6496089	2	2	3		2
40845	CLIP 2019/00562	2019	Europe	Spain	Animal		Sheep 21 OVI		I		CC1	CT5280	ERR6496090	2	2	3		2
40846	CLIP 2019/00563	2019	Europe	Spain	Animal		Sheep 25 OVI		I		CC392	CT5391	ERR6496091	2	2	105		60
40847	CLIP 2019/00564	2019	Europe	Spain	Animal		Sheep 33 OVI		I		CC388	CT5390	ERR6496092	2	2	43		11
40848	CLIP 2019/00565	2019	Europe	Spain	Animal		Sheep 36 OVI		I		CC1	CT5392	ERR6496093	2	2	3		2
40849	CLIP 2019/00566	2019	Europe	Spain	Animal		Sheep 47 OVI		I		CC1	CT5280	ERR6496094	2	2	3		2
40850	CLIP 2019/00567	2019	Europe	Spain	Animal		Sheep 48 OVI		I		CC6	CT5393	ERR6496095	2	5	2		2
40851	CLIP 2019/00568	2019	Europe	Spain	Animal		Sheep 49 OVI		I		CC1	CT5280	ERR6496096	2	2	3		2
40853	CLIP 2019/00576	2019	Europe	Spain	Feed		Feed OVI		I		CC388	CT5390	ERR6496099	2	2	43		11
40854	CLIP 2019/00577	2019	Europe	Spain	Animal		Cow 20 ASCA		I		CC388	CT5394	ERR6496100	2	159	43		11
41363	CLIP 2019/01586	2019	Europe	Spain	Animal		Sheep 65 OVI		I		CC217	CT5518	ERR6496102	2	39	38		11
41365	CLIP 2019/01588	2019	Europe	Spain	Animal		Sheep 3 OVI		I		CC6	CT5393	ERR6496104	2	5	2		2
41366	CLIP 2019/01589	2019	Europe	Spain	Animal		Sheep 52 OVI		I		CC6	CT5517	ERR6496105	2	5	2		2
41367	CLIP 2019/01590	2019	Europe	Spain	Feed		Feed mixer OVI		I		CC6	CT5517	ERR6496106	2	5	2		2
41368	CLIP 2019/01591	2019	Europe	Spain	Farm environment		Bedding		I		CC6	CT5517	ERR6496107	2	5	2		2
41369	CLIP 2019/01592	2019	Europe	Spain	Farm environment		Filter 1 OVI		I		CC666	CT5281	ERR6496108	2	158	20		59
41370	CLIP 2019/01593	2019	Europe	Spain	Farm environment		Filter 2 OVI		I		CC666	CT5281	ERR6496109	2	158	20		59
41536	CLIP 2019/01618	2019	Europe	Spain	Animal		Sheep 1 OVI		I		CC1	CT5280	ERR6496134	2	2	3		2
41538	CLIP 2019/01620	2019	Europe	Spain	Animal		Sheep 3 OVI		I		CC1	CT5544	ERR6496136	2	2	3		2
41539	CLIP 2019/01621	2019	Europe	Spain	Animal		Sheep 7 OVI		I		CC87	CT5545	ERR6496137	2	15	27		2
41540	CLIP 2019/01622	2019	Europe	Spain	Animal		Sheep 23 OVI		I		CC1	CT5546	ERR6496138	2	2	3		2
41541	CLIP 2019/01623	2019	Europe	Spain	Animal		Sheep 10 OVI		I		CC87	CT5545	ERR6496139	2	15	27		2
41615	CLIP 2019/01616	2019	Europe	Spain	Farm environment		Filter 2 OVI		I		CC666	CT5281	ERR6496132	2	158	20		59
41616	CLIP 2019/01617	2019	Europe	Spain	Farm environment		Bedding 1 OVI		I		CC666	CT5561	ERR6496133	2	158	20		11
42238	CLIP 2019/01627	2019	Europe	Spain	Animal		Sheep 38 OVI		I		CC1	CT5546	ERR6496143	2	2	3		2
42239	CLIP 2019/01628	2019	Europe	Spain	Animal		Sheep 40 OVI		I		CC87	CT5545	ERR6496144	2	15	27		2
42240	CLIP 2019/01629	2019	Europe	Spain	Animal		Sheep 41 OVI		I		CC1	CT5546	ERR6496145	2	2	3		2
42241	CLIP 2019/01630	2019	Europe	Spain	Animal		Sheep 43 OVI		I		CC1	CT5546	ERR6496146	2	2	3		2
42242	CLIP 2019/01631	2019	Europe	Spain	Animal		Sheep 44 OVI		I		CC87	CT5545	ERR6496147	2	15	27		2
42281	CLIP 2019/01642	2019	Europe	Spain	Animal		Cow		I		CC4	CT5797	ERR6496158	2	2	44		3
42282	CLIP 2019/01643	2019	Europe	Spain	Animal		Cow 5 ASCA		I		CC4	CT5797	ERR6496159	2	2	44		3
42283	CLIP 2019/01644	2019	Europe	Spain	Animal		Cow 18 ASCA		I		CC4	CT5797	ERR6496160	2	2	44		3
42287	CLIP 2019/01648	2019	Europe	Spain	Animal		Sheep 39 OVI		I		CC87	CT5545	ERR6496164	2	15	27		2
42288	CLIP 2019/01649	2019	Europe	Spain	Animal		Sheep 43 OVI		I		CC87	CT5545	ERR6496165	2	15	27		2
42289	CLIP 2019/01650	2019	Europe	Spain	Animal		Sheep 35 OVI		I		CC87	CT5545	ERR6496166	2	15	27		2
42290	CLIP 2019/01651	2019	Europe	Spain	Animal		Sheep 7 OVI		I		CC87	CT5545	ERR6496167	2	15	27		2
42291	CLIP 2019/01652	2019	Europe	Spain	Farm environment		Bedding 3 OVI		I		CC87	CT5545	ERR6496168	2	15	27		2
42292	CLIP 2019/01653	2019	Europe	Spain	Animal		Sheep 53 OVI		I		CC87	CT5545	ERR6496169	2	15	27		2
42293	CLIP 2019/01654	2019	Europe	Spain	Farm environment		Filter 2 OVI		I		CC666	CT5281	ERR6496170	2	158	20		59
42295	CLIP 2019/01656	2019	Europe	Spain	Feed		Feed 2 OVI		I		ST581	CT5799	ERR6496172	2	20	6		130
42296	CLIP 2019/01657	2019	Europe	Spain	Animal		Sheep 3 OVI		I		CC217	CT5798	ERR6496173	2	39	38		11
42299	CLIP 2019/01660	2019	Europe	Spain	Animal		Sheep 51 OVI		I		CC87	CT5545	ERR6496176	2	15	27		2
42308	CLIP 2019/01668	2019	Europe	Spain	Animal		Sheep 34 OVI		I		CC87	CT5545	ERR6496183	2	15	27		2
42397	CLIP 2019/01690	2019	Europe	Spain	Animal		Cow 3 SERR		I		CC4	CT5814	ERR6496205	2	2	44		3
42398	CLIP 2019/01691	2019	Europe	Spain	Animal		Cow 4 SERR		I		CC4	CT5814	ERR6496206	2	2	44		3
42399	CLIP 2019/01692	2019	Europe	Spain	Animal		Cow 5 SERR		I		CC4	CT5814	ERR6496207	2	2	44		3
42400	CLIP 2019/01693	2019	Europe	Spain	Feed		Feed mixer OVI		I		CC4	CT5814	ERR6496208	2	2	44		3
42401	CLIP 2019/01694	2019	Europe	Spain	Animal		Sheep 7 OVI		I		CC1	CT5815	ERR6496209	2	2	3		2
42403	CLIP 2019/01704	2019	Europe	Spain	Animal		Cow 8 SERRE		I		CC4	CT5814	ERR6496218	2	2	44		3
42404	CLIP 2019/01705	2019	Europe	Spain	Animal		Cow 10 SERRE		I		CC4	CT5814	ERR6496219	2	2	44		3
42742	CLIP 2019/01707	2019	Europe	Spain	Animal		Cow 16 SERRE		I		CC4	CT5814	ERR6496221	2	2	44		3
42744	CLIP 2019/01709	2019	Europe	Spain	Animal		Cow 33 SERRE		I		CC4	CT5814	ERR6496223	2	2	44		3
42816	CLIP 2019/01615	2019	Europe	Spain	Farm environment		Filter 1 OVI		I		CC666	CT5281	ERR6496131	2	158	20		59
43882	CLIP 2019/02934	2019	Europe	Spain	Farm environment		Milk filter 2 OVI		I		CC666	CT5281	ERR6496232	2	158	20		59
43886	CLIP 2019/02938	2019	Europe	Spain	Farm environment		Milk filter 1 OVI		I		CC666	CT5281	ERR6496236	2	158	20		59
43927	CLIP 2019/02939	2019	Europe	Spain	Farm environment		Milk filter 2 OVI		I		CC666	CT5281	ERR6496237	2	158	20		59
43937	CLIP 2019/02949	2019	Europe	Spain	Feed		Feed 1 SAF		I		CC3	CT4309	ERR6496238	2	3	23		12
43938	CLIP 2019/02950	2019	Europe	Spain	Feed		Feed 2 SAF		I		CC2	CT6148	ERR6496239	2	14	20		7
43939	CLIP 2019/02951	2019	Europe	Spain	Feed		Feed 3 SAF		I		CC1	CT6145	ERR6496240	2	2	3		2
43940	CLIP 2019/02952	2019	Europe	Spain	Farm environment		Food trough 1		I		CC4	CT2246	ERR6496241	2	2	44		3
43941	CLIP 2019/02953	2019	Europe	Spain	Farm environment		Food trough 3		I		CC4	CT6149	ERR6496242	2	2	4		3
43942	CLIP 2019/02954	2019	Europe	Spain	Farm environment		Food trough 2		I		CC4	CT2246	ERR6496243	2	2	44		3
43943	CLIP 2019/02955	2019	Europe	Spain	Animal		Cow 5 SAF FECES		I		CC4	CT6151	ERR6496244	2	2	44		3
43944	CLIP 2019/02956	2019	Europe	Spain	Animal		Cow 10 SAF FECES		I		CC87	CT4318	ERR6496245	2	15	27		2
43945	CLIP 2019/02957	2019	Europe	Spain	Animal		Cow 11 SAF FECES		I		CC1	CT6150	ERR6496246	2	2	3		2
43946	CLIP 2019/02958	2019	Europe	Spain	Animal		Cow 12 SAF FECES		I		CC2	CT6147	ERR6496247	2	14	20		7
43947	CLIP 2019/02959	2019	Europe	Spain	Animal		Cow 20 SAF FECES		I		CC4	CT2246	ERR6496248	2	2	44		3
43949	CLIP 2019/02961	2019	Europe	Spain	Animal		Cow 32 SAF FECES		I		CC4	CT2246	ERR6496250	2	2	44		3
44009	CLIP 2019/02980	2019	Europe	Spain	Animal		wild pig		I	IVb	CC388	CT5239	ERR4998151	2	2	43		11
44013	CLIP 2019/02984	2019	Europe	Spain	Animal		deer		I	IVb	CC388	CT5239	ERR4998141	2	2	43		11
77784	142336	2019	Europe	Italy	Animal		water buffalo	lung tissue	I	IVb	CC6	CT3331	GCF_018380625.1	2	5	2		2
46816	CLIP 2020/00404	2020	Europe	Spain	Animal		Sheep 31 PQA		I		CC4	CT7210	ERR6496331	2	2	44		3
46963	CLIP 2020/00412	2020	Europe	Spain	Feed		Feed mixer OVI		I		CC388	CT7230	ERR6496337	2	2	43		11
46964	CLIP 2020/00413	2020	Europe	Spain	Animal		Sheep 36 OVI		I		CC736	CT7233	ERR6496338	2	74	195		151
46965	CLIP 2020/00414	2020	Europe	Spain	Animal		Sheep 7 OVI		I		CC388	CT7231	ERR6496339	2	2	43		11
46981	CLIP 2020/00430	2020	Europe	Spain	Animal		Sheep 48387 OVI		I		CC392	CT7234	ERR6496354	2	2	105		60
46982	CLIP 2020/00431	2020	Europe	Spain	Animal		Sheep 49494 OVI		I		CC392	CT7234	ERR6496355	2	2	105		60
47866	CLIP 2020/00454	2020	Europe	Spain	Animal		Cow 26 SAF		I		CC1	CT2060	ERR6496372	2	2	3		2
47878	CLIP 2020/00460	2020	Europe	Spain	Animal		Cow 2 SAF		I		CC1	CT288	ERR6496376	2	2	3		2
47879	CLIP 2020/00461	2020	Europe	Spain	Animal		Cow 17 SAF		I		CC392	CT7722	ERR6496377	2	2	105		60
47899	CLIP 2020/00483	2020	Europe	Spain	Animal		Sheep 47922 OVI		I		CC666	CT7724	ERR6496396	2	158	20		11
47900	CLIP 2020/00484	2020	Europe	Spain	Animal		Sheep 48062 OVI		I		CC217	CT7725	ERR6496397	2	39	38		11
47968	CLIP 2020/00455	2020	Europe	Spain	Animal		Cow 4 SAF		I		CC1	CT2060	ERR6496373	2	2	3		2
48129	CLIP 2020/01277	2020	Europe	Spain	Farm environment		Bedding OUTBREAK COLONY 1		I		CC1	CT8169	ERR6496451	2	2	3		2
48133	CLIP 2020/01281	2020	Europe	Spain	Animal		Brain 42 COLONY 2		I		CC1	CT8169	ERR6496452	2	2	3		2
48136	CLIP 2020/01324	2020	Europe	Spain	Farm environment		Food trough 1 SAF		I		CC4	CT8170	ERR6496489	2	2	44		3
49283	L52	2020	Europe	Switzerland	Unknown				I		CC224	CT8420		2	2	22		2
50002	1003550	2020	Europe	UK	Human				I		ST2348	CT8564	SRR12826370	2	15	92		2
16	07PF0776		Unknown		Unknown		Unknown		I	n.d.	CC4	CT192	NC_017728	2	2	4		3
19	ATCC19117		North America	Canada	Unknown		Unknown		I	4d	CC2	CT405	NC_018584	2	14	20		7
22	FSL J1-194		North America	USA	Human		Unknown		I	IIb; 1/2b	CC88	CT54	GCA_000168395.1	2	15	27		2
24	FSL N1-017		North America	USA	Food		Unknown		I	IVb; 4b	CC3	CT90	GCA_000168515.1	2	3	23		12
30	L312		Unknown		Unknown		Unknown		I	4b	CC4	CT176	NC_018642	2	2	11		3
101	SLCC2540		Unknown		Unknown		Unknown		I	3b	CC344	CT52	NC_018586	2	20	192		140
102	SLCC2755		Unknown		Unknown		Unknown		I	1/2b	CC3	CT77	NC_018587; NC_014495	2	3	23		12
2118	2542		Europe	Portugal	Human		placental sample		I		CC388	CT2236	FZRK00000000	2	2	43		11
2119	CFSAN008100		North America	USA	Food		green chile ingredient		I		CC5	CT112	CP011398.2	2	4	6		5
2726	N2306		Europe	Switzerland	Human				I	4b	CC4	CT5313	CP011004.1	2	2	12		3
19176	FDA00005578		Europe	Poland	Food		cheese		I		CC2	CT376	SRR3173374	2	14	20		7
20555	L-014-08		South America	Chile	Human				I		CC1	CT233	SRR5931792	2	2	3		2
20559	L-237-08		South America	Chile	Human				I		CC1	CT233	SRR5931800	2	2	3		2
20560	L242-13		South America	Chile	Human				I		CC3	CT2432	SRR5931801	2	3	23		12
20561	L-206-08		South America	Chile	Human				I		CC1	CT233	SRR5931802	2	2	3		2
20565	L-141-14		South America	Chile	Human				I		CC1	CT4891	SRR5931806	2	2	3		2
20566	L-207-14		South America	Chile	Human				I		CC2	CT4885	SRR5931807	2	14	20		7
20567	L-266-08		South America	Chile	Human				I		CC1	CT233	SRR5931808	2	2	3		2
20569	L-131-08		South America	Chile	Human				I		CC1	CT233	SRR5931810	2	2	3		2
20572	L-221-14		South America	Chile	Human				I		CC1	CT4905	SRR5931813	2	2	3		2
20573	L-426-13		South America	Chile	Human				I		CC1	CT4890	SRR5931814	2	2	3		2
20574	L-155-08		South America	Chile	Human				I		CC1	CT233	SRR5931815	2	2	3		2
41650	gmi_104.GMI16-003-BACT		Europe	Poland	Unknown				I		CC2	CT404	ERR2189823	2	14	20		7
41651	gmi_104.GMI16-003-DNA		Europe	Poland	Unknown				I		CC2	CT404	ERR2189824	2	14	20		7
27904	CLIST 3727	2003	South America	Brazil	Food			Raw beef	II	1/2a	CC8	CT4419	ERR3199902	3	7	5	1	4
37	CLIP 2005/00401	2005	Europe	France	Human		BACT		II	IIa	CC8	CT773	ERR1100940	3	7	5	1	4
8	08-5578	2008	North America	Canada	Human		BACT		II	IIa; 1/2a	CC8	CT786	NC_013766; NC_013767	3	7	5	1	4
17	08-5923	2008	North America	Canada	Human		BACT		II	IIa; 1/2a	CC8	CT787	NC_013768	3	7	5	1	4
74	CLIP 2008/01457	2008	Unknown	Unknown	Human		BACT		II	IIa	CC8	CT750	ERR1100915	3	7	5	1	4
1170	SRR975366	2008	Europe	Poland	Food		salmon, graved, norwegian		II		CC8	CT777	SRR975366	3	7	5	1	4
77	CLIP 2009/00335	2009	Unknown	Unknown	Food		Unknown		II	IIa	CC204	CT638	ERR1100931	3	32	18		1
27902	CLIST 732	2009	South America	Brazil	Food			Raw beef	II	1/2a	CC8	CT4418	ERR3199900	3	7	5	1	4
34290	T1-011	2010	South America	Chile	Food		ham		II		CC8	CT4883	SRR3394969	3	7	5	1	4
34321	FDA00005634	2010	South America	Chile	Food				II		CC8	CT2485	SRR1979267	3	7	5	1	4
34282	T1-003	2011	South America	Chile	Human		cerebrospinal fluid		II		CC8	CT750	SRR3394985	3	7	5	1	4
13204	FDA00005630	2012	South America	Chile	Food		smoked salmon		II		CC8	CT2485	SRR2156605	3	7	5	1	4
34320	FDA00005629	2012	South America	Chile	Food				II		CC8	CT2485	SRR7355741	3	7	5	1	4
34329	FDA00006338	2012	South America	Chile	Food				II		CC8	CT750	SRR6413646	3	7	5	1	4
34330	FDA00006339	2012	South America	Chile	Food				II		CC8	CT750	SRR6413631	3	7	5	1	4
34379	5981/12	2012	Europe	Poland	Human				II		CC8	CT750	ERR2522454	3	7	5	1	4
77875	LIST6_S189	2012	Europe	Estonia	Food	Fish or seafood			II		CC8	CT9312		3	7	5	1	4
77878	LIST11_S148	2012	Europe	Estonia	Food	Fish or seafood			II		CC8	CT9311		3	7	5	1	4
77883	LIST19_S156	2012	Europe	Estonia	Food	Fish or seafood			II		CC8	CT750		3	7	5	1	4
34402	5014/13	2013	Europe	Poland	Human				II		CC8	CT5630	ERR2522508	3	7	5	1	4
34404	5133/13	2013	Europe	Poland	Human				II		CC8	CT750	ERR2522510	3	7	5	1	4
41669	sam_4DE5ED76-11FA-4254-A644-EE9767109A75	2013	Europe	Poland	Human				II		CC8	CT5595	ERR2522478	3	7	5	1	4
41672	sam_2456F16E-843E-4D30-BB73-9AF9983C84A3	2013	Europe	Poland	Human				II		CC8	CT5594	ERR2522502	3	7	5	1	4
48183	VLTRLM2013	2013	Europe	Estonia	Food	Fish or seafood	vacuum-packaged sliced salted salmon		II		CC8	CT4158	SRR11789329; JABGCT000000000	3	7	5	1	4
77896	LIST46_S186	2013	Europe	Estonia	Food	Fish or seafood			II		CC8	CT9312		3	7	5	1	4
77897	LIST47_S187	2013	Europe	Estonia	Food	Fish or seafood			II		CC8	CT9312		3	7	5	1	4
79383	20	2013	Europe	Poland	Food	Meat			II		CC8	CT9840		3	7	5	1	4
41684	sam_8F15C8BD-F4AF-4E85-AE66-F6D084099898	2014	Europe	Poland	Human				II		CC8	CT750	ERR2522554	3	7	5	1	4
79386	41	2014	Europe	Poland	Food	Meat			II		CC8	CT750		3	7	5	1	4
81079	S/75/15	2014	Europe	Slovakia	Production environment		table		II		CC8	CT10669		3	7	5	1	4
14968	FDA00008831	2015	South America	Chile	Food		salmon fresh		II		CC8	CT2485	SRR1816828	3	7	5	1	4
34344	FDA00008832	2015	South America	Chile	Food				II		CC8	CT2485	SRR1816857	3	7	5	1	4
41690	sam_DCAA488D-779E-4543-896A-8BFF9FBEA8EF	2015	Europe	Poland	Human				II		CC8	CT5596	ERR2522576	3	7	5	1	4
79389	86	2015	Europe	Poland	Food	Meat			II		CC8	CT750		3	7	5	1	4
79391	93	2015	Europe	Poland	Food	Meat			II		CC8	CT9834		3	7	5	1	4
79408	349	2016	Europe	Poland	Production environment				II		CC8	CT750		3	7	5	1	4
79412	399	2016	Europe	Poland	Production environment				II		CC8	CT750		3	7	5	1	4
79413	421	2016	Europe	Poland	Food	Meat			II		CC8	CT750		3	7	5	1	4
79414	422	2016	Europe	Poland	Food	Meat			II		CC8	CT750		3	7	5	1	4
79415	441	2016	Europe	Poland	Production environment				II		CC8	CT9846		3	7	5	1	4
79421	643	2016	Europe	Poland	Production environment				II		CC8	CT9847		3	7	5	1	4
34351	SENASICA_Li_U19	2017	South America	Chile	Food				II		CC8	CT4882	SRR7786755	3	7	5	1	4
34352	SENASICA_Li_U20	2017	South America	Chile	Food				II		CC8	CT4882	SRR7786775	3	7	5	1	4
79427	754	2017	Europe	Poland	Food	Meat			II		CC8	CT9848		3	7	5	1	4
80517	Lm-405	2017	Europe	Spain	Production environment	Meat	Pork processing facility Drain		II	1/2a	CC8	CT10518	SRR12560267	3	7	5	1	4
48672	FSL L7-0451	2018	North America	USA	Natural environment		soil	soil	II		CC912		SAMN12630163; SRR10019207	3				6
76022	KED1	2018	Europe	Greece	Farm environment		Cornu aspersum maxima (snail)	tissue	II		CC204	CT9026		3	32	18		1
76023	KED3	2018	Europe	Greece	Farm environment		Cornu aspersum maxima (snail)	tissue	II		CC204	CT9026		3	32	18		1
76034	SN5	2018	Europe	Greece	Farm environment		Cornu aspersum maxima (snail)	tissue	II		CC204	CT9025		3	32	18		1
79444	989	2018	Europe	Poland	Food	Meat			II		CC8	CT9844		3	7	5	1	4
79446	1015	2018	Europe	Poland	Food	Meat			II		CC8	CT750		3	7	5	1	4
79448	1031	2018	Europe	Poland	Production environment				II		CC8	CT4926		3	7	5	1	4
79449	1032	2018	Europe	Poland	Production environment				II		CC8	CT750		3	7	5	1	4
79450	1038	2018	Europe	Poland	Production environment				II		CC8	CT750		3	7	5	1	4
79453	1111	2018	Europe	Poland	Production environment				II		CC8	CT9842		3	7	5	1	4
79455	1243	2018	Europe	Poland	Food	Meat			II		CC8	CT9839		3	7	5	1	4
79456	1280	2018	Europe	Poland	Food	Meat			II		CC8	CT9845		3	7	5	1	4
79457	1294	2018	Europe	Poland	Food	Meat			II		CC8	CT9843		3	7	5	1	4
79460	1331	2018	Europe	Poland	Food	Meat			II		CC8	CT750		3	7	5	1	4
79461	1340	2019	Europe	Poland	Food	Meat			II		CC8	CT9835		3	7	5	1	4
79462	1342	2019	Europe	Poland	Food	Meat			II		CC8	CT9841		3	7	5	1	4
79463	1345	2019	Europe	Poland	Food	Meat			II		CC8	CT750		3	7	5	1	4
79466	1377	2019	Europe	Poland	Food	Meat			II		CC8	CT9836		3	7	5	1	4
79468	1385	2019	Europe	Poland	Production environment				II		CC8	CT9837		3	7	5	1	4
79469	1386	2019	Europe	Poland	Food	Meat			II		CC8	CT9838		3	7	5	1	4
79473	1469	2019	Europe	Poland	Production environment				II		CC8	CT750		3	7	5	1	4
47880	CLIP 2020/00462	2020	Europe	Spain	Farm environment		Food trough 3 SAF COLONY 1		II		CC8	CT7721	ERR6496378	3	7	5	1	4
47969	CLIP 2020/00456	2020	Europe	Spain	Animal		Cow 12 SAF COLONY 1		II		CC8	CT7720	ERR6496374	3	7	5	1	4
19177	FDA00006335		Europe	Poland	Food		smoked salmon		II		CC204	CT641	SRR3330415	3	32	18		1
19178	FDA00006334		Europe	Poland	Food		smoked salmon		II		CC204	CT638	SRR3330416	3	32	18		1
19179	FDA00006333		Europe	Poland	Food		smoked salmon		II		CC204	CT641	SRR3330417	3	32	18		1
87	CLIP 2009/01099	2009	Europe	France	Human		BACT		II	IIa	CC37	CT570	ERR1100926	4	33	8		6
5657	QOC2	2010	Europe	Austria	Human		human, blood		II	I/IIa	CC398		NZ_CBVW010000001.1	4	34	33		8
34309	T1-037	2011	South America	Chile	Human				II		CC37	CT1618	SRR3395010	4	33	8		6
77879	LIST12_S149	2012	Europe	Estonia	Food	Fish or seafood			II		CC37	CT9314		4	33	8		6
7470	L64	2013	Europe	Italy	Food	Meat	Fermented food product		II		CC37	CT11154	NZ_LDJD01000001.1	4	33	8		6
34400	4199/13	2013	Europe	Poland	Human				II		CC37	CT5638	ERR2522499	4	33	8		6
14232	CFSAN018247	2014	South America	Chile	Food		avocado		II		CC19	CT586	SRR1378343	4	34	33		8
14404	CFSAN018245	2014	South America	Chile	Food		avocado		II		CC37	CT1618	SRR1378342	4	33	8		6
15082	CFSAN018248	2014	South America	Chile	Food		avocado		II		CC19	CT586	SRR1378344	4	34	33		8
34317	CFSAN018246	2014	South America	Chile	Food				II		CC37	CT1618	SRR1378345	4	33	8		6
41683	sam_48AA8007-6ACD-4EAE-BE03-C579052B2B02	2014	Europe	Poland	Human				II		CC37	CT5605	ERR2522553	4	33	8		6
34347	SENASICA_Li_H36	2015	South America	Chile	Food				II		CC37	CT1618	SRR7822162	4	33	8		6
81775	H36	2015	North America	Mexico	Food	Fruit or vegetable	Kiwi		II		CC37	CT1618	SAMN10026604; SRR7822162	4	33	8		6
34348	SENASICA_Li_H48	2016	South America	Chile	Food				II		CC37	CT1618	SRR7822160	4	33	8		6
80506	Lm-569	2017	Europe	Spain	Production environment	Meat	Pork processing facility Floor		II	1/2a	CC37	CT10514	SRR12560256	4	33	8		6
48781	FSL L7-1431	2018	North America	USA	Natural environment		soil	soil	II		ST2238		SAMN11962681	4				1
79445	993	2018	Europe	Poland	Food	Meat			II		CC37	CT9849		4	33	8		6
80501	Lm-984	2018	Europe	Spain	Production environment	Meat	Pork processing facility Drain		II	1/2a	CC37	CT3970	SRR12560251	4	33	8		6
80502	Lm-983	2018	Europe	Spain	Production environment	Meat	Pork processing facility Drain		II	1/2a	CC37	CT3970	SRR12560252	4	33	8		6
42363	CLIP 2019/01687	2019	Europe	Spain	Animal		Cow 24 BARRAN		II		CC37	CT5813	ERR6496202	4	33	8		6
43948	CLIP 2019/02960	2019	Europe	Spain	Animal		Cow 22 SAF FECES		II		CC37	CT6152	ERR6496249	4		8		6
47869	CLIP 2020/00459	2020	Europe	Spain	Animal		Cow 6 SAF		II		CC37	CT1830	ERR6496375	4	33	8		6
47883	CLIP 2020/00465	2020	Europe	Spain	Farm environment		Food trough 2 SAF		II		CC37	CT1830	ERR6496379	4	33	8		6
19175	FDA00006789	-1	Europe	Poland	Food		bacon cut smoked salmon		II		CC121	CT5632	SRR3278101	5	10	18		6
41652	gmi_104.GMI16-004-BACT	-1	Europe	Poland	Unknown				II		CC121	CT5597	ERR2189825	5	10	18		6
41653	gmi_104.GMI16-004-DNA	-1	Europe	Poland	Unknown				II		CC121	CT5597	ERR2189826	5	10	18		6
92	LM73068	1996	Europe	France	Unknown		MN		II	IIa	CC121	CT890	ERR1100974	5	10	18		6
19417	N53-1	2002	Europe	Denmark	Food	Fish or seafood	Slaugher- & Fish smokehouse		II		CC121	CT9947	ERR1432994	5	10	18		6
27905	CLIST 3864	2002	South America	Brazil	Food			Raw beef	II	1/2a	CC121	CT4428	ERR3199903	5	10	18		6
44	CLIP 2006/01244	2006	Europe	France	Human		BACT		II	IIa	CC20	CT542	ERR1100928	5	21	19	1	64
51	CLIP 2007/01014	2007	Unknown	Unknown	Food		Unknown		II	IIa	CC121	CT930	ERR1100933	5	10	18		6
56	CLIP 2007/01345	2007	Europe	France	Human		CNS		II	IIa	CC412	CT807	ERR1100925	5	25	41		1
58	CLIP 2007/01398	2007	Europe	France	Human		BACT		II	IIa	CC121	CT909	ERR1100947	5	10	18		6
72	CLIP 2008/01050	2008	Unknown	Unknown	Food		Unknown		II	IIa	CC121	CT929	ERR1100966	5	10	18		6
12	CLIP 2009/00373	2009	Europe	France	Food		Unknown		II	IIa	CC121	CT924	ERR1100919	5	10	18		6
34279	T1-020	2010	South America	Chile	Production environment				II		CC121	CT2639	SRR3394977	5	10	18		6
34310	T1-038	2010	South America	Chile	Food		smoked turkey ham		II		CC121	CT4901	SRR3395011	5	10	18		6
34374	5227/12	2012	Europe	Poland	Human				II		CC121	CT5633	ERR2522441	5	10	18		6
41660	sam_8EBA1D8A-338D-4585-8093-4AB6E97408EC	2012	Europe	Poland	Human				II		CC20	CT5615	ERR2522419	5	21	19	1	6
41664	sam_4E5501F5-BD18-4949-9522-24CDF20D24DB	2012	Europe	Poland	Human				II		CC475	CT5622	ERR2522461	5	10	9		6
77874	LIST1_S146	2012	Europe	Estonia	Food	Fish or seafood			II		CC121	CT9309		5	10	18		6
77877	LIST10_S147	2012	Europe	Estonia	Food	Fish or seafood			II		CC121	CT9309		5	10	18		6
77880	LIST13_S150	2012	Europe	Estonia	Food	Fish or seafood			II		CC121	CT891		5	10	18		6
77881	LIST14_S151	2012	Europe	Estonia	Food	Fish or seafood			II		CC121	CT891		5	10	18		6
77884	LIST21_S159	2012	Europe	Estonia	Food	Fish or seafood			II		CC121	CT903		5	10	18		6
77886	LIST29_S167	2012	Europe	Estonia	Food	Fish or seafood			II		CC121	CT9310		5	10	18		6
5600	1425-35	2013	South America	Chile	Food		Fish Product		II	1/2a	CC121		ERR1432959	5	10	18		6
34397	243/14	2013	Europe	Poland	Human				II		CC20	CT5615	ERR2522495	5	21	19	1	6
41668	sam_8C28ADE2-1353-4A58-9360-F03E5E9D236F	2013	Europe	Poland	Human				II		CC475	CT3372	ERR2522475	5	10	9		6
41673	sam_8C23D126-6B70-4D6A-B677-FD9F6A54752D	2013	Europe	Poland	Human				II		CC20	CT5615	ERR2522505	5	21	19	1	6
77887	LIST30_S169	2013	Europe	Estonia	Food	Fish or seafood			II		CC121	CT891		5	10	18		6
77888	LIST33_S172	2013	Europe	Estonia	Food	Fish or seafood			II		CC121	CT7204		5	10	18		6
77891	LIST39_S178	2013	Europe	Estonia	Food	Fish or seafood			II		CC121	CT891		5	10	18		6
77894	LIST43_S183	2013	Europe	Estonia	Food	Fish or seafood			II		CC121	CT9307		5	10	18		6
79381	11	2013	Europe	Poland	Food	Meat			II		CC121	CT9852		5	10	18		6
79382	12	2013	Europe	Poland	Food	Meat			II		CC121	CT9852		5	10	18		6
79384	21	2013	Europe	Poland	Food	Meat			II		CC121	CT9816		5	10	18		6
79385	22	2013	Europe	Poland	Food	Meat			II		CC121	CT9852		5	10	18		6
19409	LM28FR	2014	South America	Chile	Unknown				II		CC121	CT909	ERR1432986	5	10	18		6
41676	sam_65548B2A-952F-4659-B0CB-8CDBC41EC472	2014	Europe	Poland	Human				II		CC121	CT5598	ERR2522526	5	10	18		6
41678	sam_455B7F3E-E8B6-4F66-BFB3-C80C17B6B6EA	2014	Europe	Poland	Human				II		CC29	CT5620	ERR2522532	5	44	34		6
79387	54	2014	Europe	Poland	Food	Meat			II		CC121	CT903		5	10	18		6
81081	S/87/1/1	2014	Europe	Slovakia	Production environment		floor		II		CC121	CT10667		5	10	18		6
81086	S/86/13	2014	Europe	Slovakia	Production environment		protective overshoes		II		CC20	CT10671		5	21	19	1	6
183	C00938	2015	Europe	UK	Animal		Silage eye		II	1/2a	CC20	CT8472		5	21	19		6
41699	FDA00008984	2015	Europe	Poland	Food		cold smoked salmon filet		II		CC121	CT4689	SRR2015677	5	10	18		6
79390	91	2015	Europe	Poland	Food	Meat			II		CC121	CT9817		5	10	18		6
79392	95	2015	Europe	Poland	Food	Meat			II		CC121	CT9818		5	10	18		6
79394	102	2015	Europe	Poland	Food	Meat			II		CC121	CT9809		5	10	18		6
79395	105	2015	Europe	Poland	Food	Meat			II		CC121	CT9821		5	10	18		6
79397	130	2015	Europe	Poland	Food	Meat			II		CC121	CT2143		5	10	18		6
79399	167	2015	Europe	Poland	Production environment				II		CC121	CT9827		5	10	18		6
79400	168	2015	Europe	Poland	Food	Meat			II		CC121	CT903		5	10	18		6
79402	192	2015	Europe	Poland	Production environment				II		CC121	CT1249		5	10	18		6
79403	212	2015	Europe	Poland	Food	Meat			II		CC121	CT9853		5	10	18		6
79404	217	2015	Europe	Poland	Production environment				II		CC121	CT909		5	10	18		6
79406	237	2015	Europe	Poland	Food	Meat			II		CC121	CT9812		5	10	18		6
81750	H10	2015	North America	Mexico	Food	Fruit or vegetable	Avocado		II		CC14	CT533	SAMN10026583; SRR7822150	5	21	19	1	6
81751	H12	2015	North America	Mexico	Food	Fruit or vegetable	Avocado		II		CC14	CT10932	SAMN10026584; SRR7822153	5	21	19	1	6
81753	H17	2015	North America	Mexico	Food	Fruit or vegetable	Avocado		II		CC1056	CT2475	SAMN10026587; SRR7822158	5	341	13		193
81767	H26	2015	North America	Mexico	Food	Fruit or vegetable	Avocado		II		ST364	CT10940	SAMN10026595; SRR7822140	5	21		1	22
81768	H27	2015	North America	Mexico	Food	Fruit or vegetable	Avocado		II		ST364	CT10939	SAMN10026596; SRR7822149	5	21		1	22
81769	H28	2015	North America	Mexico	Food	Fruit or vegetable	Avocado		II		CC1056	CT2475	SAMN10026597; SRR7822149	5	341	13		193
79409	369	2016	Europe	Poland	Food	Meat			II		CC121	CT9813		5	10	18		6
79411	386	2016	Europe	Poland	Food	Meat			II		CC121	CT9819		5	10	18		6
79416	469	2016	Europe	Poland	Food	Meat			II		CC121	CT9824		5	10	18		6
79419	484	2016	Europe	Poland	Production environment				II		CC121	CT9821		5	10	18		6
79420	558	2016	Europe	Poland	Production environment				II		CC121	CT9822		5	10	18		6
79422	700	2016	Europe	Poland	Food	Meat			II		CC121	CT9823		5	10	18		6
79423	708	2016	Europe	Poland	Production environment				II		CC121	CT9825		5	10	18		6
79426	724	2017	Europe	Poland	Production environment				II		CC121	CT9811		5	10	18		6
79431	792	2017	Europe	Poland	Production environment				II		CC121	CT9820		5	10	18		6
79438	874	2017	Europe	Poland	Food	Meat			II		CC121	CT4397		5	10	18		6
79439	884	2017	Europe	Poland	Food	Meat			II		CC121	CT9815		5		18		6
80516	Lm-473	2017	Europe	Spain	Production environment	Meat	Pork processing facility Floor		II	1/2a	CC121	CT10517	SRR12560266	5	10	18		6
48772	FSL L7-1361	2018	North America	USA	Natural environment		soil	soil	II		ST2205		SAMN11962675	5	26	18		4
79443	979	2018	Europe	Poland	Food	Meat			II		CC121	CT9826		5	10	18		6
80514	Lm-1264	2018	Europe	Spain	Production environment	Meat	Pork processing facility Drain		II	1/2a	CC121	CT10516	SRR12560264	5	10	18		6
81163	AW46	2018	North America	Mexico	Food	Fruit or vegetable	Potato		II		CC29	CT10810	SAMN15913255; SRR12522487	5	44	34		6
81174	AW59	2018	North America	Mexico	Food	Fruit or vegetable	Potato		II		CC689	CT10814	SAMN15913267; SRR12522503	5	26	18		4
81177	AW68	2018	North America	Mexico	Food	Fruit or vegetable	Potato		II		CC29	CT10811	SAMN15913271; SRR12522499	5	44	34		6
81179	AW72	2018	North America	Mexico	Food	Fruit or vegetable	Potato		II		CC689	CT10814	SAMN15913273; SRR12522496	5	26	18		4
81189	AW83	2018	North America	Mexico	Food	Fruit or vegetable	Potato		II		CC20	CT10817	SAMN15913283; SRR12522485	5	21	19		6
39834	ERR3047199	2019	Europe	Norway	Unknown				II		CC20	CT5066	ERR3047199	5	21	19	1	6
41381	CLIP 2019/01605	2019	Europe	Spain	Animal		Cow 18 BARRAN		II		CC20	CT5519	ERR6496121	5	21	19	1	6
41428	CLIP 2019/01606	2019	Europe	Spain	Farm environment		Food trough 1 BARRAN		II		CC20	CT5520	ERR6496122	5	21	19	1	6
41700	CFSAN094153	2019	Europe	Poland	Food		Frozen Raw Salmon Fillets		II		CC121	CT2191	SRR9114627	5	10	18		6
41702	CFSAN094155	2019	Europe	Poland	Food		Frozen Raw Salmon Fillets		II		CC121	CT893	SRR9283124	5	10	18		6
41703	CFSAN094156	2019	Europe	Poland	Food		Frozen Raw Salmon Fillets		II		CC121	CT893	SRR9283156	5	10	18		6
78211	Marseille-Q0718	2019	Africa	Senegal	Human			breast milk	II		CC121	CT5408	NZ_JAFING000000000.1	5	10	18		6
78212	Marseille-Q0719	2019	Africa	Senegal	Human			breast milk	II		CC121	CT5408	NZ_JAFINF000000000.1	5	10	18		6
78213	Marseille-Q0720	2019	Africa	Senegal	Human			breast milk	II		CC121	CT5408	NZ_JAFINE000000000.1	5	10	18		6
78214	Marseille-Q0721	2019	Africa	Senegal	Human			breast milk	II		CC121	CT5408	NZ_JAFIND000000000.1	5	10	18		6
78215	Marseille-Q0781	2019	Africa	Senegal	Human			breast milk	II		CC121	CT5408	NZ_JAFINC000000000.1	5	10	18		6
78216	Marseille-Q0782	2019	Africa	Senegal	Human			breast milk	II		CC121	CT5408	NZ_JAFINB000000000.1	5	10	18		6
78217	Marseille-Q0783	2019	Africa	Senegal	Human			breast milk	II		CC121	CT5408	NZ_JAFINA000000000.1	5	10	18		6
78218	Marseille-Q0784	2019	Africa	Senegal	Human			breast milk	II		CC121	CT5408	NZ_JAFIMZ000000000.1	5	10	18		6
78219	Marseille-Q0785	2019	Africa	Senegal	Human			breast milk	II		CC121	CT5408	NZ_JAFIMY000000000.1	5	10	18		6
78220	Marseille-Q1049	2019	Africa	Senegal	Human			vagina	II		CC121	CT5408	NZ_JAFIMW000000000.1	5	10	18		6
78221	Marseille-Q1080	2019	Africa	Senegal	Human			breast milk	II		CC121	CT5408	NZ_JAFIMX000000000.1	5	10	18		6
79464	1354	2019	Europe	Poland	Food	Meat			II		CC121	CT9810		5	10	18		6
79465	1374	2019	Europe	Poland	Food	Meat			II		CC121	CT9828		5	10	18		6
79467	1378	2019	Europe	Poland	Food	Meat			II		CC121	CT9814		5	10	18		6
79470	1394	2019	Europe	Poland	Food	Meat			II		CC121	CT9851		5	10	18		6
80510	Lm-1704	2019	Europe	Spain	Production environment	Meat	Pork processing facility Drain		II	1/2a	CC121	CT6390	SRR12560260	5	10	18		6
81067	P-9614-19	2019	Europe	Slovakia	Food	Dairy	ewe´s milk		II		CC29	CT10673		5	44	34		6
47974	CLIP 2020/00525	2020	Europe	Spain	Farm environment		Water trough 2		II		CC121	CT909	ERR6496438	5	10	18		6
63704	SRR6348624	-1	North America	USA	Human				II		CC7	CT4156	SRR6348624	6	6	10		8
74529	SRR5839916	-1	North America	USA	Unknown				II		CC7	CT4156	SRR5839916	6	6	10		8
74824	SRR6786636	-1	North America	USA	Unknown				II		CC7	CT4156	SRR6786636	6	6	10		8
7476	FSL F6-684	1924	Europe	UK	Animal		rabbit		II		CC7	CT1552	KN050647.1	6	6	10		8
322	EGD	1949	North America	Unknown	Unknown				II	1/2a	CC7	CT720	NC_022568	6	6	10		8
18	10403S	1968	North America	USA	Human		Skin lesion		II	IIa; 1/2a	CC7	CT741	NC_017544	6	6	10		8
27899	CLIST 2140	1978	South America	Brazil	Human			Placenta	II	1/2a	CC7	CT720	ERR3199887	6	6	10		8
59	CLIP 2007/01481	2007	Europe	France	Food		Unknown		II	IIa	CC7	CT743	ERR1100914	6	6	106		8
76	CLIP 2009/00261	2009	Europe	France	Human		CNS		II	IIa	CC7	CT738	ERR1100949	6	6	10		8
5721	DE25-1	2009	North America	Canada	Natural environment		Environment		II	1/2a	CC7	CT10086		6	331	10		8
34281	T1-002	2010	South America	Chile	Human		blood		II		CC7	CT4893	SRR3394984	6	6	10		8
34302	T1-027	2010	South America	Chile	Human		blood		II		CC7	CT4892	SRR3395003	6	6	10		8
34366	3772/12	2012	Europe	Poland	Human				II		CC7	CT5649	ERR2522423	6	6	10		8
34381	6301/12	2012	Europe	Poland	Human				II		CC7	CT5648	ERR2522458	6	6	10		8
9836	AR008	2015	Europe	UK	Animal		healthy bovine eye		II	1/2a	CC7	CT720		6	6	10		8
9839	C08389	2015	Europe	UK	Animal		Abortion Fetal stomach contents		II	1/2a	CC7	CT3498		6	6	10		8
52872	SRR7842268	2015	Europe	UK	Food				II		CC7	CT4156	SRR7842268	6		10		8
79405	229	2015	Europe	Poland	Production environment				II		CC7	CT9808		6	6	10		8
81763	H21	2015	North America	Mexico	Food	Fruit or vegetable	Potato		II		CC7	CT726	SAMN10026590; SRR7822145	6	6	10		8
34345	FDA00009988	2016	South America	Colombia	Food				II		CC7	CT4894	SRR3242137	6	6	10		8
79425	722	2016	Europe	Poland	Food	Meat			II		CC7	CT720		6	6	10		8
17249	CLIP 2017/00123	2017	Europe	Portugal	Food				II		CC7	CT2917		6	6	10		8
17250	CLIP 2017/00140	2017	Europe	Portugal	Food				II		CC7	CT2918		6	6	10		8
17251	CLIP 2017/00147	2017	Europe	Portugal	Production environment				II		CC7	CT2915		6	6	10		8
17252	CLIP 2017/00150	2017	Europe	Portugal	Production environment				II		CC7	CT2915		6	6	10		8
17253	CLIP 2017/00166	2017	Europe	Portugal	Production environment				II		CC7	CT2915		6	6	10		8
17254	CLIP 2017/00173	2017	Europe	Portugal	Food				II		CC7	CT2916		6	6	10		8
17255	CLIP 2017/00193	2017	Europe	Portugal	Food				II		CC7	CT2915		6	6	10		8
17256	CLIP 2017/00198	2017	Europe	Portugal	Food				II		CC7	CT2915		6	6	10		8
23543	CFSAN068870	2017	North America	USA	Animal				II		CC7		SRR6116309	6	6	10		8
63503	SRR5815746	2017	North America	USA	Human		blood		II		CC7	CT4156	SRR5815746	6	6	10		8
79435	826	2017	Europe	Poland	Production environment				II		CC7	CT720		6	6	10		8
79441	900	2017	Europe	Poland	Food	Meat			II		CC7	CT4399		6	6	10		8
39930	SRR7989195	2018	Europe	UK	Unknown				II		CC7	CT5095	SRR7989195	6	6	10		8
39931	SRR8482108	2018	Europe	UK	Unknown				II		CC7	CT5095	SRR8482108	6	6	10		8
39932	SRR8482111	2018	Europe	UK	Unknown				II		CC7	CT5095	SRR8482111	6	6	10		8
48721	FSL L7-0777	2018	North America	USA	Natural environment		soil	soil	II		CC369		SAMN12630206; SRR10019230	6	43			141
63874	SRR7429982	2018	North America	USA	Human		blood		II		CC7	CT4156	SRR7429982	6	6	10		8
64006	SRR7868423	2018	North America	USA	Human		CSF		II		CC7	CT4156	SRR7868423	6	6	10		8
81170	AW54	2018	North America	Mexico	Food	Fruit or vegetable	Potato		II		CC7	CT10809	SAMN15913263; SRR12522507	6	6	10		8
81171	AW56	2018	North America	Mexico	Food	Fruit or vegetable	Potato		II		CC7	CT10809	SAMN15913264; SRR12522506	6	6	10		8
81186	AW80	2018	North America	Mexico	Food	Fruit or vegetable	Potato		II		CC7	CT726	SAMN15913280; SRR12522489	6	6	10		8
41537	CLIP 2019/01619	2019	Europe	Spain	Animal		Sheep 26 OVI		II		CC7	CT5543	ERR6496135	6	6	10		8
41704	CLIP 2019/01624	2019	Europe	Spain	Animal		Sheep 21 OVI		II		CC7	CT5650	ERR6496140	6	6	10		8
42236	CLIP 2019/01625	2019	Europe	Spain	Animal		Sheep 25 OVI		II		CC7	CT5782	ERR6496141	6	6	10		8
42237	CLIP 2019/01626	2019	Europe	Spain	Animal		Sheep 33 OVI		II		CC7	CT5782	ERR6496142	6	6	10		8
42243	CLIP 2019/01632	2019	Europe	Spain	Animal		Sheep 51 OVI		II		CC7	CT5782	ERR6496148	6	6	10		8
42294	CLIP 2019/01655	2019	Europe	Spain	Animal		Sheep 40 OVI		II		CC7	CT5782	ERR6496171	6	6	10		8
42301	CLIP 2019/01662	2019	Europe	Spain	Animal		Sheep 25 OVI		II		CC7	CT5812	ERR6496178	6	6	10		8
42402	CLIP 2019/01698	2019	Europe	Spain	Farm environment		Filter 3 OVI		II		CC7	CT5782	ERR6496213	6	6	10		8
42741	CLIP 2019/01706	2019	Europe	Spain	Animal		Cow 13 SERRE		II		CC7	CT1679	ERR6496220	6	6	10		8
42743	CLIP 2019/01708	2019	Europe	Spain	Animal		Cow 35 SERRE		II		CC7	CT1679	ERR6496222	6	6	10		8
42745	CLIP 2019/01710	2019	Europe	Spain	Farm environment		Bedding 2 SERRE		II		CC7	CT1679	ERR6496224	6	6	10		8
53742	SRR12200311	2019	Unknown	Unknown	Food	Meat	Poultry/Chicken		II		CC7	CT4156	SRR12200311	6	6	10		8
52239	SRR11486365	2020	Asia	South Korea	Food	Fruit or vegetable	Enoki Mushrooms		II		CC7	CT4156	SRR11486365	6	6	10		8
52241	SRR11486432	2020	Asia	South Korea	Food	Fruit or vegetable	Enoki Mushrooms		II		CC7	CT4156	SRR11486432	6	6	10		8
52242	SRR11647989	2020	Asia	South Korea	Food	Fruit or vegetable	Enoki Mushrooms		II		CC7	CT4156	SRR11647989	6	6	10		8
52243	SRR11647990	2020	Asia	South Korea	Food	Fruit or vegetable	Enoki Mushrooms		II		CC7	CT4156	SRR11647990	6	6	10		8
52245	SRR11648058	2020	Asia	South Korea	Food	Fruit or vegetable	Enoki Mushrooms		II		CC7	CT4156	SRR11648058	6	6	10		8
52246	SRR11648067	2020	Asia	South Korea	Food	Fruit or vegetable	Enoki Mushrooms		II		CC7	CT4156	SRR11648067	6	6	10		8
52247	SRR11648171	2020	Asia	South Korea	Food	Fruit or vegetable	Enoki Mushrooms		II		CC7	CT4156	SRR11648171	6	6	10		8
7	SLCC5850		Europe	UK	Animal		rabbit		II	1/2a	CC7	CT720	NC_018592	6	6	10		8
104	SLCC98		Unknown		Unknown		Unknown		II	IIa	CC7	CT725	ERR1100953	6	6	10		8
46	CLIP 2006/01614	2006	South America	Colombia	Unknown		Unknown		II	IIa	CC199	CT863	ERR1100929	7	23	54		63
34363	3496/12	2012	Europe	Poland	Human				II		CC11	CT2937	ERR2522412	7	62	13		1
41666	sam_46E37FFF-9655-42E2-BB20-75378E899EAA	2012	Europe	Poland	Human				II		CC11	CT798	ERR2522464	7	62	13		1
41679	sam_CC3BAAC9-BE6C-4DE1-BEAA-00F6D42E1418	2014	Europe	Poland	Human				II		CC11	CT798	ERR2522535	7	62	13		1
41686	sam_FA192F72-AF13-46B1-BD54-3C0B4B7D6DBC	2014	Europe	Poland	Human				II		CC11	CT5627	ERR2522560	7	62	13		1
41692	sam_2A310D68-7040-4E0F-8347-8FB10D6BE32B	2015	Europe	Poland	Human				II		CC11	CT798	ERR2522588	7	62	13		1
79428	756	2017	Europe	Poland	Food	Meat			II		CC11	CT9850		7	62	13		1
79454	1218	2018	Europe	Poland	Food	Meat			II		CC11	CT798		7	62	13		1
41701	CFSAN094154	2019	Europe	Poland	Food		Frozen Raw Salmon Fillets		II		CC11	CT5626	SRR9114666	7	62	13		1
81075	P-121/1B	2020	Europe	Slovakia	Food	Dairy	ewe´s milk		II		CC11	CT10672		7	62	13		1
1	EGD-e	1960	Europe		Unknown		Unknown		II	1/2a	CC9	CT637	NC_003210	8	1	14	1	1
100	SLCC2479	1966	Unknown	Unknown	Unknown		Unknown		II	3c	CC9	CT598	NC_018589	8	1	14		1
27898	CLIST 2137	1983	South America	Brazil	Human			CSF of newborn	II	1/2a	CC9	CT4425	ERR3199886	8	1	14	1	1
91	LM6186	1987	Europe	France	Human		MN		II	IIc; 1/2c	CC9	CT602	ERR1100973	8	1	14		1
27901	CLIST 3732	1989	South America	Brazil	Human			CSF	II	1/2a	CC9	CT4427	ERR3199888	8	1	14	1	1
90	LM57179	1994	Europe	France	Human		MN		II	IIc; 1/2c	CC9	CT622	ERR1100972	8	1	14	1	1
93	LM77097	1998	Europe	France	Human		MN		II	IIc; 1/2c	CC9	CT624	ERR1100975	8	1	14	1	1
94	LM80661	1999	Europe	France	Human		MN		II	IIc; 1/2c	CC9	CT613	ERR1100976	8	1	14	1	57
27918	CLIST 3726	2003	South America	Brazil	Food			Raw beef	II	1/2c	CC9	CT4421	ERR3199914	8	1	14	1	1
27903	CLIST 3186	2006	South America	Brazil	Food			Raw beef	II	1/2a	CC9	CT4426	ERR3199901	8	1	14	1	1
84	CLIP 2009/00942	2008	Unknown	Unknown	Food		Unknown		II	IIc	CC9	CT628	ERR1100971	8	1	14	1	1
79	CLIP 2009/00432	2009	Unknown	Unknown	Food		Unknown		II	IIc	CC9	CT611	ERR1100969	8	1	14	1	57
80	CLIP 2009/00521	2009	Europe	France	Food		Unknown		II	IIc	CC9	CT611	ERR1100916	8	1	14	1	57
85	CLIP 2009/01004	2009	Europe	France	Human		CNS		II	IIc	CC9	CT625	ERR1100950	8	1	14	1	1
27913	19	2009	South America	Brazil	Production environment			Meat handlers	II	1/2c	CC9	CT4420	ERR3199909	8	1	14	1	1
34280	T1-001	2009	South America	Chile	Human		amniotic fluid		II		CC9	CT4898	SRR3394983	8		14	1	1
34312	T1-040	2009	South America	Chile	Food				II		CC9	CT2511	SRR3395013	8	1	14	1	1
27914	227	2010	South America	Brazil	Production environment			Table	II	1/2c	CC9	CT4422	ERR3199910	8	1	14	1	1
27915	45	2010	South America	Brazil	Food			Raw beef	II	1/2c	CC9	CT4424	ERR3199911	8	1	14	1	1
34293	T1-014	2010	South America	Chile	Food		bologna sausage		II		CC9	CT2507	SRR3394972	8	1	14	1	1
34295	T1-017	2010	South America	Chile	Food		dried cured ham		II		CC9	CT1032	SRR3394974	8	1	14	1	1
34301	T1-026	2010	South America	Chile	Food				II		CC9	CT2038	SRR3395002	8	1	14	1	1
81082	S/76/7	2011	Europe	Slovakia	Food	Meat	raw meat product		II		CC9	CT10664		8	1	14	1	1
27916	508	2012	South America	Brazil	Food			Raw beef	II	1/2c	CC9	CT4420	ERR3199912	8	1	14	1	1
27917	581	2012	South America	Brazil	Food			Raw beef	II	1/2c	CC9	CT4423	ERR3199913	8	1	14	1	1
81077	S/69/4	2013	Europe	Slovakia	Production environment		chopping block		II		CC9	CT10665		8	1	14		1
22348	p958-16	2014	North America	Canada	Production environment				II		CC9	CT2825	GCA_003011235.1	8	1	14		1
22350	p961-18	2014	North America	Canada	Production environment				II		CC9	CT4145	GCA_003011755.1	8	1	14		1
22354	p984-16	2014	North America	Canada	Production environment				II		CC9	CT4146	GCA_003011215.1	8	1	14		1
22361	p962-16	2014	North America	Canada	Production environment				II		CC9	CT2825	GCA_003011275.1	8	1	14		1
22363	p985-16	2014	North America	Canada	Production environment				II		CC9	CT2825	GCA_003011225.1	8	1	14		1
22371	p960-16	2014	North America	Canada	Production environment				II		CC9	CT2825	GCA_003011315.1	8	1	14		1
22375	p975-16	2014	North America	Canada	Production environment				II		CC9	CT2825	GCA_003011295.1	8	1	14		1
41681	sam_24C4BBDF-62C4-4F34-A00D-10303032F6D7	2014	Europe	Poland	Human				II		CC9	CT5602	ERR2522547	8	1	14	1	1
9838	7644	2015	Europe	UK	Animal		Abortion		II	1/2a	CC9	CT630		8	1	14		1
41691	sam_1D560F1A-F997-4CE1-827C-F728C7C4684B	2015	Europe	Poland	Human				II		CC9	CT5601	ERR2522586	8	1	14	1	1
41697	sam_A4041256-40B6-4598-AE30-B3236AC43273	2015	Europe	Poland	Human				II		CC9	CT5600	ERR2522602	8	1	14	1	1
80505	Lm-570	2017	Europe	Spain	Production environment	Meat	Pork processing facility Floor		II	1/2c	CC9	CT10513	SRR12560255	8	1	14	1	1
80500	Lm-1262	2018	Europe	Spain	Production environment	Meat	Pork processing facility Drain		II	1/2c	CC9	CT2038	SRR12560250	8	1	14	1	1
80503	Lm-970	2018	Europe	Spain	Production environment	Meat	Pork processing facility Table		II	1/2c	CC9	CT10511	SRR12560253	8	1	14		1
80504	Lm-914	2018	Europe	Spain	Production environment	Meat	Pork processing facility Table		II	1/2c	CC9	CT10512	SRR12560254	8	1	14		1
80512	Lm-1267	2018	Europe	Spain	Production environment	Meat	Pork processing facility Floor		II	1/2c	CC9	CT2038	SRR12560262	8	1	14	1	1
80513	Lm-1265	2018	Europe	Spain	Production environment	Meat	Pork processing facility Floor		II	1/2c	CC9	CT10515	SRR12560263	8	1	14	1	1
80508	Lm-1706	2019	Europe	Spain	Production environment	Meat	Pork processing facility Drain		II	1/2c	CC9	CT10515	SRR12560258	8	1	14	1	1
80509	Lm-1705	2019	Europe	Spain	Production environment	Meat	Pork processing facility Drain		II	1/2c	CC9	CT2038	SRR12560259	8	1	14	1	1
9	FSL R2-561		Unknown		Unknown		Unknown		II	n.d.	CC9	CT603	NC_017546	8	1	14	1	1
98	SLCC2372		Unknown		Unknown		Unknown		II	1/2c	CC9	CT630	NC_018588; NC_018889	8	1	14	1	1
20552	L-007-09		South America	Chile	Human				II		CC9	CT4898	SRR5931789	8		14	1	1
20554	L-039-09		South America	Chile	Human				II		CC9	CT4900	SRR5931791	8		14	1	1
20556	L-053-09		South America	Chile	Human				II		CC9	CT2511	SRR5931797	8	1	14	1	1
20557	L-049-09		South America	Chile	Human				II		CC9	CT4898	SRR5931798	8		14	1	1
20558	L-074-09		South America	Chile	Human				II		CC9	CT4897	SRR5931799	8	1	14	1	1
20562	L119-09		South America	Chile	Human				II		CC9	CT4896	SRR5931803	8	1	14	1	1
20564	L116-09		South America	Chile	Human				II		CC9	CT4896	SRR5931805	8	1	14	1	1
20568	L-332-12		South America	Chile	Human				II		CC9	CT4887	SRR5931809	8	1	14		1
20570	L43-09		South America	Chile	Human				II		CC9	CT4898	SRR5931811	8		14	1	1
20575	L-135-09		South America	Chile	Human				II		CC9	CT4899	SRR5931923	8		14	1	1
20576	L48-09		South America	Chile	Human				II		CC9	CT4899	SRR5931932	8		14	1	1
15	LM12-00396	1998	Europe	Finland	Unknown		Unknown		II	n.d.	CC155	CT843	NC_017547	9	13	25		1
29784	Lm16	2003	South America	Brazil	Food	Meat	pork sausage		II	1/2a	CC155	CT3685	CP027029.1	9	13	25		1
34	CLIP 2005/00065	2005	Europe	France	Human		MN		II	IIa	CC155	CT848	ERR1100937	9	13	25		16
70	CLIP 2008/00235	2008	Europe	France	Food		Unknown		II	IIa	CC155	CT845	ERR1100920	9	13	25		16
77885	LIST24_S162	2012	Europe	Estonia	Food	Fish or seafood			II		CC155	CT842		9	13	25		1
77890	LIST36_S175	2013	Europe	Estonia	Food	Fish or seafood			II		CC155	CT842		9	13	25		1
77892	LIST40_S180	2013	Europe	Estonia	Food	Fish or seafood			II		CC155	CT9306		9	13	25		1
77893	LIST42_S182	2013	Europe	Estonia	Food	Fish or seafood			II		CC155	CT842		9	13	25		1
79375	1	2013	Europe	Poland	Food	Meat			II		CC155	CT9831		9	13	25		112
79376	2	2014	Europe	Poland	Food	Meat			II		CC155	CT9831		9	13	25		112
79377	4	2014	Europe	Poland	Food	Meat			II		CC155	CT9831		9	13	25		112
79378	5	2014	Europe	Poland	Food	Meat			II		CC155	CT9831		9	13	25		112
79379	6	2014	Europe	Poland	Food	Meat			II		CC155	CT9831		9	13	25		112
79380	7	2014	Europe	Poland	Food	Meat			II		CC155	CT9831		9	13	25		112
79388	55	2014	Europe	Poland	Food	Meat			II		CC155	CT1170		9	13	25		1
41694	sam_05DF04E9-CAEE-4F4D-ACCE-BDA952539535	2015	Europe	Poland	Human				II		CC155	CT1170	ERR2522590	9	13	25		1
41695	sam_41FEDB65-1288-4E22-92B4-0C39A0159317	2015	Europe	Poland	Human				II		CC155	CT4249	ERR2522592	9	13	25		112
41698	sam_9799ED84-38D5-4946-8831-D3CD8CEBB7BA	2015	Europe	Poland	Human				II		CC155	CT5623	ERR2522604	9	13	25		1
79393	96	2015	Europe	Poland	Food	Meat			II		CC155	CT1170		9	13	25		1
79396	126	2015	Europe	Poland	Production environment				II		CC155	CT815		9	13	25		1
79398	133	2015	Europe	Poland	Production environment				II		CC155	CT9829		9	13	25		1
79401	180	2015	Europe	Poland	Food	Meat			II		CC155	CT1170		9	13	25		1
79407	312	2015	Europe	Poland	Food	Meat			II		CC155	CT9833		9	13	25		1
11356	CLIP 2016/00744	2016	Africa	Nigeria	Production environment		fresh leaves		II		CC155	CT2051	ERR1897926	9	13	25		1
79410	374	2016	Europe	Poland	Production environment				II		CC155	CT1170		9	13	25		1
79417	472	2016	Europe	Poland	Production environment				II		CC155	CT1170		9	13	25		1
79418	476	2016	Europe	Poland	Food	Meat			II		CC155	CT1170		9	13	25		1
79424	712	2017	Europe	Poland	Production environment				II		CC155	CT4249		9	13	25		112
79429	768	2017	Europe	Poland	Food	Meat			II		CC155	CT1170		9	13	25		1
79430	776	2017	Europe	Poland	Food	Meat			II		CC155	CT1170		9	13	25		1
79432	810	2017	Europe	Poland	Food	Meat			II		CC155	CT1170		9	13	25		1
79433	812	2017	Europe	Poland	Production environment				II		CC155	CT1170		9	13	25		1
79434	813	2017	Europe	Poland	Food	Meat			II		CC155	CT1170		9	13	25		1
79436	830	2017	Europe	Poland	Production environment				II		CC155	CT1170		9	13	25		1
79437	848	2017	Europe	Poland	Food	Meat			II		CC155	CT1170		9	13	25		1
79440	888	2017	Europe	Poland	Production environment				II		CC155	CT1170		9	13	25		1
79442	909	2017	Europe	Poland	Production environment				II		CC155	CT8025		9	13	25
79447	1024	2018	Europe	Poland	Food	Meat			II		CC155	CT1170		9	13	25		1
79451	1047	2018	Europe	Poland	Production environment				II		CC155	CT9829		9	13	25		1
79452	1070	2018	Europe	Poland	Food	Meat			II		CC155	CT1170		9	13	25		1
79458	1302	2018	Europe	Poland	Production environment				II		CC155	CT9832		9	13	25		1
79459	1328	2018	Europe	Poland	Food	Meat			II		CC155	CT9830		9	13	25		1
80515	Lm-1263	2018	Europe	Spain	Production environment	Meat	Pork processing facility Drain		II	1/2a	CC155	CT1170	SRR12560265	9	13	25		1
44008	CLIP 2019/02979	2019	Europe	Spain	Animal		wild pig		II	IIa	CC155	CT1170	ERR4998150	9	13	25		1
44011	CLIP 2019/02982	2019	Europe	Spain	Animal		wild pig		II	IIa	CC155	CT1170	ERR4998152	9	13	25		1
44012	CLIP 2019/02983	2019	Europe	Spain	Animal		deer		II	IIa	CC155	CT1170	ERR4998140	9	13	25		1
79471	1398	2019	Europe	Poland	Food	Meat			II		CC155	CT9832		9	13	25		1
79472	1423	2019	Europe	Poland	Production environment				II		CC155	CT9832		9	13	25		1
79474	1500	2019	Europe	Poland	Production environment				II		CC155	CT1170		9	13	25		1
80511	Lm-1702	2019	Europe	Spain	Production environment	Meat	Pork processing facility Drain		II	1/2a	CC155	CT2704	SRR12560261	9	13	25		1
62	LM07420	1993	Unknown	Unknown	Food		Unknown		II	IIa; 1/2a	CC31	CT877	ERR1100958	10	28	30		6
63	LM07421	1994	Unknown	Unknown	Food		Unknown		II	IIa; 1/2a	CC31	CT877	ERR1100959	10	28	30		6
40325	CLIP 2019/00516	2018	Europe	Spain	Animal		Sheep 5		II		CC31	CT1188	ERR6496081	10	120	30		6
64	LM07422		Unknown	Unknown	Food		Unknown		II	IIa; 1/2a	CC31	CT878	ERR1100960	10	28	46		6
47	CLIP 2007/00514	2007	Unknown	Unknown	Human		BACT		II	IIa	CC26	CT690	ERR1100927	12	24	33		15
41687	sam_EAE6782A-6E74-4DC1-B106-7CE363B7F44B	2014	Europe	Poland	Human				II		CC26	CT5629	ERR2522563	12	24	33		15
81773	H33	2015	North America	Mexico	Food	Fruit or vegetable	Avocado		II		CC321	CT10941	SAMN10026601; SRR7822167	12	44	36		15
47903	CLIP 2020/00487	2020	Europe	Spain	Farm environment		Food trough 1 AYN		II		CC26	CT2445	ERR6496400	12	24	33		15
47904	CLIP 2020/00488	2020	Europe	Spain	Farm environment		Food trough 2 AYN		II		CC26	CT2445	ERR6496401	12	24	33		15
47929	CLIP 2020/00489	2020	Europe	Spain	Farm environment		Food trough 3 AYN		II		CC26	CT2445	ERR6496402	12	24	33		15
47930	CLIP 2020/00490	2020	Europe	Spain	Farm environment		Bedding 1 AYN		II		CC26	CT2445	ERR6496403	12	24	33		15
47931	CLIP 2020/00491	2020	Europe	Spain	Feed		Feed AYN		II		CC26	CT2445	ERR6496404	12	24	33		15
47932	CLIP 2020/00492	2020	Europe	Spain	Animal		Cow 22 AYN		II		CC26	CT2445	ERR6496405	12	24	33		15
47933	CLIP 2020/00493	2020	Europe	Spain	Animal		Cow 20 AYN		II		CC26	CT2445	ERR6496406	12	24	33		15
47934	CLIP 2020/00494	2020	Europe	Spain	Animal		Cow 27 AYN		II		CC26	CT2445	ERR6496407	12	24	33		15
47935	CLIP 2020/00495	2020	Europe	Spain	Animal		Cow 25 AYN		II		CC26	CT2445	ERR6496408	12	24	33		15
47936	CLIP 2020/00496	2020	Europe	Spain	Animal		Cow 26 AYN		II		CC26	CT2445	ERR6496409	12	24	33		15
47937	CLIP 2020/00497	2020	Europe	Spain	Animal		Cow 21 AYN		II		CC26	CT2445	ERR6496410	12	24	33		15
47938	CLIP 2020/00498	2020	Europe	Spain	Animal		Cow 12 AYN		II		CC26	CT2445	ERR6496411	12	24	33		15
47939	CLIP 2020/00499	2020	Europe	Spain	Animal		Cow 10 AYN		II		CC26	CT2445	ERR6496412	12	24	33		15
47940	CLIP 2020/00500	2020	Europe	Spain	Animal		Cow 18 AYN		II		CC26	CT2445	ERR6496413	12	24	33		15
47941	CLIP 2020/00501	2020	Europe	Spain	Animal		Cow 34 AYN		II		CC26	CT2445	ERR6496414	12	24	33		15
48135	CLIP 2020/01317	2020	Europe	Spain	Farm environment		Bedding 2 AYN		II		CC26	CT2445	ERR6496482	12	24	33		15
81761	H19	2015	North America	Mexico	Food	Fruit or vegetable	Avocado		II		CC573	CT2444	SAMN10026588; SRR7822147	14	44	36		15
81770	H30	2015	North America	Mexico	Food	Fruit or vegetable	Potato		II		CC573	CT10938	SAMN10026598; SRR7822168	14	44	36		15
68	LM07456	1989	Unknown	Unknown	Food		Unknown		II	IIa; 1/2a	CC193	CT887	ERR1100964	15	30	39		6
77876	LIST7_S190	2012	Europe	Estonia	Food	Fish or seafood			II		CC193	CT9313		15	29	39		6
81161	AW44	2018	North America	Mexico	Food	Fruit or vegetable	Potato		II		CC193	CT10820	SAMN15913253; SRR12522509	15	50	39		6
65	LM07423		Unknown	Unknown	Food		Unknown		II	IIa; 1/2a	CC193	CT884	ERR1100961	15	29	39		6
66	LM07424		Unknown	Unknown	Food		Unknown		II	IIa; 1/2a	CC193	CT885	ERR1100962	15	29	39		6
67	LM07425		Unknown	Unknown	Food		Unknown		II	IIa; 1/2a	CC193	CT884	ERR1100963	15	29	39		6
14	SLCC7179	1986	Europe	Austria	Unknown		Unknown		II	3a	CC14	CT678	NC_018593	16	12	29		6
48722	FSL L7-0801	2018	North America	USA	Natural environment		soil	soil	II		CC671		SAMN11785361	18		33		4
5530	XYSN	2011	Asia	China	Animal		goat		II	4h	CC33	CT8477	CP007583.1	21	302	189		1
60	LM07414		Unknown	Unknown	Food		Unknown		II	IIa; 1/2a	ST13	CT883	ERR1100956	21		39		6
61	LM07416		Unknown	Unknown	Food		Unknown		II	IIa; 1/2a	ST13	CT883	ERR1100957	21		39		6
48686	FSL L7-0601	2018	North America	USA	Natural environment		soil	soil	III		ST2231		SAMN12373158	22		91
48727	FSL L7-0829	2018	North America	USA	Natural environment		soil	soil	III		CC1510		SAMN11784675	22				20
48776	FSL L7-1393	2018	North America	USA	Natural environment		soil	soil	III		ST2320		SAMN11962676	22				169
42	CLIP 2006/00983	2006	Europe	France	Human		Other		II	IIa; 1/2a	CC89	CT979	ERR1100955	23	22	59		1
48654	FSL L7-0337	2018	North America	USA	Natural environment		soil	soil	II		CC768		SAMN12189884	23		15		6
27926	CLIST 3734	1989	South America	Brazil	Human			CSF	I	4b	CC218	CT4015	ERR3199897	24	2	64		11
27924	CLIST 2930	2004	South America	Brazil	Human		Newborn sepsis	Blood	I	4b	CC218	CT4440	ERR3199895	24	2	64		11
27923	CLIST 2168	2007	South America	Brazil	Human		Stillbirth	CSF	I	4b	CC218	CT4441	ERR3199894	24	2	64		11
27932	74	2010	South America	Brazil	Food			Raw beef	I	4b	CC218	CT4443	ERR3199918	24	2	64		11
27930	1282	2013	South America	Brazil	Production environment			Mat chicken	I	4b	CC218	CT4442	ERR3199916	24	2	64		11
34343	FDA00008601	2014	South America	Chile	Food				I		CC218	CT4910	SRR1665132	24	2	64		11
46966	CLIP 2020/00415	2020	Europe	Spain	Farm environment		Water trough 3 OVI		I		CC389	CT7232	ERR6496340	24	2	20		2
47942	CLIP 2020/00502	2020	Europe	Spain	Animal		Cow 5 SOR		I		ST213	CT7761	ERR6496415	24	275	20		2
9675	CLIP 2016/00427	2013	Europe	Finland	Animal		fecal sample of a health duck		L. innocua		CC188	n.a.	ERR2729679	27	131	0;82		41
9676	CLIP 2016/00428	2014	Europe	Finland	Animal		fecal sample of a health pheasant		L. innocua		CC188	n.a.	ERR2729680	27	131	0;82		41
13131	FDA00008223	2014	North America	USA	Food		carrot sticks		L. innocua		CC133	n.a.	SRR1586549	27	134	69		32
17676	F4078	2015	North America	USA	Unknown				L. innocua			n.a.	SRR2051106	27	123	0;81		25
17677	F6213	2015	North America	USA	Unknown				L. innocua		CC188	n.a.	SRR2051107	27	144	0;82		41
17678	F6215	2015	North America	USA	Unknown				L. innocua		CC188	n.a.	SRR2051108	27	144	0;82		41
17679	F6216	2015	North America	USA	Unknown				L. innocua		CC188	n.a.	SRR2051114	27	144	0;82		41
41371	CLIP 2019/01594	2019	Europe	Spain	Feed		Feed mixer OVI		L. innocua		CC133	n.a.	ERR6496110	27	134	69		32
41612	CLIP 2019/01608	2019	Europe	Spain	Farm environment		Bedding 1 BARRAN		L. innocua		ST1482	n.a.	ERR6496124	27	149	131		83
41613	CLIP 2019/01609	2019	Europe	Spain	Feed		Feed 1 BARRAN		L. innocua		ST1482	n.a.	ERR6496125	27	149	131		83
41645	CLIP 2019/01612	2019	Europe	Spain	Feed		Feed 1 MOR		L. innocua		CC448	n.a.	ERR6496128	27	208	119		83
42278	CLIP 2019/01639	2019	Europe	Spain	Animal		Sheep 40 OVI		L. innocua		CC133	n.a.	ERR6496155	27	134	69		32
42284	CLIP 2019/01645	2019	Europe	Spain	Farm environment		Bedding 1 ASCA		L. innocua		CC133	n.a.	ERR6496161	27	134	69		32
42285	CLIP 2019/01646	2019	Europe	Spain	Animal		Cow 6 ASCA		L. innocua		ST1482	n.a.	ERR6496162	27	149	131
42286	CLIP 2019/01647	2019	Europe	Spain	Animal		Cow 30 ASCA		L. innocua		ST1482	n.a.	ERR6496163	27	149	131
42302	CLIP 2019/01663	2019	Europe	Spain	Animal		Sheep 25 OVI		L. innocua		CC133	n.a.	ERR6496179	27	134	69		32
42726	CLIP 2019/01679	2019	Europe	Spain	Animal		Sheep 40 ALP		L. innocua		CC474	n.a.	ERR6496194	27	221	134		94
42728	CLIP 2019/01681	2019	Europe	Spain	Farm environment		Bedding 1 ALP		L. innocua		CC133	n.a.	ERR6496196	27	134	69		32
42729	CLIP 2019/01682	2019	Europe	Spain	Animal		Sheep 22 ALP		L. innocua		CC474	n.a.	ERR6496197	27	221	134		94
42730	CLIP 2019/01683	2019	Europe	Spain	Animal		Sheep 42 ALP		L. innocua		ST1482	n.a.	ERR6496198	27	149	131		83
42732	CLIP 2019/01685	2019	Europe	Spain	Animal		Sheep 37 ALP		L. innocua		CC474	n.a.	ERR6496200	27	221	134		94
42756	CLIP 2019/01711	2019	Europe	Spain	Animal		Cow 36 SERRE		L. innocua		CC474	n.a.	ERR6496225	27	221	134		94
42814	CLIP 2019/01613	2019	Europe	Spain	Farm environment		Bedding 1 MOR		L. innocua		ST1482	n.a.	ERR6496129	27	149	131		83
43955	CLIP 2019/02967	2019	Europe	Spain	Animal		Cow 3 SAF FECES		L. innocua		CC474	n.a.	ERR6496256	27	221	134		94
43957	CLIP 2019/02969	2019	Europe	Spain	Animal		Cow 7 SAF FECES		L. innocua		CC532	n.a.	ERR6496258	27	216	124		47
43958	CLIP 2019/02970	2019	Europe	Spain	Animal		Cow 10 SAF FECES		L. innocua		CC532	n.a.	ERR6496259	27	216	124		47
43960	CLIP 2019/02972	2019	Europe	Spain	Animal		Cow 16 SAF FECES		L. innocua		CC532	n.a.	ERR6496261	27	216	124		47
44007	CLIP 2019/02978	2019	Europe	Spain	Farm environment		Water trough 2 SAF		L. innocua		CC532	n.a.	ERR6496267	27	216	124		47
46664	CLIP 2020/00328	2019	Europe	Spain	Farm environment		Food trough 2 SOR		L. innocua		CC474	n.a.	ERR6496272	27	221	134		94
46686	CLIP 2020/00337	2019	Europe	Spain	Animal		Cow 22 SOR		L. innocua		CC474	n.a.	ERR6496281	27	221	134		94
46689	CLIP 2020/00340	2019	Europe	Spain	Animal		Sheep 7 PQD		L. innocua		ST1482	n.a.	ERR6496284	27	149	131		83
46690	CLIP 2020/00341	2019	Europe	Spain	Farm environment		Milking floor 1 PQD		L. innocua		ST1482	n.a.	ERR6496285	27	149	131		83
46694	CLIP 2020/00345	2019	Europe	Spain	Animal		Sheep 13 PQD		L. innocua		ST1482	n.a.	ERR6496289	27	149	131		83
46695	CLIP 2020/00346	2019	Europe	Spain	Farm environment		Water trough 2 PQD		L. innocua		ST1482	n.a.	ERR6496290	27	149	131		83
46699	CLIP 2020/00350	2019	Europe	Spain	Farm environment		Bedding 1 PQD		L. innocua		ST1482	n.a.	ERR6496294	27	149	131		83
46755	CLIP 2020/00363	2019	Europe	Spain	Animal		Sheep 12 PQD		L. innocua		ST1482	n.a.	ERR6496307	27	149	131		83
46976	CLIP 2020/00425	2020	Europe	Spain	Farm environment		Bedding 1 OVI		L. innocua		CC474	n.a.	ERR6496350	27	221	134		94
47856	CLIP 2020/00443	2020	Europe	Spain	Animal		Sheep 32 PQD		L. innocua		ST1482	n.a.	ERR6496361	27	149	131		83
47857	CLIP 2020/00444	2020	Europe	Spain	Farm environment		Milking floor 1 PQD		L. innocua		ST1482	n.a.	ERR6496362	27	149	131		83
47862	CLIP 2020/00449	2020	Europe	Spain	Farm environment		Bedding 1 PQD		L. innocua		ST1482	n.a.	ERR6496367	27	149	131		83
47864	CLIP 2020/00451	2020	Europe	Spain	Farm environment		Bedding 3 PQD		L. innocua		ST1482	n.a.	ERR6496369	27	149	131		83
47886	CLIP 2020/00468	2020	Europe	Spain	Farm environment		Food trough 1 SAF		L. innocua		ST1482	n.a.	ERR6496381	27	149	131		83
47888	CLIP 2020/00471	2020	Europe	Spain	Farm environment		Bedding 1 SAF		L. innocua		CC474	n.a.	ERR6496384	27	221	134		94
47890	CLIP 2020/00474	2020	Europe	Spain	Feed		Feed 2 SAF		L. innocua		CC474	n.a.	ERR6496387	27	221	134		94
47892	CLIP 2020/00476	2020	Europe	Spain	Animal		Cow 16 SAF		L. innocua		CC474	n.a.	ERR6496389	27	221	134		94
47893	CLIP 2020/00477	2020	Europe	Spain	Animal		Cow 30 SAF		L. innocua		CC474	n.a.	ERR6496390	27	221	134		94
47896	CLIP 2020/00480	2020	Europe	Spain	Animal		Cow 2 SAF		L. innocua		CC474	n.a.	ERR6496393	27	221	134		94
47967	CLIP 2020/00453	2020	Europe	Spain	Farm environment		Milk filter 2 PQD		L. innocua		ST1482	n.a.	ERR6496371	27	149	131		83
48158	CLIP 2020/01276	2020	Europe	Spain	Animal		Goat 14 PQC		L. innocua		CC448	n.a.	ERR6496450	27	208	119		83
48211	CLIP 2020/01298	2020	Europe	Spain	Animal		Sheep 23 PQD		L. innocua		ST1482	n.a.	ERR6496463	27	149	131		83
48216	CLIP 2020/01303	2020	Europe	Spain	Animal		Sheep 15 PQD		L. innocua		ST1482	n.a.	ERR6496468	27	149	131		83
7502	CLIP 74915		Europe	Switzerland	Unknown				L. innocua	6a	ST139	n.a.	ERR2729682	27	123	0;81		25
18635	CIP80-11T		Unknown	Unknown	Unknown				L. innocua			n.a.	ERR538113	27	123	81		25
96	M7	2009	Asia	China	Animal		cow's milk		III	4a	CC69	CT996	NC_017537	30	19	65		23
50316	SRR1609997	1931	Unknown	Unknown	Animal				III		CC69	CT996	SRR1609997	30	19	65		23
27	HCC23	2000*	North America	USA	Animal		fish		III	4a	CC69	CT996	NC_011660	30	19	65		23
31	L99	1950	Europe**	Netherlands**	Animal		Cheese**		III	n.d.	CC69	CT996	NC_017529	30	19	65		23
13069	FDA00005074	2011	North America	USA	Production environment		swab		L. innocua		ST1008	n.a.	SRR3137591	33	135	67		31
13863	CFSAN034715	2014	North America	USA	Production environment		environmental sponge		L. innocua		ST1008	n.a.	SRR2915980	33	135	0;67		31
14407	CFSAN034725	2014	North America	USA	Production environment		environmental sponge		L. innocua		ST485	n.a.	SRR2915990	33	139	0;76		36
17690	PNUSAL002839	2017	North America	USA	Production environment		Deli drain		L. innocua			n.a.	SRR5249189	33	135	0;67		31
43961	CLIP 2019/02973	2019	Europe	Spain	Animal		Cow 28 SAF FECES		L. innocua		ST1008	n.a.	ERR6496262	33	135	67		31
46691	CLIP 2020/00342	2019	Europe	Spain	Animal		Sheep 27 PQD		L. innocua		ST1008	n.a.	ERR6496286	33	135	67		31
46697	CLIP 2020/00348	2019	Europe	Spain	Animal		Sheep 31 PQD		L. innocua		ST1008	n.a.	ERR6496292	33	135	67		31
46722	CLIP 2020/00354	2019	Europe	Spain	Animal		Sheep 29 PQD		L. innocua		ST1008	n.a.	ERR6496298	33	135	67		31
46748	CLIP 2020/00356	2019	Europe	Spain	Animal		Sheep 15 PQD		L. innocua		ST1008	n.a.	ERR6496300	33	135	67		31
46754	CLIP 2020/00362	2019	Europe	Spain	Farm environment		Water trough 3 PQD		L. innocua		ST1008	n.a.	ERR6496306	33	135	67		31
46757	CLIP 2020/00365	2019	Europe	Spain	Animal		Sheep 24 PQD		L. innocua		ST1008	n.a.	ERR6496309	33	135	67		31
46760	CLIP 2020/00368	2019	Europe	Spain	Farm environment		Bedding 3 PQD		L. innocua		ST1008	n.a.	ERR6496312	33	135	67		31
47860	CLIP 2020/00447	2020	Europe	Spain	Farm environment		Water trough 1 PQD		L. innocua		ST1008	n.a.	ERR6496365	33	135	67		31
48213	CLIP 2020/01300	2020	Europe	Spain	Animal		Sheep 9 PQD		L. innocua		ST1008	n.a.	ERR6496465	33	135	67		31
48608	CLIP 2020/01316	2020	Europe	Spain	Feed		Feed 3 SIR		L. innocua		ST485	n.a.	ERR6496481	33	139	76		36
18640	FSL S4-378	2002	North America	USA	Natural environment				L. innocua			n.a.	CM001048	34		0		47
17689	CFSAN046061	2010	Europe	Italy	Food		salami paste (production)		L. innocua			n.a.	SRR3457999	34	149	0;75		47
13099	CFSAN034712	2014	North America	USA	Production environment		environmental		L. innocua		CC140	n.a.	SRR2917155	34	123	68		25
39673	UAM003-1A	2017	North America	USA	Animal		wild black bear (Ursus americanus)		L. innocua		CC140	n.a.	VNKM00000000	34	123	68		25
41305	CLIP 2019/01602	2019	Europe	Spain	Animal		Cow 25 ALP		L. innocua		CC599	n.a.	ERR6496118	34	289	176		174
41373	CLIP 2019/01596	2019	Europe	Spain	Farm environment		Bedding 3 ALP		L. innocua		CC599	n.a.	ERR6496112	34	289	177		174
41374	CLIP 2019/01597	2019	Europe	Spain	Farm environment		Bedding 2 ALP		L. innocua		CC599	n.a.	ERR6496113	34	289	176		174
41375	CLIP 2019/01598	2019	Europe	Spain	Animal		Cow 24 ALP		L. innocua		CC599	n.a.	ERR6496114	34	289	176		174
41376	CLIP 2019/01599	2019	Europe	Spain	Animal		Cow 19 ALP		L. innocua		CC599	n.a.	ERR6496115	34	289	177		174
41377	CLIP 2019/01600	2019	Europe	Spain	Animal		Cow 16 ALP		L. innocua		CC599	n.a.	ERR6496116	34	289	176		174
41378	CLIP 2019/01601	2019	Europe	Spain	Animal		Cow 12 ALP		L. innocua		CC599	n.a.	ERR6496117	34	289	177		174
41379	CLIP 2019/01603	2019	Europe	Spain	Animal		Cow 8 ALP		L. innocua		CC599	n.a.	ERR6496119	34	289	176		174
42733	CLIP 2019/01688	2019	Europe	Spain	Farm environment		Bedding 3 BARRAN		L. innocua		CC529	n.a.	ERR6496203	34	149	75		47
43952	CLIP 2019/02964	2019	Europe	Spain	Farm environment		Food trough 1 SAF		L. innocua		CC599	n.a.	ERR6496253	34	289	177
43963	CLIP 2019/02975	2019	Europe	Spain	Animal		Cow 18 SAF FECES		L. innocua		CC599	n.a.	ERR6496264	34	289	177
43965	CLIP 2019/02977	2019	Europe	Spain	Animal		Cow 15 SAF FECES		L. innocua		CC140	n.a.	ERR6496266	34	123	68		25
44018	CLIP 2019/02989	2019	Europe	Spain	Production environment		food trough		L. innocua	L		n.a.	ERR4998127	34	149	75		47
46790	CLIP 2020/00383	2019	Europe	Spain	Feed		Feed 3 SIR		L. innocua		CC529	n.a.	ERR6496326	34	149	75		47
46962	CLIP 2020/00408	2020	Europe	Spain	Farm environment		Bedding 3 SIR		L. innocua			n.a.	ERR6496335	34	134			92
47889	CLIP 2020/00472	2020	Europe	Spain	Feed		Feed silage 1 SAF		L. innocua		CC599	n.a.	ERR6496385	34	289	177		174
47891	CLIP 2020/00475	2020	Europe	Spain	Animal		Cow 7 SAF		L. innocua		CC599	n.a.	ERR6496388	34	289	177		174
47927	CLIP 2020/00469	2020	Europe	Spain	Farm environment		Food trough 1 SAF		L. innocua		CC599	n.a.	ERR6496382	34	289	177		174
48813	CLIP 2020/01325	2020	Europe	Spain	Farm environment		Food trough 1 SAF		L. innocua		CC599	n.a.	ERR6496490	34	289	176		174
48815	CLIP 2020/01327	2020	Europe	Spain	Farm environment		Food trough 3 SAF		L. innocua		CC599	n.a.	ERR6496492	34	289	176		174
1223	CLIP 11262		Unknown		Natural environment				L. innocua		CC140	n.a.	NC_003212	34	123	0;68		25
13218	CFSAN046046	2010	Europe	Italy	Production environment		swab (meat plant)		L. innocua		ST1085	n.a.	SRR3215384	35	136	70		33
13348	FDA00005075	2010	North America	Mexico	Food		frozen mild guacamole		L. innocua		CC1086	n.a.	SRR3438167	36	137	0;71		34
13878	CFSAN046096	2013	Europe	Italy	Animal		bovine		L. innocua		CC1086	n.a.	SRR3344832	36	137	0;74		34
13352	FDA00009069	2014	North America	USA	Production environment		environmental swabs		L. innocua		ST1087	n.a.	SRR2029597	37		0;72		35
46692	CLIP 2020/00343	2019	Europe	Spain	Feed		Feed 1 PQD		L. innocua		ST1087	n.a.	ERR6496287	37	221	141		35
46693	CLIP 2020/00344	2019	Europe	Spain	Animal		Sheep 32 PQD		L. innocua		ST1087	n.a.	ERR6496288	37	221	141		35
46696	CLIP 2020/00347	2019	Europe	Spain	Animal		Sheep 18 PQD		L. innocua		ST1087	n.a.	ERR6496291	37	221	141		35
46698	CLIP 2020/00349	2019	Europe	Spain	Farm environment		Water trough 1 PQD		L. innocua		ST1087	n.a.	ERR6496293	37	221	141		35
46700	CLIP 2020/00351	2019	Europe	Spain	Farm environment		Food trough 3 PQD		L. innocua		ST1087	n.a.	ERR6496295	37	221	141		35
46701	CLIP 2020/00352	2019	Europe	Spain	Farm environment		Milk filter PQD		L. innocua		ST1087	n.a.	ERR6496296	37	221	141		35
46721	CLIP 2020/00353	2019	Europe	Spain	Farm environment		Bedding 2 PQD		L. innocua		ST1087	n.a.	ERR6496297	37	221	141		35
46723	CLIP 2020/00355	2019	Europe	Spain	Feed		Feed 2 PQD		L. innocua		ST1087	n.a.	ERR6496299	37	221	141		35
46749	CLIP 2020/00357	2019	Europe	Spain	Farm environment		Food trough 1 PQD		L. innocua		ST1087	n.a.	ERR6496301	37	221	141		35
46750	CLIP 2020/00358	2019	Europe	Spain	Animal		Sheep 6 PQD		L. innocua		ST1087	n.a.	ERR6496302	37	221	141		35
46752	CLIP 2020/00360	2019	Europe	Spain	Animal		Sheep 22 PQD		L. innocua		ST1087	n.a.	ERR6496304	37	221	141		35
46753	CLIP 2020/00361	2019	Europe	Spain	Animal		Sheep 19 PQD		L. innocua		ST1087	n.a.	ERR6496305	37	221	141		35
46756	CLIP 2020/00364	2019	Europe	Spain	Animal		Sheep 26 PQD		L. innocua		ST1087	n.a.	ERR6496308	37	221	141		35
46758	CLIP 2020/00366	2019	Europe	Spain	Animal		Sheep 30 PQD		L. innocua		ST1087	n.a.	ERR6496310	37	221	141		35
46759	CLIP 2020/00367	2019	Europe	Spain	Farm environment		Milking floor 3 PQD		L. innocua		ST1087	n.a.	ERR6496311	37	221	141		35
46761	CLIP 2020/00369	2019	Europe	Spain	Animal		Sheep 4 PQD		L. innocua		ST1087	n.a.	ERR6496313	37	221	141		35
47858	CLIP 2020/00445	2020	Europe	Spain	Farm environment		Milking floor 3 PQD		L. innocua		ST1087	n.a.	ERR6496363	37	221	141		35
47859	CLIP 2020/00446	2020	Europe	Spain	Feed		Feed PQD		L. innocua		ST1087	n.a.	ERR6496364	37	221	141		35
47861	CLIP 2020/00448	2020	Europe	Spain	Farm environment		Water trough 2 PQD		L. innocua		ST1087	n.a.	ERR6496366	37	221	141		35
47863	CLIP 2020/00450	2020	Europe	Spain	Farm environment		Bedding 2 PQD		L. innocua		ST1087	n.a.	ERR6496368	37	221	141		35
47865	CLIP 2020/00452	2020	Europe	Spain	Farm environment		Milk filter 1 PQD		L. innocua		ST1087	n.a.	ERR6496370	37	221	141		35
48207	CLIP 2020/01294	2020	Europe	Spain	Farm environment		Milking floor 3 PQD		L. innocua		ST1087	n.a.	ERR6496460	37	221	141		35
48208	CLIP 2020/01295	2020	Europe	Spain	Animal		Sheep 13 PQD		L. innocua		ST1087	n.a.	ERR6496461	37	221	141		35
48597	CLIP 2020/01305	2020	Europe	Spain	Animal		Sheep 5 PQD		L. innocua		ST1087	n.a.	ERR6496470	37	221	141		35
48599	CLIP 2020/01307	2020	Europe	Spain	Animal		Sheep 34 PQD		L. innocua		ST1087	n.a.	ERR6496472	37	221	141		35
48601	CLIP 2020/01309	2020	Europe	Spain	Animal		Sheep 3 PQD		L. innocua		ST1087	n.a.	ERR6496474	37	221	141		35
17685	LiDS3844	2000	North America	Canada	Food		Raw milk cheese		L. innocua			n.a.	SRR3279396	38	134	0;86		30
2125	CLIP 89446	2001	Europe	France	Human		bacteremia	blood	L. innocua			n.a.	ERR2729683	38	134	75		30
17688	CFSAN045773	2012	Europe	Italy	Food		food (RTE)		L. innocua			n.a.	SRR3345521	38	148	0;88		46
18638	9KSM	2012	Europe	Austria	Production environment				L. innocua			n.a.	GCA_000960585	38	150	90		49
18639	12KSM	2012	Europe	Austria	Production environment				L. innocua			n.a.	GCA_000960735	38		88		46
14376	CFSAN045865	2014	Europe	Italy	Food		tuna		L. innocua		CC600	n.a.	SRR3345861	38	134	0;75		30
17674	MOD1_LS888	2014	North America	USA	Food		various pet foods		L. innocua			n.a.	SRR1481929	38	142	0;79		39
13786	CFSAN048780	2015	North America	USA	Food		Apples		L. innocua		CC43	n.a.	SRR3474646	38	134	0;73		32
17684	2015L-6726	2015	North America	USA	Food		Raw meat		L. innocua			n.a.	SRR2915359	38	142	0;79		39
76384	MEZLIS29	2018	Africa	South Africa	Animal		cow		L. innocua		CC537	n.a.		38		79		39
40855	CLIP 2019/00578	2019	Europe	Spain	Farm environment		Bedding 3 ASCA		L. innocua		CC600	n.a.	ERR6496101	38	134	75		30
41614	CLIP 2019/01610	2019	Europe	Spain	Farm environment		Bedding 2 BARRAN		L. innocua			n.a.	ERR6496126	38	149	126		89
42244	CLIP 2019/01633	2019	Europe	Spain	Animal		Sheep 1 OVI		L. innocua		ST1621	n.a.	ERR6496149	38	293	180		95
42248	CLIP 2019/01637	2019	Europe	Spain	Animal		Sheep 26 OVI		L. innocua		ST1621	n.a.	ERR6496153	38	293	180		95
42277	CLIP 2019/01638	2019	Europe	Spain	Animal		Sheep 38 OVI		L. innocua		ST1621	n.a.	ERR6496154	38	293	180		95
42298	CLIP 2019/01659	2019	Europe	Spain	Animal		Sheep 7 OVI		L. innocua		CC492	n.a.	ERR6496175	38	149	117		81
42359	CLIP 2019/01675	2019	Europe	Spain	Animal		Sheep 41 ALP		L. innocua		CC43	n.a.	ERR6496190	38	134	73		32
42360	CLIP 2019/01676	2019	Europe	Spain	Animal		Sheep 29 ALP		L. innocua		CC43	n.a.	ERR6496191	38	134	73		32
42724	CLIP 2019/01677	2019	Europe	Spain	Animal		Sheep 32 ALP		L. innocua		ST1481	n.a.	ERR6496192	38	209	128		90
42725	CLIP 2019/01678	2019	Europe	Spain	Animal		Sheep 35 ALP		L. innocua		CC43	n.a.	ERR6496193	38	134	73		32
42727	CLIP 2019/01680	2019	Europe	Spain	Animal		Sheep 47 ALP		L. innocua		CC43	n.a.	ERR6496195	38	134	73		32
42731	CLIP 2019/01684	2019	Europe	Spain	Animal		Sheep 9 ALP		L. innocua		ST1481	n.a.	ERR6496199	38	209	128		90
42737	CLIP 2019/01699	2019	Europe	Spain	Animal		Sheep 49 OVI		L. innocua		CC492	n.a.	ERR6496214	38	149	117		81
42757	CLIP 2019/01712	2019	Europe	Spain	Feed		Feed SILAGE 1 SERRE		L. innocua		CC605	n.a.	ERR6496226	38	149	126		89
42758	CLIP 2019/01713	2019	Europe	Spain	Farm environment		Bedding 1 SERRE		L. innocua		CC605	n.a.	ERR6496227	38	149	126		89
42815	CLIP 2019/01614	2019	Europe	Spain	Farm environment		Bedding 2 MOR		L. innocua		CC537	n.a.	ERR6496130	38	142	79		39
43837	CLIP 2019/02930	2019	Europe	Spain	Farm environment		Bedding 3 SERRE		L. innocua		CC605	n.a.	ERR6496228	38	149	126		89
43954	CLIP 2019/02966	2019	Europe	Spain	Farm environment		Bedding 3 SAF		L. innocua		CC2074	n.a.	ERR6496255	38	142	160		128
43959	CLIP 2019/02971	2019	Europe	Spain	Animal		Cow 11 SAF FECES		L. innocua		CC43	n.a.	ERR6496260	38	134	73		32
46660	CLIP 2020/00324	2019	Europe	Spain	Animal		Goat 1 FECES PQB		L. innocua		CC600	n.a.	ERR6496268	38	134			30
46661	CLIP 2020/00325	2019	Europe	Spain	Feed		Feed 1 SOR		L. innocua		CC43	n.a.	ERR6496269	38		73		32
46662	CLIP 2020/00326	2019	Europe	Spain	Feed		Feed 2 SOR		L. innocua		CC43	n.a.	ERR6496270	38		73		32
46663	CLIP 2020/00327	2019	Europe	Spain	Feed		Feed SILAGE SOR		L. innocua		CC43	n.a.	ERR6496271	38		73		32
46665	CLIP 2020/00329	2019	Europe	Spain	Farm environment		Water trough 2 SOR		L. innocua		CC43	n.a.	ERR6496273	38		73		32
46666	CLIP 2020/00330	2019	Europe	Spain	Animal		Cow 6 SOR		L. innocua		CC2074	n.a.	ERR6496274	38	142	160		128
46668	CLIP 2020/00332	2019	Europe	Spain	Farm environment		Bedding 3 SOR		L. innocua		CC43	n.a.	ERR6496276	38		73		32
46669	CLIP 2020/00333	2019	Europe	Spain	Animal		Cow 15 SOR		L. innocua		CC2074	n.a.	ERR6496277	38	142	160		128
46685	CLIP 2020/00336	2019	Europe	Spain	Animal		Cow 17 SOR		L. innocua		CC43	n.a.	ERR6496280	38	134	73		32
46751	CLIP 2020/00359	2019	Europe	Spain	Farm environment		Milk filter 2 PQD		L. innocua		ST2163	n.a.	ERR6496303	38
46762	CLIP 2020/00370	2019	Europe	Spain	Animal		Cow 11 AYN		L. innocua		CC731	n.a.	ERR6496314	38	148	88		46
46763	CLIP 2020/00371	2019	Europe	Spain	Animal		Cow 8 AYN		L. innocua		CC731	n.a.	ERR6496315	38	148	88		46
46764	CLIP 2020/00372	2019	Europe	Spain	Feed		Feed 2 AYN		L. innocua		CC731	n.a.	ERR6496316	38	148	88		46
46765	CLIP 2020/00373	2019	Europe	Spain	Feed		Feed 1 AYN		L. innocua		CC731	n.a.	ERR6496317	38	148	88		46
46766	CLIP 2020/00374	2019	Europe	Spain	Animal		Cow 18 AYN		L. innocua		CC731	n.a.	ERR6496318	38	148	88		46
46767	CLIP 2020/00375	2019	Europe	Spain	Animal		Cow 27 AYN		L. innocua		CC731	n.a.	ERR6496319	38	148	88		46
46768	CLIP 2020/00376	2019	Europe	Spain	Animal		Cow 23 AYN		L. innocua		CC731	n.a.	ERR6496320	38	148	88		46
46769	CLIP 2020/00377	2019	Europe	Spain	Farm environment		Milk filter 1 AYN		L. innocua		CC731	n.a.	ERR6496321	38	148	88		46
46786	CLIP 2020/00378	2019	Europe	Spain	Animal		Cow 30 AYN		L. innocua		CC731	n.a.	ERR6496322	38	148	88		46
46787	CLIP 2020/00379	2019	Europe	Spain	Animal		Cow 3 AYN		L. innocua		CC731	n.a.	ERR6496323	38	148	88		46
46788	CLIP 2020/00381	2019	Europe	Spain	Feed		Feed 1 SIR		L. innocua		CC600	n.a.	ERR6496324	38	134	75		30
46789	CLIP 2020/00382	2019	Europe	Spain	Feed		Feed 2 SIR		L. innocua		CC600	n.a.	ERR6496325	38	134	75		30
46813	CLIP 2020/00401	2019	Europe	Spain	Animal		Sheep 15 PQE		L. innocua		CC600	n.a.	ERR6496328	38	134	75
46814	CLIP 2020/00402	2019	Europe	Spain	Farm environment		Food trough 3 PQE		L. innocua		CC600	n.a.	ERR6496329	38	134	75
46815	CLIP 2020/00403	2019	Europe	Spain	Farm environment		Bedding 2 PQE		L. innocua		CC600	n.a.	ERR6496330	38	134	75
46123	CLIP 2020/00410	2020	Europe	Spain	Production environment		food trough		L. innocua			n.a.	ERR4998128	38	134	75		30
46124	CLIP 2020/00411	2020	Europe	Spain	Production environment		food trough		L. innocua			n.a.	ERR4998129	38	134	75		30
46818	CLIP 2020/00406	2020	Europe	Spain	Farm environment		Bedding 1 SIR		L. innocua		CC600	n.a.	ERR6496333	38	134	75		30
46819	CLIP 2020/00407	2020	Europe	Spain	Farm environment		Bedding 2 SIR		L. innocua		CC600	n.a.	ERR6496334	38	134	75		30
46975	CLIP 2020/00424	2020	Europe	Spain	Animal		Sheep 35 OVI		L. innocua		CC43	n.a.	ERR6496349	38	134	73		32
47848	CLIP 2020/00433	2020	Europe	Spain	Animal		Sheep 48380 OVI		L. innocua		CC43	n.a.	ERR6496357	38	134	73		32
47849	CLIP 2020/00434	2020	Europe	Spain	Animal		Sheep 48597 OVI		L. innocua		CC43	n.a.	ERR6496358	38	134	73		32
47850	CLIP 2020/00435	2020	Europe	Spain	Animal		Sheep 48420 OVI		L. innocua		CC43	n.a.	ERR6496359	38	134	73		32
47851	CLIP 2020/00436	2020	Europe	Spain	Animal		Sheep 48075 OVI		L. innocua		CC43	n.a.	ERR6496360	38	134	73		32
47887	CLIP 2020/00470	2020	Europe	Spain	Farm environment		Food trough 1 SAF		L. innocua		ST1621	n.a.	ERR6496383	38	293	180		95
47894	CLIP 2020/00478	2020	Europe	Spain	Animal		Cow 35 SAF		L. innocua		ST1621	n.a.	ERR6496391	38	293	180		95
47901	CLIP 2020/00485	2020	Europe	Spain	Feed		Feed AYN		L. innocua		CC731	n.a.	ERR6496398	38	148	88		46
47902	CLIP 2020/00486	2020	Europe	Spain	Animal		Cow 23 AYN		L. innocua		CC731	n.a.	ERR6496399	38	148	88		46
47928	CLIP 2020/00473	2020	Europe	Spain	Feed		Feed 1 SAF		L. innocua		ST1621	n.a.	ERR6496386	38	293	180		95
47944	CLIP 2020/00504	2020	Europe	Spain	Animal		Cow 9 SOR		L. innocua		CC43	n.a.	ERR6496417	38	134	73		32
47945	CLIP 2020/00505	2020	Europe	Spain	Animal		Cow 14 SOR		L. innocua		CC43	n.a.	ERR6496418	38	134	73		32
47949	CLIP 2020/00509	2020	Europe	Spain	Animal		Cow 32 SOR		L. innocua		CC43	n.a.	ERR6496422	38	134	73		32
47960	CLIP 2020/00514	2020	Europe	Spain	Animal		Cow 12 SOR		L. innocua		CC43	n.a.	ERR6496427	38	134	73		32
47963	CLIP 2020/00518	2020	Europe	Spain	Animal		Cow 21 SOR		L. innocua		CC2074	n.a.	ERR6496431	38	142	160		128
47970	CLIP 2020/00515	2020	Europe	Spain	Farm environment		Bedding 1 SOR		L. innocua		CC43	n.a.	ERR6496428	38	134	73		32
47973	CLIP 2020/00524	2020	Europe	Spain	Feed		Feed SOR		L. innocua		CC43	n.a.	ERR6496437	38	134	73		32
47975	CLIP 2020/00526	2020	Europe	Spain	Farm environment		Water trough 3		L. innocua		CC43	n.a.	ERR6496439	38	134	73		32
48149	CLIP 2020/01267	2020	Europe	Spain	Farm environment		Bedding 1		L. innocua		CC605	n.a.	ERR6496441	38	149	126		89
48150	CLIP 2020/01268	2020	Europe	Spain	Farm environment		Bedding 2		L. innocua		CC600	n.a.	ERR6496442	38	134	75		183
48153	CLIP 2020/01271	2020	Europe	Spain	Animal		Goat 4 PQC		L. innocua		CC731	n.a.	ERR6496445	38	148	88		46
48160	CLIP 2020/01284	2020	Europe	Spain	Farm environment		Water trough 2 SOR		L. innocua		CC2074	n.a.	ERR6496454	38	142	160		128
48162	CLIP 2020/01286	2020	Europe	Spain	Farm environment		Food trough 3 SOR		L. innocua		CC2074	n.a.	ERR6496456	38	142	160		128
48204	CLIP 2020/01291	2020	Europe	Spain	Farm environment		Water trough oveja marveo PQD		L. innocua		ST527	n.a.	ERR6496457	38	212	130		92
48205	CLIP 2020/01292	2020	Europe	Spain	Farm environment		Milking floor 1 PQD		L. innocua		ST1621	n.a.	ERR6496458	38	293	180		95
48206	CLIP 2020/01293	2020	Europe	Spain	Farm environment		Milking floor 2 PQD		L. innocua		ST527	n.a.	ERR6496459	38	212	130		92
48210	CLIP 2020/01297	2020	Europe	Spain	Animal		Sheep 12 PQD		L. innocua		ST527	n.a.	ERR6496462	38	212	130		92
48212	CLIP 2020/01299	2020	Europe	Spain	Animal		Sheep 28 PQD		L. innocua		ST527	n.a.	ERR6496464	38	212	130		92
48214	CLIP 2020/01301	2020	Europe	Spain	Animal		Sheep 22 PQD		L. innocua		ST1621	n.a.	ERR6496466	38	293	180		95
48215	CLIP 2020/01302	2020	Europe	Spain	Animal		Sheep 35 PQD		L. innocua		ST1621	n.a.	ERR6496467	38	293	180		95
48217	CLIP 2020/01304	2020	Europe	Spain	Animal		Sheep 36 PQD		L. innocua		ST1621	n.a.	ERR6496469	38	293	180		95
48598	CLIP 2020/01306	2020	Europe	Spain	Animal		Sheep 32 PQD		L. innocua		ST1621	n.a.	ERR6496471	38	293	180		95
48600	CLIP 2020/01308	2020	Europe	Spain	Animal		Sheep 8 PQD		L. innocua		ST1621	n.a.	ERR6496473	38	293	180		95
48602	CLIP 2020/01310	2020	Europe	Spain	Animal		Sheep 30 PQD		L. innocua		ST527	n.a.	ERR6496475	38	212	130		92
48603	CLIP 2020/01311	2020	Europe	Spain	Animal		Sheep 38 PQD		L. innocua		ST1621	n.a.	ERR6496476	38	293	180		95
48604	CLIP 2020/01312	2020	Europe	Spain	Animal		Sheep 37 PQD		L. innocua		ST527	n.a.	ERR6496477	38	212	130		92
48605	CLIP 2020/01313	2020	Europe	Spain	Animal		Sheep 25 PQD		L. innocua		ST1621	n.a.	ERR6496478	38	293	180		95
48606	CLIP 2020/01314	2020	Europe	Spain	Animal		Sheep 26 PQD		L. innocua		ST1621	n.a.	ERR6496479	38	293	180		95
48607	CLIP 2020/01315	2020	Europe	Spain	Animal		Sheep 20 PQD		L. innocua		ST527	n.a.	ERR6496480	38	212	130		92
48807	CLIP 2020/01318	2020	Europe	Spain	Feed		Feed 2 AYN		L. innocua		CC731	n.a.	ERR6496483	38	148	88		46
48808	CLIP 2020/01319	2020	Europe	Spain	Feed		Feed 3 AYN		L. innocua		CC731	n.a.	ERR6496484	38	148	88		46
48809	CLIP 2020/01320	2020	Europe	Spain	Farm environment		Food trough 1 AYN		L. innocua		CC731	n.a.	ERR6496485	38	148	88		46
48810	CLIP 2020/01321	2020	Europe	Spain	Farm environment		Food trough 2 AYN		L. innocua		CC731	n.a.	ERR6496486	38	148	88		46
48811	CLIP 2020/01322	2020	Europe	Spain	Farm environment		Food trough 3 AYN		L. innocua		CC731	n.a.	ERR6496487	38	148	88		46
48812	CLIP 2020/01323	2020	Europe	Spain	Animal		Cow 24 AYN		L. innocua		CC731	n.a.	ERR6496488	38	148	88		46
48816	CLIP 2020/01328	2020	Europe	Spain	Farm environment		Food trough 2 RUT		L. innocua		CC600	n.a.	ERR6496493	38	134	75		30
48817	CLIP 2020/01329	2020	Europe	Spain	Farm environment		Food trough 1 PQE		L. innocua		CC600	n.a.	ERR6496494	38	134	75		183
48818	CLIP 2020/01330	2020	Europe	Spain	Farm environment		Food trough 2 PQE		L. innocua		CC600	n.a.	ERR6496495	38	134	75		183
48819	CLIP 2020/01331	2020	Europe	Spain	Farm environment		Bedding 2 PQE		L. innocua		CC600	n.a.	ERR6496496	38	134	75		30
48821	CLIP 2020/01333	2020	Europe	Spain	Animal		Sheep 35 PQE		L. innocua		CC43	n.a.	ERR6496498	38	134	73		32
48822	CLIP 2020/01334	2020	Europe	Spain	Animal		Sheep 24 PQE		L. innocua		CC600	n.a.	ERR6496499	38	134	75		30
14606	CFSAN046043	2010	Europe	Italy	Production environment		swab (meat plant)		L. innocua		CC542	n.a.	SRR3215380	39	140	0;77		37
14907	CFSAN023702	2014	North America	USA	Production environment		environmental		L. innocua		ST1092	n.a.	SRR1569796	40	140	0;78		38
17675	PNUSAL000003	2015	North America	USA	Unknown				L. innocua		ST2787	n.a.	SRR2049105	41	143	0;80		40
17681	2010L-1951	2015	North America	USA	Unknown				L. innocua		ST2787	n.a.	SRR2051158	41	143	0;80		40
17680	F6217	2015	North America	USA	Unknown				L. innocua		ST2788	n.a.	SRR2051115	42	145	0;83		42
11674	FSL J1-023-CNR		Europe		Unknown				L. innocua		ST437	n.a.	ERR2729790	42	133	0;89		42
18636	FSL J1-023-NCBI		Unknown	Unknown	Unknown				L. innocua			n.a.	CM001049.1	42	133	89		42
17682	H8597	2015	North America	USA	Unknown				L. innocua			n.a.	SRR2727852	43	132	0;84		43
11652	CLIP 2016/01003	2016	Europe	France	Food				L. innocua			n.a.	ERR2729681	43	132	0;84		43
18637	ATCC 33091		Unknown	Unknown	Human		feces healthy pregnant human		L. innocua			n.a.	GCA_000241405	43	132	84		43
17683	H6330	2015	North America	USA	Unknown				L. innocua			n.a.	SRR2727853	44	146	0;85		44
42303	CLIP 2019/01664	2019	Europe	Spain	Animal		Sheep 36 OVI		L. innocua		ST1577	n.a.	ERR6496180	44	146	85		44
17686	LiDS3848	2005	North America	Canada	Food		Raw milk cheese		L. innocua			n.a.	SRR3279402	45	147	0;87		45
17687	CFSAN045767	2012	Europe	Italy	Food		salami		L. innocua			n.a.	SRR3345290	46	132	0;84		43
15229	SLCC5334		Europe		Unknown				Other Listeria species	6b		n.a.	AM263198	47	141	0		48
48639	FSL L7-0201	2018	North America	USA	Natural environment		soil	soil	III		ST2249		SAMN12630133; SRR10019267	48
48707	FSL L7-0662	2018	North America	USA	Natural environment		soil	soil	III		ST2248		SAMN12630194; SRR10019243	48
48724	FSL L7-0817	2018	North America	USA	Natural environment		soil	soil	III		CC131		SAMN11784708	48	11	91		20
48728	FSL L7-0830	2018	North America	USA	Natural environment		soil	soil	III		ST1003		SAMN11784349	48	11	98		80
13	SLCC2376		Unknown		Unknown		Unknown		III	4c	CC131	CT1003	NC_018590	48	11	91		20
103	SLCC85		Unknown		Unknown		Unknown		III	n.d.	CC131	CT1002	ERR1100977	48	11	91		20
23	FSL J1-208	1998	North America	USA	Animal		goat		IV	L; 4a	ST569	CT1013	NZ_CM001469; NZ_CM001470	49	16	190		139
48708	FSL L7-0666	2018	North America	USA	Natural environment		soil	soil	III		ST2281		SAMN12630195; SRR10019242	54
23371	LS1302	2017	North America	USA	Animal				III		CC641		SRR5896296	56	94			158
48631	FSL L7-0144	2018	North America	USA	Natural environment		soil	soil	III		CC1512		SAMN12630126; SRR10019253	56	94			169
48643	FSL L7-0218	2018	North America	USA	Natural environment		soil	soil	III		CC2263		SAMN12630137; SRR10019186	56	67			169
48717	FSL L7-0755	2018	North America	USA	Natural environment		soil	soil	III		ST2213		SAMN12630203; SRR10019233	56				155
48718	FSL L7-0763	2018	North America	USA	Natural environment		soil	soil	III		CC2214		SAMN12630204; SRR10019232	56				169
48719	FSL L7-0764	2018	North America	USA	Natural environment		soil	soil	III		ST2215		SAMN12630205; SRR10019231	56				169
48635	FSL L7-0155	2018	North America	USA	Natural environment		soil	soil	III		CC641		SAMN12630130; SRR10019270	58	94			158
48657	FSL L7-0355	2018	North America	USA	Natural environment		soil	soil	III		ST2289		SAMN12630150; SRR10019257	58				165
48692	FSL L7-0626	2018	North America	USA	Natural environment		soil	soil	III		ST2301		SAMN12630180; SRR10019252	58
48695	FSL L7-0631	2018	North America	USA	Natural environment		soil	soil	III		ST2301		SAMN12630183; SRR10019224	58
48706	FSL L7-0661	2018	North America	USA	Natural environment		soil	soil	III		ST2247		SAMN12630193; SRR10019244	58				155
48709	FSL L7-0669	2018	North America	USA	Natural environment		soil	soil	III		ST2212		SAMN12630196; SRR10019241	58
48701	FSL L7-0647	2018	North America	USA	Natural environment		soil	soil	III		ST2261		SAMN12630189; SRR10019249	61
48655	FSL L7-0339	2018	North America	USA	Natural environment		soil	soil	III		ST2232		SAMN12630148; SRR10019193	62
48774	FSL L7-1375	2018	North America	USA	Natural environment		soil	soil	III		ST2229		SAMN11962659	62	80			152
48785	FSL L7-1635	2018	North America	USA	Natural environment		soil	soil	III		ST2269		SAMN12189816	62
48629	FSL L7-0131	2018	North America	USA	Natural environment		soil	soil	III		CC641		SAMN12630124; SRR10019203	65	84			155
81073	P-120/5	2020	Europe	Slovakia	Production environment		milk filter		II		CC14	CT10668		67	12	29		6
48634	FSL L7-0148	2018	North America	USA	Natural environment		soil	soil	III		ST2219		SAMN12630129; SRR10019228	69
48691	FSL L7-0625	2018	North America	USA	Natural environment		soil	soil	III		ST2300		SAMN12630179; SRR10019254	72
48699	FSL L7-0640	2018	North America	USA	Natural environment		soil	soil	III		ST1766		SAMN12630187; SRR10019226	72
48740	FSL L7-0868	2018	North America	USA	Natural environment		soil	soil	III		ST2235		SAMN11784703	72
48751	FSL L7-1025	2018	North America	USA	Natural environment		soil	soil	III		ST2312		SAMN11962688	72				145
41611	CLIP 2019/01607	2019	Europe	Spain	Farm environment		Food trough 1 BARRAN		L. innocua		CC493	n.a.	ERR6496123	94	223	135		96
46670	CLIP 2020/00334	2019	Europe	Spain	Animal		Cow 25 SOR		L. innocua		CC493	n.a.	ERR6496278	94	223	135		96
46671	CLIP 2020/00335	2019	Europe	Spain	Animal		Cow 16 SOR		L. innocua		CC493	n.a.	ERR6496279	94	223	135		96
46687	CLIP 2020/00338	2019	Europe	Spain	Animal		Cow 26 SOR		L. innocua		CC493	n.a.	ERR6496282	94	223	135		96
46688	CLIP 2020/00339	2019	Europe	Spain	Animal		Cow 30 SOR		L. innocua		CC493	n.a.	ERR6496283	94	223	135		96
47895	CLIP 2020/00479	2020	Europe	Spain	Animal		Cow 17 SAF		L. innocua		ST530	n.a.	ERR6496392	94	142	133		93
47959	CLIP 2020/00513	2020	Europe	Spain	Animal		Cow 11 SOR		L. innocua		CC493	n.a.	ERR6496426	94	223	135		96
47971	CLIP 2020/00521	2020	Europe	Spain	Farm environment		Food trough 1 SOR		L. innocua		ST530	n.a.	ERR6496434	94	142			93
47972	CLIP 2020/00522	2020	Europe	Spain	Farm environment		Food trough 2 SOR		L. innocua		ST530	n.a.	ERR6496435	94	142			93
48002	CLIP 2020/00523	2020	Europe	Spain	Farm environment		Food trough 3 SOR		L. innocua		ST530	n.a.	ERR6496436	94	142			93
48159	CLIP 2020/01283	2020	Europe	Spain	Animal		Sheep 12 PQA		L. innocua		CC493	n.a.	ERR6496453	94	223	135		96
40842	CLIP 2019/00575	2019	Europe	Spain	Farm environment		Bedding 3 OVI		L. innocua		CC1480	n.a.	ERR6496098	101	288	175		173
42309	CLIP 2019/01669	2019	Europe	Spain	Farm environment		Water trough 2 OVI		L. innocua		CC1480	n.a.	ERR6496184	101	288	175
42310	CLIP 2019/01670	2019	Europe	Spain	Animal		Sheep 21 OVI		L. innocua		CC1480	n.a.	ERR6496185	101	288	175
42358	CLIP 2019/01674	2019	Europe	Spain	Feed		Feed MIXER OVI		L. innocua		CC1480	n.a.	ERR6496189	101	288	175
42736	CLIP 2019/01697	2019	Europe	Spain	Animal		Sheep 38 OVI		L. innocua		CC1480	n.a.	ERR6496212	101	288	175
42755	CLIP 2019/01703	2019	Europe	Spain	Farm environment		Bedding 1 OVI		L. innocua		CC1480	n.a.	ERR6496217	101	288	175
43950	CLIP 2019/02962	2019	Europe	Spain	Feed		Feed 1 SAF		L. innocua		CC1480	n.a.	ERR6496251	101	288	175
46971	CLIP 2020/00420	2020	Europe	Spain	Animal		Sheep 20 OVI		L. innocua		CC1480	n.a.	ERR6496345	101	288	175
46978	CLIP 2020/00427	2020	Europe	Spain	Feed		Feed OVI		L. innocua		CC1480	n.a.	ERR6496352	101	288	175		173
47897	CLIP 2020/00481	2020	Europe	Spain	Animal		Sheep 9733 OVI		L. innocua		CC1480	n.a.	ERR6496394	101	288	175		173
48814	CLIP 2020/01326	2020	Europe	Spain	Farm environment		Food trough 2 SAF		L. innocua		CC1480	n.a.	ERR6496491	101	288	175		173
48676	FSL L7-0479	2018	North America	USA	Natural environment		soil	soil	II		CC1066		SAMN12630167; SRR10019211	106		14		13
42280	CLIP 2019/01641	2019	Europe	Spain	Animal		Sheep 51 OVI		L. innocua		ST1619	n.a.	ERR6496157	114	142	161		129
43951	CLIP 2019/02963	2019	Europe	Spain	Feed		Feed 2 SAF		L. innocua		ST1619	n.a.	ERR6496252	114	142	161		129
43953	CLIP 2019/02965	2019	Europe	Spain	Farm environment		Food trough 2 SAF		L. innocua		ST1619	n.a.	ERR6496254	114	142	161		129
43962	CLIP 2019/02974	2019	Europe	Spain	Animal		Cow 31 SAF FECES		L. innocua		ST1619	n.a.	ERR6496263	114	142	161		129
43964	CLIP 2019/02976	2019	Europe	Spain	Farm environment		Food trough 3 SAF		L. innocua		ST1619	n.a.	ERR6496265	114	142	161		129
46812	CLIP 2020/00400	2019	Europe	Spain	Animal		Sheep 5 PQE		L. innocua		ST1619	n.a.	ERR6496327	114	142	161		129
47961	CLIP 2020/00516	2020	Europe	Spain	Farm environment		Bedding 2 SOR		L. innocua		ST1619	n.a.	ERR6496429	114	142	161		129
47962	CLIP 2020/00517	2020	Europe	Spain	Farm environment		Bedding 3 SOR		L. innocua		ST1619	n.a.	ERR6496430	114	142	161		129
48151	CLIP 2020/01269	2020	Europe	Spain	Farm environment		Bedding 3		L. innocua		ST1619	n.a.	ERR6496443	114	142	161		129
48154	CLIP 2020/01272	2020	Europe	Spain	Animal		Goat 5 PQC		L. innocua		ST1619	n.a.	ERR6496446	114	142	161		129
48155	CLIP 2020/01273	2020	Europe	Spain	Animal		Goat 12 PQC		L. innocua		ST1619	n.a.	ERR6496447	114	142	161		129
48156	CLIP 2020/01274	2020	Europe	Spain	Animal		Goat 19 PQC		L. innocua		ST1619	n.a.	ERR6496448	114	142	161		129
40563	CLIP 2019/00555	2019	Europe	Spain	Farm environment		Bedding 2 MOR		L. innocua		CC1609	n.a.	ERR6496083	118	287	174		172
40852	CLIP 2019/00573	2019	Europe	Spain	Farm environment		Bedding 2 OVI		L. innocua		CC1609	n.a.	ERR6496097	118	287	174		172
41364	CLIP 2019/01587	2019	Europe	Spain	Farm environment		Bedding 1 OVI		L. innocua		CC1609	n.a.	ERR6496103	118	287	174		172
41372	CLIP 2019/01595	2019	Europe	Spain	Animal		Sheep 52 OVI		L. innocua		CC1609	n.a.	ERR6496111	118	287	174		172
42245	CLIP 2019/01634	2019	Europe	Spain	Animal		Sheep 3 OVI		L. innocua		CC1609	n.a.	ERR6496150	118	287	174		172
42279	CLIP 2019/01640	2019	Europe	Spain	Animal		Sheep 43 OVI		L. innocua		CC1609	n.a.	ERR6496156	118	287	174
42297	CLIP 2019/01658	2019	Europe	Spain	Feed		Feed 2 OVI		L. innocua		CC1609	n.a.	ERR6496174	118	287	174
42305	CLIP 2019/01666	2019	Europe	Spain	Animal		Sheep 3 OVI		L. innocua		CC1609	n.a.	ERR6496181	118	287	174
42307	CLIP 2019/01667	2019	Europe	Spain	Animal		Sheep 34 OVI		L. innocua		CC1609	n.a.	ERR6496182	118	287	174
42311	CLIP 2019/01671	2019	Europe	Spain	Animal		Sheep 53 OVI		L. innocua		CC1609	n.a.	ERR6496186	118	287	174
42735	CLIP 2019/01696	2019	Europe	Spain	Feed		Feed MIXER unifeed OVI		L. innocua		CC1609	n.a.	ERR6496211	118	287	174
42738	CLIP 2019/01700	2019	Europe	Spain	Animal		Sheep 16 OVI		L. innocua		CC1609	n.a.	ERR6496215	118	287	174
46967	CLIP 2020/00416	2020	Europe	Spain	Feed		Feed mixer OVI		L. innocua		CC1609	n.a.	ERR6496341	118	287	174
46969	CLIP 2020/00418	2020	Europe	Spain	Animal		Sheep 16 OVI		L. innocua		CC1609	n.a.	ERR6496343	118	287	174
46970	CLIP 2020/00419	2020	Europe	Spain	Animal		Sheep 27 OVI		L. innocua		CC1609	n.a.	ERR6496344	118	287	174
46972	CLIP 2020/00421	2020	Europe	Spain	Animal		Sheep 53 OVI		L. innocua		CC1609	n.a.	ERR6496346	118	287	174
46973	CLIP 2020/00422	2020	Europe	Spain	Animal		Sheep 3 OVI		L. innocua		CC1609	n.a.	ERR6496347	118	287	174
46974	CLIP 2020/00423	2020	Europe	Spain	Animal		Sheep 5 OVI		L. innocua		CC1609	n.a.	ERR6496348	118	287	174		172
46979	CLIP 2020/00428	2020	Europe	Spain	Farm environment		Food trough 1 OVI		L. innocua		CC1609	n.a.	ERR6496353	118	287	174		172
46983	CLIP 2020/00432	2020	Europe	Spain	Animal		Sheep 49494 OVI		L. innocua		CC1609	n.a.	ERR6496356	118	287	174		172
47898	CLIP 2020/00482	2020	Europe	Spain	Animal		Sheep 47922 OVI		L. innocua		CC1609	n.a.	ERR6496395	118	287	174		172
48679	FSL L7-0521	2018	North America	USA	Natural environment		soil	soil	II		CC1553		SAMN12630169; SRR10019213	119	61		1	133
42246	CLIP 2019/01635	2019	Europe	Spain	Animal		Sheep 10 OVI		L. innocua		ST1616	n.a.	ERR6496151	120	294	181		38
42247	CLIP 2019/01636	2019	Europe	Spain	Animal		Sheep 25 OVI		L. innocua		ST1616	n.a.	ERR6496152	120	294	181		38
42312	CLIP 2019/01672	2019	Europe	Spain	Farm environment		Bedding 2 OVI		L. innocua		CC1608	n.a.	ERR6496187	120	296	183
42357	CLIP 2019/01673	2019	Europe	Spain	Animal		Sheep 26 OVI		L. innocua		CC1608	n.a.	ERR6496188	120	296	183
42739	CLIP 2019/01701	2019	Europe	Spain	Farm environment		Bedding 2 OVI		L. innocua		CC1608	n.a.	ERR6496216	120	296	183
43883	CLIP 2019/02935	2019	Europe	Spain	Feed		Feed mixer OVI		L. innocua		CC1608	n.a.	ERR6496233	120	296	183
42300	CLIP 2019/01661	2019	Europe	Spain	Animal		Sheep 51 OVI		L. innocua		ST1622	n.a.	ERR6496177	121	295	182		38
43881	CLIP 2019/02933	2019	Europe	Spain	Farm environment		Bedding 2 OVI		L. innocua		ST1622	n.a.	ERR6496231	121	295	182		38
81182	AW75	2018	North America	Mexico	Food	Fruit or vegetable	Potato		II		ST585	CT10818	SAMN15913276; SRR12522493	123	44	187		1
48628	FSL L7-0115	2018	North America	USA	Natural environment		soil	soil	III		ST2271		SAMN12630123; SRR10019258	125
48665	FSL L7-0411	2018	North America	USA	Natural environment		soil	soil	III		ST2291		SAMN12630158; SRR10019201	125
47943	CLIP 2020/00503	2020	Europe	Spain	Animal		Cow 8 SOR		L. innocua		ST2156	n.a.	ERR6496416	126	205	202		47
47946	CLIP 2020/00506	2020	Europe	Spain	Animal		Cow 17 SOR		L. innocua		ST2156	n.a.	ERR6496419	126	205	202		47
47947	CLIP 2020/00507	2020	Europe	Spain	Animal		Cow 18 SOR		L. innocua		ST2156	n.a.	ERR6496420	126	205	202		47
47948	CLIP 2020/00508	2020	Europe	Spain	Animal		Cow 19 SOR		L. innocua		ST2156	n.a.	ERR6496421	126	205	202		47
47950	CLIP 2020/00510	2020	Europe	Spain	Animal		Cow 31 SOR		L. innocua		ST2156	n.a.	ERR6496423	126	205	202		47
47951	CLIP 2020/00511	2020	Europe	Spain	Animal		Cow 29 SOR		L. innocua		ST2156	n.a.	ERR6496424	126	205	202		47
47952	CLIP 2020/00512	2020	Europe	Spain	Animal		Cow 10 SOR		L. innocua		ST2156	n.a.	ERR6496425	126	205	202		47
47964	CLIP 2020/00519	2020	Europe	Spain	Animal		Cow 24 SOR		L. innocua		ST2156	n.a.	ERR6496432	126	205	202		47
47965	CLIP 2020/00520	2020	Europe	Spain	Animal		Cow 25 SOR		L. innocua		ST2156	n.a.	ERR6496433	126	205	202		47
48161	CLIP 2020/01285	2020	Europe	Spain	Farm environment		Milking floor 2 SOR		L. innocua		ST2156	n.a.	ERR6496455	126	205	202		47
48630	FSL L7-0139	2018	North America	USA	Natural environment		soil	soil	III		CC1139		SAMN12630125; SRR10019214	127
48633	FSL L7-0147	2018	North America	USA	Natural environment		soil	soil	III		ST2254		SAMN12630128; SRR10019237	127
48638	FSL L7-0197	2018	North America	USA	Natural environment		soil	soil	III		ST2246		SAMN12373154	127				155
48711	FSL L7-0677	2018	North America	USA	Natural environment		soil	soil	III		ST2303		SAMN12630198; SRR10019239	127
48632	FSL L7-0145	2018	North America	USA	Natural environment		soil	soil	III		ST1827		SAMN12630127; SRR10019248	128	67
48636	FSL L7-0157	2018	North America	USA	Natural environment		soil	soil	III		ST2284		SAMN12630131; SRR10019269	129
48640	FSL L7-0205	2018	North America	USA	Natural environment		soil	soil	III		ST2220		SAMN12630134; SRR10019266	130
48645	FSL L7-0222	2018	North America	USA	Natural environment		soil	soil	III		ST2222		SAMN12630139; SRR10019264	130
48689	FSL L7-0623	2018	North America	USA	Natural environment		soil	soil	III		CC2210		SAMN12630177; SRR10019220	130
48696	FSL L7-0633	2018	North America	USA	Natural environment		soil	soil	III		CC2210		SAMN12630184; SRR10019251	130
48700	FSL L7-0641	2018	North America	USA	Natural environment		soil	soil	III		ST2223		SAMN12630188; SRR10019227	130
48703	FSL L7-0649	2018	North America	USA	Natural environment		soil	soil	III		CC2210		SAMN12630190; SRR10019247	130
48773	FSL L7-1367	2018	North America	USA	Natural environment		soil	soil	III		ST2225		SAMN11962680	130
48641	FSL L7-0213	2018	North America	USA	Natural environment		soil	soil	III		ST2285		SAMN12630135; SRR10019265	131
48642	FSL L7-0214	2018	North America	USA	Natural environment		soil	soil	III		ST2221		SAMN12630136; SRR10019185	132
48644	FSL L7-0221	2018	North America	USA	Natural environment		soil	soil	III		CC1994		SAMN12630138; SRR10019187	133				155
48646	FSL L7-0230	2018	North America	USA	Natural environment		soil	soil	III		ST2286		SAMN12630140; SRR10019262	134
48648	FSL L7-0239	2018	North America	USA	Natural environment		soil	soil	II		ST2199		SAMN12630142; SRR10019189	135				6
48649	FSL L7-0251	2018	North America	USA	Natural environment		soil	soil	II		CC926		SAMN12630143; SRR10019190	136				1
48673	FSL L7-0463	2018	North America	USA	Natural environment		soil	soil	II		ST2201		SAMN12630164; SRR10019208	136				1
48778	FSL L7-1415	2018	North America	USA	Natural environment		soil	soil	II		ST2198		SAMN11962660	136				6
48784	FSL L7-1444	2018	North America	USA	Natural environment		soil	soil	II		ST2296		SAMN12189830	136				6
48651	FSL L7-0323	2018	North America	USA	Natural environment		soil	soil	III		ST2287		SAMN12630145; SRR10019260	137
48652	FSL L7-0325	2018	North America	USA	Natural environment		soil	soil	III		ST2288		SAMN12630146; SRR10019191	138
48659	FSL L7-0379	2018	North America	USA	Natural environment		soil	soil	II		ST2206		SAMN12630152; SRR10019195	139	21	19	1	6
48660	FSL L7-0399	2018	North America	USA	Natural environment		soil	soil	III		ST2268		SAMN12630153; SRR10019196	140
48661	FSL L7-0403	2018	North America	USA	Natural environment		soil	soil	III		ST1700		SAMN12630154; SRR10019197	141
48792	FSL L7-1737	2018	North America	USA	Natural environment		soil	soil	III		ST2292		SAMN12189825	141
48804	FSL L7-1808	2018	North America	USA	Natural environment		soil	soil	III		CC1734		SAMN12190118	141
48662	FSL L7-0407	2018	North America	USA	Natural environment		soil	soil	III		ST2276		SAMN12630155; SRR10019198	142
48786	FSL L7-1637	2018	North America	USA	Natural environment		soil	soil	III		ST2274		SAMN12190464	142
48663	FSL L7-0408	2018	North America	USA	Natural environment		soil	soil	III		ST2272		SAMN12630156; SRR10019199	143				148
48666	FSL L7-0415	2018	North America	USA	Natural environment		soil	soil	III		ST2230		SAMN12630159; SRR10019202	144
48668	FSL L7-0421	2018	North America	USA	Natural environment		soil	soil	III		ST2293		SAMN12630160; SRR10019204	144
48667	FSL L7-0419	2018	North America	USA	Natural environment		soil	soil	III		ST2255		SAMN12373155	145
48669	FSL L7-0427	2018	North America	USA	Natural environment		soil	soil	II		ST2240		SAMN12630161; SRR10019205	146	109
48670	FSL L7-0437	2018	North America	USA	Natural environment		soil	soil	III		ST2294		SAMN12630162; SRR10019206	147
48674	FSL L7-0466	2018	North America	USA	Natural environment		soil	soil	II		ST2241		SAMN12630165; SRR10019209	148
48678	FSL L7-0495	2018	North America	USA	Natural environment		soil	soil	II		ST2297		SAMN12373157	149	77			8
48680	FSL L7-0535	2018	North America	USA	Natural environment		soil	soil	III		ST2207		SAMN12630170; SRR10019215	150	81			20
48681	FSL L7-0543	2018	North America	USA	Natural environment		soil	soil	II		ST1907		SAMN12630171; SRR10019216	151		179		6
48682	FSL L7-0546	2018	North America	USA	Natural environment		soil	soil	III		ST2239		SAMN12630172; SRR10019217	152
48683	FSL L7-0551	2018	North America	USA	Natural environment		soil	soil	III		ST2239		SAMN12630173; SRR10019218	152
48684	FSL L7-0593	2018	North America	USA	Natural environment		soil	soil	III		ST2298		SAMN12630174; SRR10019256	153
48687	FSL L7-0602	2018	North America	USA	Natural environment		soil	soil	II		CC1503		SAMN12630176; SRR10019219	154	60			6
48688	FSL L7-0609	2018	North America	USA	Natural environment		soil	soil	II		CC1503		SAMN12373159	154	60			6
48771	FSL L7-1336	2018	North America	USA	Natural environment		soil	soil	II		CC1503		SAMN11962685	154	60			6
48690	FSL L7-0624	2018	North America	USA	Natural environment		soil	soil	III		ST2299		SAMN12630178; SRR10019221	155				165
48697	FSL L7-0635	2018	North America	USA	Natural environment		soil	soil	III		ST2234		SAMN12630185; SRR10019250	155
48698	FSL L7-0639	2018	North America	USA	Natural environment		soil	soil	III		ST2260		SAMN12630186; SRR10019225	155
48759	FSL L7-1141	2018	North America	USA	Natural environment		soil	soil	III		ST2218		SAMN11962664	155
48762	FSL L7-1165	2018	North America	USA	Natural environment		soil	soil	III		ST2218		SAMN11962693	155
48693	FSL L7-0627	2018	North America	USA	Natural environment		soil	soil	III		ST2228		SAMN12630181; SRR10019222	156
48694	FSL L7-0629	2018	North America	USA	Natural environment		soil	soil	III		ST2250		SAMN12630182; SRR10019223	156				157
48702	FSL L7-0648	2018	North America	USA	Natural environment		soil	soil	III		ST2251		SAMN12373160	157				157
48705	FSL L7-0655	2018	North America	USA	Natural environment		soil	soil	III		ST2251		SAMN12630192; SRR10019245	157				157
48704	FSL L7-0653	2018	North America	USA	Natural environment		soil	soil	III		ST2302		SAMN12630191; SRR10019246	158
48775	FSL L7-1383	2018	North America	USA	Natural environment		soil	soil	III		ST2280		SAMN11962674	158
48710	FSL L7-0672	2018	North America	USA	Natural environment		soil	soil	III		ST2273		SAMN12630197; SRR10019240	159
48712	FSL L7-0678	2018	North America	USA	Natural environment		soil	soil	III		CC1840		SAMN12630199; SRR10019238	160
48713	FSL L7-0680	2018	North America	USA	Natural environment		soil	soil	III		ST2304		SAMN12630200; SRR10019236	161
48741	FSL L7-0874	2018	North America	USA	Natural environment		soil	soil	III		ST2311		SAMN11784358	161
48746	FSL L7-0958	2018	North America	USA	Natural environment		soil	soil	III		ST2252		SAMN11962671	161
48714	FSL L7-0683	2018	North America	USA	Natural environment		soil	soil	III		ST2275		SAMN12630201; SRR10019235	162
48715	FSL L7-0685	2018	North America	USA	Natural environment		soil	soil	III		ST2306		SAMN12630202; SRR10019234	163
48729	FSL L7-0843	2018	North America	USA	Natural environment		soil	soil	III		ST2307		SAMN11784345	164
48730	FSL L7-0845	2018	North America	USA	Natural environment		soil	soil	III		CC262		SAMN11784282	165
48733	FSL L7-0854	2018	North America	USA	Natural environment		soil	soil	III		ST2308		SAMN11784293	166
48734	FSL L7-0855	2018	North America	USA	Natural environment		soil	soil	III		ST2308		SAMN11784285	166
48735	FSL L7-0857	2018	North America	USA	Natural environment		soil	soil	III		ST2308		SAMN11784330	166
48736	FSL L7-0860	2018	North America	USA	Natural environment		soil	soil	III		ST2308		SAMN11784268	166
48737	FSL L7-0862	2018	North America	USA	Natural environment		soil	soil	III		ST2305		SAMN11784297	167
48743	FSL L7-0921	2018	North America	USA	Natural environment		soil	soil	III		ST2313		SAMN11784707	167				148
48753	FSL L7-1027	2018	North America	USA	Natural environment		soil	soil	III		ST2267		SAMN11962665	167				145
48757	FSL L7-1129	2018	North America	USA	Natural environment		soil	soil	III		ST2233		SAMN11962652	167
48760	FSL L7-1145	2018	North America	USA	Natural environment		soil	soil	III		ST2270		SAMN11962655	167
48738	FSL L7-0863	2018	North America	USA	Natural environment		soil	soil	III		ST2310		SAMN11784308	168
48739	FSL L7-0866	2018	North America	USA	Natural environment		soil	soil	III		ST2279		SAMN12373163	168
48742	FSL L7-0880	2018	North America	USA	Natural environment		soil	soil	III		ST2279		SAMN11784355	168
48744	FSL L7-0926	2018	North America	USA	Natural environment		soil	soil	III		ST2277		SAMN11784705	169
48747	FSL L7-0960	2018	North America	USA	Natural environment		soil	soil	III		ST2216		SAMN11962694	170
48748	FSL L7-0973	2018	North America	USA	Natural environment		soil	soil	III		CC1889		SAMN11962692	170
48750	FSL L7-1018	2018	North America	USA	Natural environment		soil	soil	III		CC1889		SAMN11962684	170
48749	FSL L7-0983	2018	North America	USA	Natural environment		soil	soil	II		ST2243		SAMN11962672	171				6
48752	FSL L7-1026	2018	North America	USA	Natural environment		soil	soil	III		ST2245		SAMN11962678	172
48754	FSL L7-1035	2018	North America	USA	Natural environment		soil	soil	III		ST2236		SAMN12630207	173				161
48755	FSL L7-1093	2018	North America	USA	Natural environment		soil	soil	III		ST2282		SAMN11962670	174
48756	FSL L7-1101	2018	North America	USA	Natural environment		soil	soil	III		ST2282		SAMN11962661	174
48758	FSL L7-1139	2018	North America	USA	Natural environment		soil	soil	III		ST2224		SAMN11962654	175
48764	FSL L7-1309	2018	North America	USA	Natural environment		soil	soil	III		ST2314		SAMN11962687	176
48765	FSL L7-1310	2018	North America	USA	Natural environment		soil	soil	III		ST2315		SAMN11962695	176
48766	FSL L7-1315	2018	North America	USA	Natural environment		soil	soil	III		ST2316		SAMN11962698	177
48767	FSL L7-1317	2018	North America	USA	Natural environment		soil	soil	III		ST2244		SAMN11962699	178
48769	FSL L7-1331	2018	North America	USA	Natural environment		soil	soil	III		CC959		SAMN11962669	179
48770	FSL L7-1332	2018	North America	USA	Natural environment		soil	soil	II		CC940		SAMN11962683	180
48777	FSL L7-1401	2018	North America	USA	Natural environment		soil	soil	III		ST2321		SAMN11962668	181				169
48782	FSL L7-1432	2018	North America	USA	Natural environment		soil	soil	II		ST2204		SAMN11962666	182
48783	FSL L7-1439	2018	North America	USA	Natural environment		soil	soil	III		ST2322		SAMN11962689	183				145
48787	FSL L7-1723	2018	North America	USA	Natural environment		soil	soil	III		ST2317		SAMN12190125	184
48788	FSL L7-1725	2018	North America	USA	Natural environment		soil	soil	III		ST2318		SAMN12190387	184
48791	FSL L7-1735	2018	North America	USA	Natural environment		soil	soil	III		ST2324		SAMN12189835	184
48794	FSL L7-1750	2018	North America	USA	Natural environment		soil	soil	III		ST2325		SAMN12190497	184
48797	FSL L7-1755	2018	North America	USA	Natural environment		soil	soil	III		ST2266		SAMN12190458	184
48789	FSL L7-1731	2018	North America	USA	Natural environment		soil	soil	III		ST2323		SAMN12190376	185
48790	FSL L7-1734	2018	North America	USA	Natural environment		soil	soil	III		ST2326		SAMN12190400	185
48793	FSL L7-1749	2018	North America	USA	Natural environment		soil	soil	III		ST2265		SAMN12190419	186
48796	FSL L7-1752	2018	North America	USA	Natural environment		soil	soil	III		ST2257		SAMN12190183	188
81745	G98	2015	North America	Mexico	Food	Fruit or vegetable	Potato		II		CC11	CT10812	SAMN10083714; SRR7877381	194	336	214		1
81762	H20	2015	North America	Mexico	Food	Fruit or vegetable	Potato		II		CC11	CT10812	SAMN10026589; SRR7822146	194	336	214		1
81764	H22	2015	North America	Mexico	Food	Fruit or vegetable	Potato		II		CC11	CT10812	SAMN10026591; SRR7822144	194	336	214		1
81766	H25	2015	North America	Mexico	Food	Fruit or vegetable	Potato		II		CC11	CT10812	SAMN10026594; SRR7822141	194	336	214		1
81162	AW45	2018	North America	Mexico	Food	Fruit or vegetable	Potato		II		CC11	CT10812	SAMN15913254; SRR12522498	194	336	214		1
81166	AW50	2018	North America	Mexico	Food	Fruit or vegetable	Potato		II		CC11	CT10812	SAMN15913259; SRR12522463	194	336	214		1
81741	G75	2014	North America	Mexico	Food	Fruit or vegetable	tomato peel		I		ST2566	CT10930	SAMN10102900; SRR7890217	196	337	3		2
1998	ILCC801T	-1	Asia	India	Natural environment				Other Listeria species			n.a.	FYBQ01000001
80327	KL14004281-1	0	Asia	Thailand	Natural environment		soil		Other Listeria species		n.a.	n.a.	OK533682.1
5067	SLCC208	1921	Europe	France	Human				I	4b	CC1	n.d.
3100	CLIP53	1924	Europe	UK	Animal				III	L	CC69	n.d.
4923	SLCC2631	1924			Animal		guinea pig		II	1/2a	CC7	n.d.
5202	SLCC4826	1924	Europe	UK	Animal		rabbit		II	1/2a	CC7	n.d.
5304	EGD-e	1924	Europe	UK	Animal		rabbit		II	1/2a	CC9	n.d.
5316	SLCC2644	1924	Europe	UK	Animal		rabbit		II	1/2a	CC7	n.d.
5357	SLCC4827	1924			Animal		guinea pig		II	1/2a	CC7	n.d.
3311	CLIP884	1927	Africa	South Africa					II	IIA	CC7	n.d.
4946	SLCC2633	1929	Europe	Denmark	Human				II	3	CC7	n.d.
3160	CLIP73	1931	Oceania	Australia	Human		CNS infection		I	IVB	CC1	n.d.
3114	CLIP63	1933	North America	USA	Human		Maternal-fetal		I	IVB	CC1	n.d.
4306	SLCC63	1933	North America	USA	Human				I	IVB	CC1	n.d.
4307	SLCC65	1933	North America	USA	Human				I	IVB	CC1	n.d.
3117	CLIP64	1934	North America	USA	Human		BACT		I	IVB	CC4	n.d.
3122	CLIP67	1934	North America	USA	Human		Maternal-fetal		I	IVB	CC1	n.d.
3123	CLIP68	1934	North America	USA	Human		Maternal-fetal		I	IVB	CC1	n.d.
4789	SLCC2634	1934	North America	USA	Animal		ruminant		III	4a	CC69	n.d.
3186	CLIP74904	1935	Europe	UK	Unknown		Reference strain for serovar		II	1/2c	CC9	n.d.
4289	SLCC21	1935	Europe	UK	Human				II	IIC	CC9	n.d.
4858	SLCC2632	1935	Europe	UK	Human				II	2	CC9	n.d.
4790	SLCC2641	1936			Animal		poultry	fowl	III	4c	CC131	n.d.
5101	SLCC2640	1936	North America	USA	Human		newborn		I	4b	CC1	n.d.
5185	SLCC2638	1936							II	1/2a	CC9	n.d.
1715	CFSAN061488	1937	North America	USA	Animal		NA		III		ST1263	n.d.
3038	CLIP173	1937	North America	USA	Human		Maternal-fetal		II	IIA	CC7	n.d.
3125	CLIP69	1937	Europe	Denmark	Human		Bacteriemia		II	IIA	CC7	n.d.
3187	CLIP74905	1937	Europe	Denmark	Unknown		Reference strain for serovar		II	3a	ST13	n.d.
3247	CLIP83	1937	North America	USA	Animal				I	IVB	CC1	n.d.
4309	SLCC69	1937	Europe	Denmark	Human				II	IIA	CC7	n.d.
4312	SLCC83	1937	North America	USA	Food				I	IVB	CC1	n.d.
4561	SLCC173	1937	North America	USA	Animal		calf	yearling,steer	II	1	CC7	n.d.
4945	SLCC1663	1937	Europe	UK	Animal		poultry	first strain serotype 1	II	1/2a	CC7	n.d.
5052	SLCC891	1937							II	2	CC9	n.d.
5211	SLCC886	1937							II	1	CC9	n.d.
3199	CLIP76	1938			Human		CNS infection		II	IIC	CC9	n.d.
5005	SLCC887	1938							III	4b	ST488	n.d.
3273	CLIP85	1939	North America	USA	Animal				III	L	ST157	n.d.
3184	CLIP 74902	1940	Europe	UK	Unknown		Reference strain for serovar		II	1/2a	CC7	n.d.
3200	CLIP762	1941			Animal				II	IIc	CC9	n.d.
4977	SLCC2643	1941			Human				II	1/2a	CC7	n.d.
5261	SLCC762	1941	Europe	Denmark	Animal		silver fox		II	1	CC9	n.d.
41069	4-40	1947	Europe	Russia	Animal		horse		II		CC7	n.d.
3036	CLIP166	1948			Animal				II	IIA	CC19	n.d.
3307	CLIP875	1948		URSS	Animal				II	IIA	CC7	n.d.
4313	SLCC875	1948		Russia	Food				II	IIA	CC7	n.d.
4881	SLCC879	1948		Russia	Animal		tick	dermacentor pictus	I	1	CC3	n.d.
5327	SLCC182	1948	Asia	Japan	Animal				III	4b	ST524	n.d.
3039	CLIP177	1949	North America	USA	Food				III	4c	CC131	n.d.
4993	SLCC753	1949	Europe	Denmark	Animal		bird	partridge	II	1	CC20	n.d.
5023	SLCC906	1949	North America	Canada	Animal		bird		II	1	CC9	n.d.
5220	SLCC177	1949	North America	USA	Human				III	4b	CC131	n.d.
3055	CLIP205	1950	Europe	France	Human		Maternal-fetal		I	IVB	CC315	n.d.
3056	CLIP206	1950	Europe	France	Animal				I	IVB	CC315	n.d.
4288	SLCC206	1950	Europe	France	Food				I	IVB	CC315	n.d.
4299	SLCC357	1950	North America	Canada	Human				I	IVB	CC2	n.d.
4445	SLCC204	1950	Europe	France	Human				I	4b	CC315	n.d.
3002	CLIP1	1951	Europe	Germany	Animal				II	IIA	CC7	n.d.
3005	CLIP107	1951	Africa	Tunisia	Animal				II	IIA	CC14	n.d.
3037	CLIP17	1951	Europe	Germany	Human		Maternal-fetal		II	IIA	CC101	n.d.
3321	CLIP9	1951	Europe	Germany	Human		Maternal-fetal		II	IIA	CC7	n.d.
4274	SLCC1	1951	Europe	Germany	Human				II	IIA	CC7	n.d.
4275	SLCC100	1951	North America	Canada	Human				II	IIA	CC7	n.d.
4512	SLCC358	1951	North America	Canada	Animal		chinchilla		I	4b	CC1	n.d.
4533	SLCC273	1951	North America	USA	Animal		pig		II	1	CC7	n.d.
5239	SLCC757	1951	Europe	Denmark	Animal		hare		I	1	CC3	n.d.
3011	CLIP128	1952	Europe	Germany					II	IIA	CC7	n.d.
3067	CLIP305	1952			Human		CNS infection		II	IIA	CC7	n.d.
3076	CLIP33	1952	Europe	Germany	Human		Maternal-fetal		II	IIC	CC9	n.d.
3459	VIMPR134	1952	Europe	Russia	Animal		rodent		II	1/2a	CC7	n.d.
3460	VIMPR422	1952	Europe	Russia	Animal		rodent		II	1/2a	CC7	n.d.
4546	SLCC209	1952	Europe	France	Animal		sheep		II	1	CC21	n.d.
5077	SLCC210	1952	Europe	France	Animal		hare		I	4b	CC315	n.d.
40078	134	1952	Europe	Russia	Animal		rodent		II		CC7	CT8414	CP060431
41070	"A"	1952	Asia	Kazakhstan	Other		pincers		II		CC124	n.d.
41074	15	1952	Europe	Belarus	Animal		little pig		II		CC7	n.d.
41515	6	1952	Europe	Russia	Animal		piglet		II		CC18	n.d.
3040	CLIP178	1953	North America	USA	Food				I	IVB	CC2	n.d.
3054	CLIP2	1953	Europe	Germany	Human		CNS infection		I	IVB	CC2	n.d.
3068	CLIP306	1953	Europe	Germany	Human		Maternal-fetal		II	IIA	CC7	n.d.
3069	CLIP307	1953	Europe	Germany	Human		Maternal-fetal		II	IIA	CC7	n.d.
3077	CLIP36	1953	Europe	Germany	Human		CNS infection		II	IIA	CC7	n.d.
3078	CLIP38	1953	Europe	Germany					II	IIA	CC101	n.d.
3079	CLIP386	1953	Europe	France	Animal				II	IIA	CC7	n.d.
3081	CLIP39	1953	Europe	Germany	Human		Maternal-fetal		II	IIA	CC101	n.d.
3083	CLIP40	1953	Europe	Germany	Human		Maternal-fetal		II	IIA	CC101	n.d.
3085	CLIP42	1953	Europe	Germany	Human		Maternal-fetal		II	IIC	CC9	n.d.
3107	CLIP6	1953	Europe	Germany	Human		CNS infection		II	IIA	CC101	n.d.
3324	CLIP907	1953	North America	Canada	Animal				II	IIA	CC14	n.d.
4287	SLCC2	1953	Europe	Germany	Human				I	IVB	CC2	n.d.
4300	SLCC39	1953	Europe	Germany	Human				II	IIA	CC101	n.d.
4314	SLCC907	1953	North America	Canada	Food				II	IIA	CC14	n.d.
4391	SLCC309	1953	Europe	Germany	Human		newborn		II	1	CC7	n.d.
4456	SLCC174	1953	North America	Canada	Human				I	4b	CC1	n.d.
4556	SLCC307	1953	Europe	Germany	Human		newborn		II	1	CC7	n.d.
4564	SLCC308	1953	Europe	Germany	Human		newborn		II	1	CC101	n.d.
4957	SLCC759	1953	Europe	Denmark	Animal		hare		II	1	CC18	n.d.
5299	SLCC993	1953	North America	Canada	Animal		lemming		II	1	CC14	n.d.
5354	SLCC907	1953	North America	Canada	Animal		lemming		II	1	CC14	n.d.
3010	CLIP125	1954	Europe	UK	Human		Maternal-fetal		I	IVB	CC54	n.d.
3042	CLIP179	1954	Europe	Germany	Food				II	IIA	CC101	n.d.
3044	CLIP183	1954	North America	Canada	Human		Maternal-fetal		II	IIA	CC101	n.d.
3045	CLIP184	1954	North America	Canada	Human		Bacteriemia		II	IIA	CC101	n.d.
3046	CLIP186	1954	Europe	Germany	Human		Maternal-fetal		II	IIA	CC101	n.d.
3048	CLIP187	1954	Europe	Germany	Human		CNS infection		II	IIA	CC7	n.d.
3057	CLIP212	1954	Europe	Germany	Human		Maternal-fetal		II	IIA	CC101	n.d.
3063	CLIP235	1954	North America	Canada	Human		CNS infection		I	IVB	CC1	n.d.
3064	CLIP236	1954	North America	Canada	Human		CNS infection		II	IIA	CC21	n.d.
3070	CLIP310	1954	Europe	Germany	Human		Maternal-fetal		II	IIA	CC121	n.d.
3647	SLCC193	1954	Europe	Germany	Human		Premature born		II		CC101	n.d.
3655	SLCC207	1954	Europe	France	Animal		Horse		I	4b	CC1	n.d.
3657	SLCC194	1954	Europe	Germany	Human				II		CC101	n.d.
4277	SLCC125	1954	Europe	UK	Human				I	IVB	CC54	n.d.
4285	SLCC183	1954	North America	Canada	Human				II	IIA	CC101	n.d.
4292	SLCC236	1954	North America	Canada	Human				II	IIA	CC21	n.d.
4294	SLCC243	1954	Europe	Switzerland	Animal				II	IIA	CC155	n.d.
4417	SLCC195	1954	Europe	Germany	Human		premature birth		II	1	CC101	n.d.
4433	SLCC153	1954	North America	USA	Animal		sheep		I	4b	CC1	n.d.
4442	SLCC178	1954			Human				I	4b	CC2	n.d.
4449	SLCC176	1954	North America	USA	Human				III	4b	CC131	n.d.
4471	SLCC186	1954	Europe	Germany	Human				I	4b	CC2	n.d.
4495	SLCC201	1954	Europe	France	Animal		rooster		II	1	CC7	n.d.
4527	SLCC274	1954	North America	USA	Human				I	4b	CC2	n.d.
4538	SLCC191	1954	Europe	Germany	Human				II	1	CC101	n.d.
4540	SLCC192	1954	Europe	Germany	Human				II	1	CC9	n.d.
4552	SLCC190	1954	Europe	Germany	Human				II	1/2a	CC101	n.d.
4554	SLCC203	1954	Europe	France	Animal		chicken		II		CC7	n.d.
4572	SLCC187	1954	Europe	Germany	Human				II	1	CC7	n.d.
4579	SLCC184	1954	North America	Canada	Human		newborn		II	1	CC101	n.d.
4582	SLCC196	1954	Europe	Germany	Human				I	1	CC59	n.d.
4585	SLCC189	1954	Europe	Germany	Human				II	1	CC7	n.d.
4588	SLCC310	1954	Europe	Germany	Human		newborn		II	1	CC121	n.d.
4834	SLCC236	1954	North America	Canada	Human				I	3	CC1	n.d.
4835	SLCC243	1954	Europe	Switzerland	Animal		pig		III	4c	CC69	n.d.
4961	SLCC221	1954	Europe	Germany	Animal		rabbit		I	4b	CC345	n.d.
41520	382	1954	Europe	Russia	Animal		cow		II		CC18	n.d.
3071	CLIP317	1955	Europe	Germany	Human		CNS infection		II	IIC	CC9	n.d.
3073	CLIP322	1955	Europe	Germany	Human		CNS infection		II	IIA	CC101	n.d.
3074	CLIP325	1955	Europe	Germany					II	IIC	CC9	n.d.
3075	CLIP327	1955	North America	USA					II	IIC	CC9	n.d.
3638	SLCC289	1955	North America	USA	Animal		Bovine		III	4b	CC331	n.d.
3641	SLCC298	1955	North America	USA	Human				II		CC155	n.d.
3644	SLCC245	1955	Europe	Germany	Human				II		CC101	n.d.
3645	SLCC232	1955	Europe	Germany	Human		Meningitis		II		CC101	n.d.
3646	SLCC347	1955	Europe	Germany	Animal		Chinchilla		II		CC204	n.d.
3648	SLCC280	1955	North America	USA					III	4b	ST358	n.d.
3653	SLCC244	1955	Europe	Germany	Human		Newborn		I	4b	CC345	n.d.
3658	SLCC361	1955	North America	Canada	Animal		Chinchilla		I	4b	CC1	n.d.
3659	SLCC295	1955	North America	USA	Human				III	4b	ST358	n.d.
3660	SLCC285	1955	North America	USA	Human				III	4b	ST351	n.d.
3661	SLCC333	1955	North America	USA	Human				I	4b	CC1	n.d.
3662	SLCC312	1955	Europe	Germany	Human		Meningitis purulenta		II		CC9	n.d.
3663	SLCC304	1955			Human		Newborn,meningitis		I	4b	CC1	n.d.
3665	SLCC222	1955	Europe	Germany	Human		Newborn		II		CC9	n.d.
3666	SLCC293	1955	North America	USA					III	4a	ST357	n.d.
4298	SLCC299	1955	North America	USA	Human				I	IVB	CC2	n.d.
4403	SLCC301	1955	North America	USA	Human				I	4b	CC1	n.d.
4415	SLCC290	1955	North America	USA	Human		newborn		I	4b	CC1	n.d.
4420	SLCC278	1955	North America	USA	Human		newborn		I	4b	CC1	n.d.
4421	SLCC343	1955	Europe	Germany	Animal		chinchilla	diseased	I	4b	CC1	n.d.
4437	SLCC315	1955	Europe	Germany	Human				II	1	CC7	n.d.
4440	SLCC284	1955	North America	USA	Human				II	1	CC101	n.d.
4481	SLCC366	1955	North America	Canada	Human				I	4b	CC2	n.d.
4482	SLCC319	1955	Europe	Germany	Human				II	1	CC101	n.d.
4493	SLCC286	1955	North America	USA	Human				I	4b	CC1	n.d.
4498	SLCC294	1955	North America	USA	Human				I	4b	CC1	n.d.
4499	SLCC288	1955	North America	USA	Human				I	4b	CC2	n.d.
4557	SLCC325	1955	Europe	Germany	Human				II	1	CC9	n.d.
4566	SLCC369	1955	North America	Canada	Human				I	4b	CC1	n.d.
4571	SLCC300	1955	North America	USA	Human				I	1	CC3	n.d.
4573	SLCC223	1955	Europe	Germany	Human				I	1	CC3	n.d.
4575	SLCC341	1955	Europe	Germany	Human				III	4b	CC69	n.d.
4577	SLCC313	1955	Europe	Finland	Animal		cat		II	1	CC7	n.d.
4578	SLCC299	1955	North America	USA	Human				I	4b	CC2	n.d.
4586	SLCC303	1955	North America	USA	Human				II	1/2a	CC7	n.d.
4587	SLCC261	1955	Europe	Germany	Animal		chicken		II	1	CC19	n.d.
5098	SLCC878	1955		Russia	Animal		lemming		II	1	CC7	n.d.
5423	SLCC874	1955		Russia	Animal		dog		II	1	CC7	n.d.
5803	766	1955		Russia			swine		II	1/2a	CC7	n.d.
17316	CFSAN061490	1955	North America	Canada	Human				I		CC1258	n.d.
41067	197	1955	Europe	Ukraine	Other		Dermacentor pincers		II		CC7	n.d.
3091	CLIP474	1956	Europe	France	Human		Maternal-fetal		II	IIC	CC9	n.d.
3101	CLIP546	1956	Europe	France	Human		CNS infection		I	IIB	CC3	n.d.
3103	CLIP562	1956	Europe	France	Human		CNS infection		I	IIB	CC3	n.d.
3639	SLCC452	1956	Europe	France	Human		Encephalitis		II	4b	CC7	n.d.
3649	SLCC351	1956	Europe	Slovak Republic	Animal		Sheep		II		CC7	n.d.
3652	SLCC461	1956	North America	USA	Human		Newborn		I		CC344	n.d.
3654	SLCC356	1956	Europe	Switzerland	Animal		Cow		I		CC3	n.d.
3656	SLCC522	1956	North America	USA	Human		Newborn		I	4b	CC2	n.d.
3664	SLCC459	1956	North America	USA	Human		Pregnant		I		CC59	n.d.
4301	SLCC422	1956	North America	USA	Food				III	L		n.d.
4305	SLCC546	1956	Europe	France	Human				I	IIB	CC3	n.d.
4381	SLCC460	1956	North America	USA	Human				I	4b	CC1	n.d.
4436	SLCC546	1956	Europe	France	Human				I	1	CC3	n.d.
4492	SLCC471	1956	North America	USA	Human		newborn		I	4b	CC1	n.d.
4562	SLCC561	1956	Europe	France	Animal		guinea pig		II	1	CC7	n.d.
4570	SLCC353	1956	Europe	Slovak Republic	Animal		cow		II	1	CC101	n.d.
4576	SLCC462	1956	North America	USA	Human				I	4b	CC2	n.d.
4580	SLCC352	1956	Europe	Slovak Republic	Animal		chicken		II	1	CC7	n.d.
4583	SLCC458	1956	North America	USA	Human				I	4b	CC1	n.d.
4847	SLCC519	1956	North America	USA	Human				I	4b	ST462	n.d.
5024	SLCC368	1956	North America	Canada	Animal		dog	epidemic in labrador	I	4b	CC1	n.d.
5135	SLCC1209	1956	Europe	UK	Animal		chicken		I	4a	CC1	n.d.
5250	SLCC764	1956	Europe	Denmark	Animal		rabbit		II	1	CC101	n.d.
5322	SLCC881	1956		Russia	Natural environment		Environment		II	1	CC19	n.d.
40076	39	1956	Asia	Russia	Animal		rodent		II		CC7	n.d.
41502	K-17	1956	Europe	Ukraine	Animal		rabbit		II		CC19	n.d.
3104	CLIP566	1957	Europe	France	Human		CNS infection		I	IVB	CC1	n.d.
3127	CLIP695	1957	Europe	France	Animal				I	IVB	CC1	n.d.
3642	SLCC540	1957	Europe	France	Human				III	4b	CC335	n.d.
3643	SLCC542	1957	Europe	France	Human				II		CC21	n.d.
3650	SLCC539	1957	Europe	France	Animal		Pigeon		III	4b	CC335	n.d.
3651	SLCC567	1957	Europe	Germany	Human				II		CC9	n.d.
4303	SLCC527	1957	North America	USA	Human				I	IVB	CC2	n.d.
4494	SLCC537	1957	North America	Canada	Human		mother		I	4b	CC2	n.d.
4559	SLCC547	1957	Europe	Germany	Human				I	1	CC3	n.d.
4574	SLCC536	1957	North America	Canada	Human		newborn		I	4b	CC2	n.d.
4581	SLCC588	1957	Europe	Germany	Animal		chicken		I	4b	CC2	n.d.
4584	SLCC577	1957	Europe	Germany	Animal		chicken		II	1	CC7	n.d.
5258	SLCC696	1957	Europe	France	Animal		bird	partridge	II	3	CC177	n.d.
41517	169	1957	Europe	Ukraine	Animal		louse		II		CC7	n.d.
4308	SLCC665	1958	North America	Canada	Human				I	IVB	CC1	n.d.
4310	SLCC792	1958	Europe	Switzerland	Human				I	4b	CC240	n.d.
4569	SLCC616	1958	Europe	Germany	Animal		chicken		II	1	CC7	n.d.
4831	SLCC723	1958	Europe	France	Animal		bird	pheasant	II	1	CC7	n.d.
4832	SLCC725	1958	Europe	France	Animal		chicken		I	4a	CC2	n.d.
4833	SLCC788	1958			Animal		hare	snowshoe hare	I	4a	CC2	n.d.
4845	SLCC713	1958	Europe	France	Animal		bird	partridge	II	1	CC7	n.d.
4897	SLCC707	1958	Europe	France	Animal		bird	partridge	I	4b	CC315	n.d.
5016	SLCC628	1958	Europe	Sweden	Animal		hare		II	1	CC7	n.d.
5113	SLCC755	1958	Europe	Denmark	Animal		rabbit		I	1	CC3	n.d.
5217	SLCC661	1958	Europe	Denmark	Human			same patient	I	4a	CC3	n.d.
5270	SLCC717	1958	Europe	France	Animal		bird	pheasant	II	1	ST518	n.d.
5289	SLCC800	1958	Europe	Finland	Animal		bird	white grouse	II	1	CC7	n.d.
5290	SLCC705	1958	Europe	France	Animal		hare		II	1	CC21	n.d.
5298	SLCC721	1958	Europe	France	Animal		bird	pheasant	II	1	CC7	n.d.
5312	SLCC718	1958	Europe	France	Animal		bird	pheasant	II	1	CC20	n.d.
40079	944	1958	Europe	Russia	Animal		rodent		II		CC7	n.d.
3004	CLIP1064	1959	Europe	France	Animal				II	IIA	CC101	n.d.
3192	CLIP74912	1959	Europe	France	Unknown		Reference strain for serovar		I	4d	CC2	n.d.
3193	CLIP 74913	1959	Europe	France	Unknown		Reference strain for serovar		I	4e	CC1	n.d.
3212	CLIP782	1959	Europe	France					II	1/2c	CC9	n.d.
4311	SLCC796	1959	Europe	Switzerland	Animal				I	4b	CC2	n.d.
5000	SLCC846	1959	Middle East	Israel	Human		newborn	small outbreak nursery	I	4b	CC1	n.d.
5039	SLCC1060	1959	Europe	France	Animal		bird	partridge	II	3	CC20	n.d.
5050	SLCC1063	1959	Europe	France	Animal		bird	partridge	II	1	CC7	n.d.
5116	SLCC803	1959	Europe	Finland	Animal		hare		II	1	CC18	n.d.
5175	SLCC736	1959	Europe	France	Animal		bird		II	1	CC21	n.d.
5189	SLCC793	1959	Europe	Switzerland	Animal		rabbit		II	1	CC14	n.d.
5198	SLCC845	1959	Middle East	Israel	Human		newborn	small outbreak nursery	I	4b	CC1	n.d.
5295	SLCC733	1959	Europe	Germany	Animal		cat		II	1	CC101	n.d.
5342	SLCC844	1959	Asia	Israel	Human		newborn	small outbreak nursery	I	4b	CC1	n.d.
3350	EGD-e	1960							II	1/2a	CC9	n.d.
4276	SLCC1023	1960	Europe	Germany	Animal				II	IIA	CC101	n.d.
4783	SLCC1147	1960	Middle East	Israel	Human				I	4b	CC2	n.d.
4837	SLCC1038	1960	Oceania	New Zealand	Human		newborn		I	4b	ST455	n.d.
4979	SLCC1148	1960	Middle East	Israel	Human				I	4b	CC2	n.d.
5044	SLCC1206	1960	North America	USA	Animal		hare		I	4b	CC2	n.d.
5086	SLCC1210	1960	Middle East	Israel	Human				II	3	CC7	n.d.
5184	SLCC1042	1960	Europe	Finland	Animal		hare		II	1	CC18	n.d.
5188	SLCC1150	1960	Middle East	Israel	Human			hsuband	I	4b	CC2	n.d.
5222	SLCC1032	1960	Europe	Switzerland	Animal		roe		I	4b	CC2	n.d.
5288	SLCC1129	1960	Europe	France	Animal		bird	pheasant	II	1	CC177	n.d.
5308	SLCC1149	1960	Middle East	Israel	Human			husband	I	4b	CC2	n.d.
5309	SLCC1067	1960	Europe	France	Animal		rabbit		I	4b	CC1	n.d.
40075	2598	1960	Europe	Russia	Animal		rodent		II		CC7	n.d.
41503	97	1960	Europe	Russia	Animal		rabbit		II		CC124	n.d.
3013	CLIP1353	1961	Europe	France	Animal				II	IIA	CC26	n.d.
4784	SLCC1351	1961	Europe	France	Animal		rabbit		II	1	CC20	n.d.
5031	SLCC1292	1961	Middle East	Israel	Human				I	4b	CC2	n.d.
5076	SLCC1354	1961	Europe	France	Animal		rabbit		II	2	CC20	n.d.
5082	SLCC1375	1961	Europe	France	Animal		bird	pigeon	II	1	CC7	n.d.
5149	SLCC1348	1961	Europe	France	Animal		hare		II	2	CC21	n.d.
5232	SLCC1269	1961	Europe	Germany	Animal		rabbit		I	4b	CC2	n.d.
5236	SLCC1367	1961	Middle East	Israel	Human		newborn		I	4b	CC2	n.d.
5238	SLCC1352	1961	Europe	France	Animal		rabbit		II	1	CC26	n.d.
5242	SLCC1349	1961	Europe	France	Animal		hare		II	1	CC21	n.d.
5248	SLCC1385	1961	Europe	France	Animal		rabbit		II	1	CC26	n.d.
5267	SLCC1268	1961	Europe	Germany	Animal		rabbit		I	4b	CC2	n.d.
5319	SLCC1382	1961	Middle East	Israel	Human				I	4b	CC1	n.d.
5320	SLCC1353	1961	Europe	France	Animal		rabbit	foetus	II	1	CC26	n.d.
3017	CLIP1413	1962	Europe	France	Human		CNS infection		I	IVB	CC315	n.d.
3020	CLIP1454	1962	Europe	France	Human		CNS infection		I	IVB	CC315	n.d.
4278	SLCC1419	1962	Europe	UK	Human				I	4b	CC2	n.d.
4279	SLCC1457	1962	Europe	The Netherlands	Animal				I	4b	CC1	n.d.
4280	SLCC1531	1962	Europe	Denmark	Human				I	IVB	CC2	n.d.
4281	SLCC1533	1962	Europe	Denmark	Human				I	4b	CC2	n.d.
4998	SLCC1475	1962	Europe	Germany	Animal		hare	was shot	I	4b	CC1	n.d.
5020	SLCC1424	1962	Europe	France	Animal		hare		II	1	CC20	n.d.
5147	SLCC1497	1962	Europe	France	Animal		hare		II	1	CC7	n.d.
5162	SLCC1425	1962	Europe	France	Animal		hare		II	1	CC26	n.d.
5275	SLCC1429	1962	Europe	France	Animal		bird	pheasant	II	1	CC20	n.d.
5341	SLCC1516	1962	Europe	Denmark	Animal		fly		I	4b	CC315	n.d.
5382	SLCC1461	1962	Europe	The Netherlands	Animal		rabbit		I	4b	CC2	n.d.
41068	35	1962	Asia	Kazakhstan	Animal		sheep		II		CC101	n.d.
3024	CLIP1535	1963	Europe	Germany	Animal				II	IIA	CC7	n.d.
3032	CLIP1612	1963	Europe	France	Human		Maternal-fetal		I	IVB	CC1	n.d.
3035	CLIP1648	1963	Europe	France	Human		CNS infection		II	IIA	CC7	n.d.
4282	SLCC1612	1963	Europe	France	Human				I	IVB	CC1	n.d.
4283	SLCC1616	1963	Europe	UK	Human				I	4b	CC2	n.d.
4284	SLCC1686	1963	Europe	Denmark	Human				I	4b	CC2	n.d.
4836	SLCC1590	1963	Europe	Germany					I	4a	CC2	n.d.
4901	SLCC1664	1963	Europe	Germany	Animal		bird	grass parakeet,4 other birds died in same house	I	4b	CC2	n.d.
4931	SLCC1741	1963	Europe	Denmark	Animal		rabbit	imported from England	I	4b	CC2	n.d.
5181	SLCC1581	1963	Europe	Germany	Animal		cattle	young bull	III	4a	CC70	n.d.
5215	SLCC1544	1963	Africa	South Africa	Human				II	1	CC7	n.d.
5271	SLCC1727	1963	Europe	Denmark	Human				I	4a	CC2	n.d.
5297	SLCC1622	1963	Middle East	Israel	Human		premature birth		I	4b	CC1	n.d.
4286	SLCC1849	1964	Europe	Switzerland	Animal				I	IVB	CC1	n.d.
4389	SLCC1987	1964	Europe	Germany	Natural environment		Environment		I	4b	CC1	n.d.
4785	SLCC1939	1964	Europe	Germany					III	4a	CC69	n.d.
4786	SLCC1943	1964	Europe	UK	Human				I	4a	CC240	n.d.
4787	SLCC1959	1964	Europe	Germany	Human				III	4a	CC69	n.d.
4788	SLCC2032	1964	Europe	Germany	Human				I	4a	CC1	n.d.
4849	SLCC2016	1964	Europe	Germany	Natural environment		Environment		I	4b	CC2	n.d.
4850	SLCC2023	1964	Europe	Germany	Natural environment		Environment		I	4b	CC2	n.d.
4853	SLCC1991	1964	Europe	Germany	Natural environment		Environment		I	4b	CC1	n.d.
4854	SLCC1992	1964	Europe	Germany	Natural environment		Environment		I	4b	CC1	n.d.
4856	SLCC2027	1964	Europe	Germany	Natural environment		Environment		I	4b	CC2	n.d.
4857	SLCC2018	1964	Europe	Germany	Natural environment		Environment		I	4b	CC2	n.d.
4860	SLCC2065	1964	Europe	Denmark	Animal		fox		I	4b	CC2	n.d.
4861	SLCC1849	1964	Europe	Switzerland	Animal		hare		I	1	CC3	n.d.
4865	SLCC2218	1964	Europe	France	Animal		hare		I	4b	CC1	n.d.
4870	SLCC1995	1964	Europe	Germany	Natural environment		Environment		I	4b	CC1	n.d.
4874	SLCC2028	1964	Europe	Germany	Natural environment		Environment		I	4b	CC315	n.d.
4880	SLCC1796	1964	Oceania	Philippines	Human				I	4b	CC2	n.d.
4883	SLCC2046	1964	Europe	Denmark	Animal		rabbit		II	1	CC29	n.d.
4886	SLCC1860	1964	Europe	Germany	Animal		hare		I	4b	CC2	n.d.
4888	SLCC1962	1964	Europe	Germany	Natural environment		Environment		I	4b	CC1	n.d.
4889	SLCC2017	1964	Europe	Germany	Natural environment		Environment		I	4b	CC315	n.d.
4893	SLCC2056	1964	Europe	Denmark	Animal		rabbit		I	4b	CC54	n.d.
4894	SLCC2015	1964	Europe	Germany	Natural environment		Environment		I	4b	CC315	n.d.
4895	SLCC1988	1964	Europe	Germany	Natural environment		Environment		I	4b	CC1	n.d.
4896	SLCC1920	1964	Europe	Denmark	Natural environment		Environment		I	4b	CC2	n.d.
4905	SLCC1996	1964	Europe	Germany	Natural environment		Environment		I	4b	CC1	n.d.
4910	SLCC2025	1964	Europe	Germany	Natural environment		Environment		I	4b	CC2	n.d.
4917	SLCC1990	1964	Europe	Germany	Natural environment		Environment		I	4b	CC1	n.d.
4921	SLCC2020	1964	Europe	Germany	Natural environment		Environment		I	4b	CC2	n.d.
4927	SLCC2026	1964	Europe	Germany	Natural environment		Environment		I	4b	CC2	n.d.
4928	SLCC1993	1964	Europe	Germany	Natural environment		Environment		I	4b	CC1	n.d.
4940	SLCC2219	1964	Europe	France	Animal		hare		I	4b	CC2	n.d.
4942	SLCC2022	1964	Europe	Germany	Natural environment		Environment		I	4b	CC2	n.d.
4947	SLCC1853	1964	Europe	France	Animal		rabbit		II	1	CC21	n.d.
4967	SLCC1958	1964	Europe	Germany	Animal		dog		II	1	CC9	n.d.
5002	SLCC2063	1964	Europe	Denmark	Animal		bird	partridge	III	4a	CC70	n.d.
5004	SLCC1797	1964	Oceania	Philippines	Human				III	4a	CC69	n.d.
5011	SLCC1994	1964	Europe	Germany	Natural environment		Environment		I	4b	CC1	n.d.
5029	SLCC2064	1964	Europe	Denmark	Animal		roe		I	4b	CC2	n.d.
5034	SLCC1918	1964	Europe	Denmark	Feed		silage		I	4b	CC2	n.d.
5057	SLCC1798	1964	Oceania	Philippines	Human				II	1	CC9	n.d.
5058	SLCC2033	1964	Europe	Denmark	Animal		bird		I	4b	CC2	n.d.
5060	SLCC1919	1964	Europe	Denmark	Natural environment		Environment		II	1	CC398	n.d.
5179	SLCC1989	1964	Europe	Germany	Natural environment		Environment		I	4b	CC1	n.d.
5191	SLCC2019	1964	Europe	Germany	Natural environment		Environment		I	4b	CC315	n.d.
5262	SLCC1917	1964	Europe	Denmark	Feed				I	4b	CC2	n.d.
5293	SLCC2021	1964	Europe	Germany	Natural environment		Environment		I	4b	CC2	n.d.
5294	SLCC2216	1964	Europe	France	Animal		wild boar		II	1	CC121	n.d.
5296	SLCC3165	1964	Europe	Denmark	Animal		rabbit		II	1/2b	CC7	n.d.
5337	SLCC1799	1964	Oceania	Philippines	Human				III	4a	CC131	n.d.
5519	SLCC1976	1964	Europe	Germany	Human				I	4a	CC2	n.d.
41058	406	1964	Asia	Russia	Animal		little pig		II		CC7	n.d.
41513	Chistopol	1964	Asia	Russia	Animal		piglet		II		CC7	n.d.
41519	121	1964	Europe	Russia	Animal		cattle		II		CC124	n.d.
3489	VIMPR750	1965	Europe	Russia	Animal		rodent		II	1/2a	CC19	n.d.
4290	SLCC2280	1965	Europe	Poland	Human				II	IIA	CC21	n.d.
4291	SLCC2298	1965	Europe	Bulgaria	Animal				I	4b	CC1	n.d.
4844	SLCC2220	1965	Europe	France	Animal		rabbit		II	1	CC7	n.d.
4848	SLCC2126	1965	Europe	Italy	Animal		rabbit		I	4b	CC1	n.d.
4866	SLCC2174	1965	Europe	Denmark	Production environment		Factory		I	4b	CC2	n.d.
4869	SLCC2225	1965	Europe	Germany	Feed		silage (maize)		I	4b	CC1	n.d.
4876	SLCC2224	1965	Europe	Germany	Feed		silage (maize)		I	4b	CC1	n.d.
4885	SLCC2223	1965	Europe	Germany	Feed		silage (maize)		I	4b	CC1	n.d.
4919	SLCC2175	1965	Europe	Denmark	Animal		bird		II	1	CC7	n.d.
4948	SLCC2227	1965	Europe	Germany	Feed		silage (maize)		I	4b	CC4	n.d.
4958	SLCC2265	1965	Europe	Germany	Animal		monkey		I	4b	CC2	n.d.
4976	SLCC2144	1965	Europe	Denmark	Animal		poultry	goose	L. innocua	4c	ST485	n.a.
5014	SLCC2320	1965	Europe	Denmark	Animal		fox		II	1	CC398	n.d.
5046	SLCC2278	1965	South America	Argentina	Human			had goats, cats and dogs	I	4b	CC1	n.d.
5089	SLCC2323	1965	Europe	Denmark	Animal		rabbit		II	1	CC398	n.d.
5095	SLCC2321	1965	Europe	Denmark	Animal		fox		II	1	CC21	n.d.
5099	SLCC2233	1965	Europe	Italy	Animal		rabbit	of the same breeding	I	4b	CC1	n.d.
5108	SLCC2322	1965	Europe	Denmark	Animal		hare		II	1	CC14	n.d.
5131	SLCC2267	1965	Europe	Germany	Animal		dog		II	1	CC7	n.d.
5174	SLCC2337	1965	Europe	Belgium	Animal		rabbit		II	1a	CC124	n.d.
5221	SLCC2324	1965	Europe	Denmark	Animal		rabbit		II	1	CC101	n.d.
5233	SLCC2279	1965	South America	Argentina	Human			same patient	I	4b	CC1	n.d.
5235	SLCC2146	1965	Europe	Denmark	Animal		fox		II	1/2a	CC398	n.d.
5253	SLCC2441	1965	Europe	France	Animal		hare		II	1b	CC7	n.d.
5254	SLCC2277	1965	Europe	Germany	Animal		rabbit		II	1	CC7	n.d.
5274	SLCC2177	1965	Europe	Denmark	Animal		rabbit		II	1	CC7	n.d.
5314	SLCC2276	1965	Europe	Germany	Human				III	4a	CC69	n.d.
5332	SLCC2226	1965	Europe	Germany	Feed		silage (maize)		I	4b	CC4	n.d.
5353	SLCC2318	1965	Europe	Denmark	Animal		chinchilla		L. innocua	4b	CC448	n.a.
41060	3453	1965	Europe	Russia	Animal		pig		II		CC7	CT8416	CP060430
41064	324	1965	Europe	Russia	Animal		pig		II		CC7	n.d.
41066	3501	1965	Europe	Russia	Animal		goat		II		CC7	n.d.
4293	SLCC2399	1966	Europe	Denmark	Animal				I	4b	CC2	n.d.
4295	SLCC2524	1966	Europe	UK	Human				I	4b	CC2	n.d.
4900	SLCC2424	1966	Middle East	Israel	Human		pregnant	same patient; 5 days later	I	4b	CC1	n.d.
4911	SLCC2536	1966	Oceania	Australia	Human		mother		I	4b	CC1	n.d.
4915	SLCC2440	1966	Europe	Germany	Feed		silage (maize)		I	4b	CC240	n.d.
4944	SLCC2535	1966	Oceania	Australia	Human		newborn	same patient	I	4b	CC1	n.d.
4950	SLCC3132	1966	Europe	Denmark	Animal		rabbit		II	1/2a	CC101	n.d.
4951	SLCC2444	1966	Europe	France	Animal		hare		II	1b	CC21	n.d.
4970	SLCC2400	1966	Europe	Denmark	Animal		fox		II	1a	CC7	n.d.
5054	SLCC2474	1966	South America	Venezuela	Human			soldier from forest/rural zone	I	1b	CC3	n.d.
5182	SLCC2439	1966	Europe	Germany	Animal		hare		I	4b	CC1	n.d.
5194	SLCC2445	1966	Europe	France	Animal		hare		II	1a	CC7	n.d.
5229	SLCC2446	1966	Europe	France	Animal		rabbit		I	4b	CC315	n.d.
5277	SLCC2534	1966	Oceania	Australia	Human		newborn		I	4b	CC1	n.d.
5367	SLCC2479	1966							II	3c	CC9	n.d.
5370	SLCC2521	1966	Europe	Yugoslavia	Animal			foetus	III	4c	CC131	n.d.
5392	SLCC2503	1966	Europe	Germany	Human				I	4c	CC1	n.d.
5396	SLCC2423	1966	Middle East	Israel	Human		pregnant		I	4b	CC1	n.d.
5444	SLCC3133	1966	Europe	Denmark	Animal		rabbit		II	1/2a	CC398	n.d.
5513	SLCC2447	1966	Europe	France	Animal		rabbit		II	1b	CC21	n.d.
5521	SLCC2472	1966	Europe	Germany	Feed		silage (maize)		L. innocua	4b	CC605	n.a.
40077	27-T	1966	Asia	Tajikistan	Animal		rodent		II		CC7	n.d.
41056	3-P/2	1966	Asia	Russia	Animal		sheep		II		CC7	n.d.
4296	SLCC2570	1967	Europe	Switzerland	Animal				III	L	CC69	n.d.
4791	SLCC2665	1967	North America	USA					III	4a	CC69	n.d.
4842	SLCC2718	1967	Oceania	New Zealand	Human		mother		I	4b	CC315	n.d.
4851	SLCC2590	1967	Oceania	New Zealand	Human				I	4b	CC1	n.d.
4859	SLCC2651	1967	Oceania	New Zealand	Animal		sheep		II	1/2a	CC155	n.d.
4892	SLCC2684	1967	Europe	Germany	Animal		fox		I	4b	CC2	n.d.
4924	SLCC2720	1967	Oceania	New Zealand	Animal		sheep		III	4b	CC69	n.d.
4925	SLCC2692	1967	South America	Brazil					II	1	CC7	n.d.
4926	SLCC2654	1967	Oceania	Australia	Human				I	4b	CC2	n.d.
4934	SLCC2657	1967	Europe	Switzerland	Animal		rabbit		I	4b	CC1	n.d.
4939	SLCC2673	1967	Europe	France	Animal		hare		II	1/2a	CC7	n.d.
4989	SLCC2719	1967	Oceania	New Zealand	Human		newborn		I	4b	CC315	n.d.
5006	SLCC2689	1967							III	4a	CC69	n.d.
5010	SLCC2663	1967	North America	USA					II	3c	CC9	n.d.
5018	SLCC2715	1967	Europe	France	Animal		hare		II	1/2a	CC475	n.d.
5037	SLCC2690	1967							III	4a	CC69	n.d.
5072	SLCC2664	1967	North America	USA					III	4c	CC69	n.d.
5120	SLCC2589	1967	Oceania	New Zealand	Human				I	4b	CC1	n.d.
5127	SLCC2607	1967	Europe	France	Animal		bird	partridge	II	1/2a	CC475	n.d.
5137	SLCC2671	1967	North America	USA					III	4a	CC69	n.d.
5170	SLCC2608	1967	Europe	France	Animal		rabbit		II	1/2a	CC475	n.d.
5197	SLCC2693	1967	South America	Brazil	Human		still birth		II	1/2c	CC9	n.d.
5352	SLCC2556	1967	Europe	Germany	Animal		cattle		L. innocua	4b	CC542	n.a.
5390	SLCC2717	1967	Europe	France	Animal		hare		II	1/2a	CC20	n.d.
5393	SLCC2629	1967	Europe	Germany	Feed		silage		L. innocua	4b	CC133	n.a.
5400	SLCC2742	1967	Europe	Germany	Animal		cattle		L. innocua	4b	CC542	n.a.
5405	SLCC2555	1967	Europe	Germany	Animal		cattle		L. innocua	4b	CC492	n.a.
5428	SLCC2714	1967	Europe	Hungary					L. innocua	4b	CC532	n.a.
5448	SLCC2697	1967	Europe	Germany	Animal		cattle		L. innocua	4b	CC133	n.a.
41072	2-P	1967	Asia	Russia	Animal		cattle		II		CC177	n.d.
41509	119	1967	Asia	Russia	Animal		cow		II		CC177	n.d.
41510	178-P	1967	Asia	Russia	Animal		pig		II		CC7	n.d.
3001	10403S	1968	North America	USA	Human		Skin lesions		II	1/2a	CC7	n.d.
4297	SLCC2864	1968	Europe	Germany	Food				II	1/2a	CC7	n.d.
4949	SLCC2862	1968	Europe	Germany	Food		milk		L. innocua	4a	CC474	n.a.
5227	SLCC2827	1968	Europe	Germany	Feed		silage (maize)		I	4b	CC4	n.d.
5300	SLCC2784	1968	Oceania	New Zealand	Human			polynesian	I	4b	CC315	n.d.
5361	SLCC2825	1968	Europe	Germany	Feed		silage (maize)		I	4b	CC4	n.d.
4906	SLCC2965	1969	Oceania	New Zealand	Human				I	4b	CC315	n.d.
4909	SLCC2994	1969	Africa	South Africa					I	4b	CC54	n.d.
4913	SLCC2961	1969	Oceania	New Zealand	Human				I	4b	CC315	n.d.
4930	SLCC2957	1969	Oceania	New Zealand	Human				I	4b	CC2	n.d.
4936	SLCC2991	1969	Europe	Germany	Animal		fox		I	4b	CC1	n.d.
5075	SLCC3050	1969	South America	Argentina					I	4b	CC1	n.d.
5083	SLCC2909	1969			Natural environment		Environment		I	3b	CC3	n.d.
5112	SLCC2964	1969	Oceania	New Zealand	Human				I	4b	CC315	n.d.
5154	SLCC2967	1969	Europe	Hungary	Animal		rabbit		II	1/2a	CC26	n.d.
5292	SLCC2966	1969	Oceania	New Zealand	Human				I	4b	CC315	n.d.
5302	SLCC3069	1969	Oceania	New Zealand	Human		newborn		I	4b	CC315	n.d.
5346	SLCC3032	1969	Europe	Hungary	Human				L. innocua	4b	CC542	n.a.
5356	SLCC3044	1969	Europe	Hungary	Human				L. innocua	4ab	CC542	n.a.
5372	SLCC3063	1969	Oceania	New Zealand	Human				I	4b	CC315	n.d.
5378	SLCC2935	1969	Europe	Germany	Animal		fox		L. innocua	4b	CC133	n.a.
5404	SLCC2972	1969	Europe	Hungary	Animal		pig		L. innocua	4b	CC532	n.a.
5409	SLCC2962	1969	Oceania	New Zealand	Human				I	4b	CC315	n.d.
5417	SLCC3029	1969	Europe	Hungary	Human				L. innocua	4ab	CC532	n.a.
5418	SLCC3035	1969	Europe	Hungary	Human				L. innocua	4b	CC542	n.a.
5427	SLCC3034	1969	Europe	Hungary	Human				L. innocua	4b	CC542	n.a.
5429	SLCC2969	1969	Europe	Hungary	Animal		pig		L. innocua	4b	CC537	n.a.
5450	SLCC2970	1969	Europe	Hungary	Animal		pig		L. innocua	4b	CC537	n.a.
41514	14P	1969	Asia	Russia	Animal		sheep		II		CC7	n.d.
4792	SLCC3124	1970	Europe	Germany	Animal		cattle		I	4b	CC1	n.d.
4793	SLCC3127	1970			Feed		silage		I	4b	CC1	n.d.
4899	SLCC3268	1970	Europe	Denmark	Animal		deer		II	1/2a	CC7	n.d.
4904	SLCC3125	1970	Europe	Germany	Animal		roe		I	4b	CC1	n.d.
4963	SLCC3193	1970	Asia	India	Animal		buffalo		II	1/2a	CC7	n.d.
4983	SLCC3287	1970	Europe	Denmark	Animal		bird	pigeon	II	1/2a	CC29	n.d.
5015	SLCC3277	1970	Europe	Denmark	Animal		bird		II	1/2a	CC14	n.d.
5021	SLCC3288	1970	Europe	UK					III	4a	CC69	n.d.
5125	SLCC3121	1970	Europe	Germany	Animal		roe	fawn	I	4b	CC2	n.d.
5144	SLCC3283	1970	Europe	Denmark	Animal		bird		I	4b	CC2	n.d.
5161	SLCC3281	1970	Europe	Denmark	Animal		bird	pheasant	I	4b	CC1	n.d.
5192	SLCC3269	1970	Europe	Denmark	Animal		hare		II	1/2a	CC398	n.d.
5213	SLCC3106	1970	Europe	Germany	Human				I	3a	CC3	n.d.
5216	SLCC3123	1970	Europe	Germany	Animal		fox		I	4b	CC1	n.d.
5249	SLCC3296	1970	Europe	Germany	Animal		fox		II	4b	CC121	n.d.
5256	SLCC3270	1970	Europe	Denmark	Animal		hare		II	1/2a	CC7	n.d.
5330	SLCC3196	1970	Europe	Germany	Animal		fox		I	4b	CC1	n.d.
5349	SLCC3291	1970	Oceania	Australia					I	4d	CC2	n.d.
5375	SLCC3306	1970	Europe	Germany	Animal		dog		II	1/2a	CC121	n.d.
5386	SLCC3284	1970	Europe	Denmark	Animal		bird	pheasant	II	1/2a	CC14	n.d.
5416	SLCC3305	1970	Europe	Germany	Animal		fox		I	4b	CC1	n.d.
5419	SLCC3280	1970	Europe	Denmark	Animal		bird	pheasant	II	1/2a	CC18	n.d.
5424	SLCC3216	1970	Europe	Germany	Animal		fox		L. innocua	4b	CC532	n.a.
5433	SLCC3218	1970	Europe	Germany	Animal		dog		I	4b	CC1	n.d.
5441	SLCC3275	1970	Europe	Denmark	Animal		deer		II	1/2b	CC7	n.d.
5447	SLCC3198	1970	Europe	Germany	Animal		fox		II	1/2a	CC9	n.d.
5505	SLCC3267	1970	Europe	Denmark	Animal		hare		II	1/2a	CC124	n.d.
5506	SLCC3307	1970			Feed		silage		L. innocua	4b	CC600	n.a.
5524	SLCC3192	1970	Asia	India	Animal		calf		II	1/2a	CC7	n.d.
41055	3880	1970	Asia	Russia	Animal		sow		II		CC7	n.d.
41057	4-G	1970	Asia	Kazakhstan	Animal		sheep		II		CC7	n.d.
41511	1426	1970	Europe	Russia	Animal		cow		II		CC101	n.d.
4867	SLCC3535	1971			Natural environment		Environment		I	4b	CC315	n.d.
4891	SLCC3536	1971			Natural environment		Environment		I	4b	CC1	n.d.
4988	SLCC3377	1971	Europe	Germany	Animal		cat		I	4b	CC2	n.d.
5001	SLCC3486	1971	Europe	Germany	Animal		dog		I	4b	CC4	n.d.
5003	SLCC3506	1971	Europe	Germany	Animal		dog		I	4b	CC2	n.d.
5008	SLCC3407	1971	Europe	Germany	Animal		dog		II	1/2c	CC9	n.d.
5122	SLCC3327	1971	Europe	Germany	Animal		fox		I	1/2a	CC3	n.d.
5152	SLCC3511	1971			Natural environment		Environment		I	4b	CC4	n.d.
5160	SLCC3545	1971	Europe	Germany	Animal		fox		I	4b	CC2	n.d.
5344	SLCC3406	1971	Europe	Germany	Animal		hare		I	4b	CC1	n.d.
5345	SLCC3333	1971	Europe	France	Animal		hare		II	1/2a	CC7	n.d.
5364	SLCC3375	1971	Europe	Germany	Animal		roe		II	1/2a	CC177	n.d.
5365	SLCC3396	1971			Natural environment		Environment	old grass	I	4b	CC4	n.d.
5381	SLCC3403	1971	Europe	Germany	Animal		fox		I	4b	CC2	n.d.
5415	SLCC3380	1971			Feed		silage		II	1/2b	CC14	n.d.
5437	SLCC3543	1971			Natural environment		Environment		I	4b	CC4	n.d.
[truncated: 3,815 more rows]
